# Supplementary material for: Differences in Uniquely Identified Peptides Between ddaPASEF and diaPASEF
Source: Cells. 2024 Nov 7;13(22):1848. doi: 10.3390/cells13221848 (PMC11592772; doi:10.3390/cells13221848)
Supplement: Supplementary file 1 [file cells-13-01848-s001.zip › Supplemental Table S1.xlsx]

## Sheet: TableS1
Table S1. The number of protein and peptide identifications shown in Figure 1B and 1C.
Number of identified proteins
Column type	90 min			225 min			480 min			600 min
Reprosil	4894	5112	5215	6411	6307	6419	7331	6753	6586
Aurora	6158	6085	5911	7462	7345	7352	8303	8369	8318	8409	8391	8441
Capcell	6086	5813	5802	7267	7199	7073	8026	8044	7944	8512
Monolith	5041	5021		6796	6792		7992	7931		8821	8828
Aurora DIA	8385	8349	8327	9067	9089	9012	9349	9327	9287	9489	9527	9503
Number of identified peptides (sequcence, modification, charge)
Column type	90 min			225 min			480 min			600 min
Reprosil	37925	41196	42469	58719	57629	59375	71704	57715	55318
Aurora	58506	57260	49755	76964	75313	74160	87134	88064	87775	89211	88677	88302
Capcell	55020	50819	49690	74211	72499	69172	86338	86416	84082	94144
Monolith	36466	36442		62035	61225		82597	81448		103846	102209
Aurora DIA	104525	103897	103076	121774	122068	121267	127110	126508	125475	126400	125976	125804
