# Supplementary material for: Differences in Uniquely Identified Peptides Between ddaPASEF and diaPASEF
Source: Cells. 2024 Nov 7;13(22):1848. doi: 10.3390/cells13221848 (PMC11592772; doi:10.3390/cells13221848)
Supplement: Supplementary file 1 [file cells-13-01848-s001.zip › Supplemental Table S2.xlsx]

## Sheet: TableS2
Table S2. The list of uniquely identified peptides by DDA and DIA methods using Aurora column shown in Figure 1 and Figure 2.
								Unique identification
SwissProt ID	Peptide sequence	Modification	Charge	Column type	m/z	1/k0	RT% (median)	DDA	DIA	DDA-DIA
sp|Q1XH10|SKDA1_HUMAN	AAAAAAAAAAAAAAAAGATCLER	57.0215@C:20	2	Aurora-225min,Aurora-450min,Aurora-600min,Aurora-90min	971.992	1.204	34.497	1
sp|P0CG40|SP9_HUMAN	AAAAAAAAAAAAAAAASAGGK	42.0106@N-term:0	2	Aurora-225min,Aurora-450min,Aurora-600min,Aurora-90min	799.418	1.069	43.556	1
sp|P0CG40|SP9_HUMAN	AAAAAAAAAAAAAAAASAGGK	42.0106@N-term:0	3	Aurora-600min	533.281	0.893	37.6778	1
sp|P0CG40|SP9_HUMAN	AAAAAAAAAAAAAAAASAGGKEAASGPNDS		2	Aurora-225min,Aurora-450min,Aurora-600min,Aurora-90min	1192.58	1.383	43.236	1
sp|P0CG40|SP9_HUMAN	AAAAAAAAAAAAAAAASAGGKEAASGPNDS		3	Aurora-450min,Aurora-600min	795.386	1.13	40.0542	1
sp|P55011|S12A2_HUMAN	AAAAAAAAAAAAAAAGAGAGAK		2	Aurora-225min-DIA-pro2,Aurora-600min,Aurora-90min,Aurora-90min-DIA-pro2	798.926	1.1535	42.231			1
sp|P55011|S12A2_HUMAN	AAAAAAAAAAAAAAAGAGAGAK	42.0106@N-term:0	2	Aurora-600min	819.932	1.21	59.9833	1
sp|O60341|KDM1A_HUMAN	AAAAAAAAAAAATGTEAGPGTAGGSENGSEVAAQPAGLSGPAEVGPGAVGER		4	Aurora-450min,Aurora-600min	1101.28	1.255	50.356	1
sp|Q8WXD9|CSKI1_HUMAN	AAAAAAAAAAAPPAPPEGASPGDSAR		2	Aurora-225min,Aurora-450min,Aurora-600min	1094.04	1.2715	38.3081	1
sp|Q86U42|PABP2_HUMAN	AAAAAAAAAAGAAGGR		2	Aurora-90min-DIA-pro2	599.811	1.0042	19.9941		1
sp|Q86U42|PABP2_HUMAN	AAAAAAAAAAGAAGGR	42.0106@N-term:0	2	Aurora-225min,Aurora-225min-DIA-pro2,Aurora-450min,Aurora-450min-DIA-pro2,Aurora-600min,Aurora-600min-DIA-pro2,Aurora-90min,Aurora-90min-DIA-pro2	620.823	1.026	39.0599			1
sp|Q86U42|PABP2_HUMAN	AAAAAAAAAAGAAGGRGSGPGR	42.0106@N-term:0	2	Aurora-450min-DIA-pro2	876.442	1.132	57.3682		1
sp|Q86U42|PABP2_HUMAN	AAAAAAAAAAGAAGGRGSGPGRR	42.0106@N-term:0	2	Aurora-225min-DIA-pro2	954.486	1.175	99.6261		1
sp|Q8NFD5-2|ARI1B_HUMAN,sp|Q8NFD5-3|ARI1B_HUMAN,sp|Q8NFD5|ARI1B_HUMAN,sp|Q9Y651|SOX21_HUMAN	AAAAAAAAAAR		2	Aurora-450min-DIA-pro2	443.243	0.843	1.4441		1
sp|Q99453|PHX2B_HUMAN	AAAAAAAAAK		1	Aurora-600min	786.447	1.09	38.7771	1
sp|P37108|SRP14_HUMAN	AAAAAAAAAPAAAATAPTTAATTAATAAQ		2	Aurora-225min,Aurora-450min,Aurora-600min,Aurora-90min	1184.61	1.381	43.273	1
sp|P37108|SRP14_HUMAN	AAAAAAAAAPAAAATAPTTAATTAATAAQ		3	Aurora-225min,Aurora-225min-DIA-pro2,Aurora-450min,Aurora-450min-DIA-pro2,Aurora-600min,Aurora-600min-DIA-pro2,Aurora-90min,Aurora-90min-DIA-pro2	790.075	1.12	42.3454			1
sp|Q96JP5|ZFP91_HUMAN	AAAAAAAAAVSR		2	Aurora-225min,Aurora-225min-DIA-pro2,Aurora-450min,Aurora-450min-DIA-pro2,Aurora-600min,Aurora-600min-DIA-pro2,Aurora-90min,Aurora-90min-DIA-pro2	500.78	0.89	7.75457			1
sp|Q96JP5|ZFP91_HUMAN	AAAAAAAAAVSR	42.0106@N-term:0	2	Aurora-450min	521.786	0.919	10.9996	1
sp|Q8N697|S15A4_HUMAN	AAAAAAAAGAFAGR		2	Aurora-225min,Aurora-225min-DIA-pro2,Aurora-450min,Aurora-450min-DIA-pro2,Aurora-600min,Aurora-600min-DIA-pro2,Aurora-90min-DIA-pro2	573.804	0.973	17.0461			1
sp|Q5TF21|SOGA3_HUMAN	AAAAAAAAQMHAK	42.0106@N-term:0,15.9949@M:10	2	Aurora-225min,Aurora-450min,Aurora-600min,Aurora-90min	620.809	1.026	39.6489	1
sp|Q9NQS7|INCE_HUMAN	AAAAAAAATMALAAPSSPTPESPTMLTK		3	Aurora-450min	867.108	1.192	62.1731	1
sp|Q9NQS7|INCE_HUMAN	AAAAAAAATMALAAPSSPTPESPTMLTK	15.9949@M:25	3	Aurora-600min	872.44	0.934	47.5243	1
sp|Q9Y4H2|IRS2_HUMAN	AAAAAAAAVPSAGPAGPAPTSAAGR		2	Aurora-225min,Aurora-225min-DIA-pro2,Aurora-450min,Aurora-450min-DIA-pro2,Aurora-600min,Aurora-600min-DIA-pro2,Aurora-90min,Aurora-90min-DIA-pro2	1016.53	1.2235	28.5027			1
sp|Q9Y4H2|IRS2_HUMAN	AAAAAAAAVPSAGPAGPAPTSAAGR		3	Aurora-450min,Aurora-450min-DIA-pro2,Aurora-600min-DIA-pro2,Aurora-90min-DIA-pro2	678.024	0.978724	27.2147			1
sp|Q96S94|CCNL2_HUMAN	AAAAAAAGAAGSAAPAAAAGAPGSGGAPSGSQGVLIGDR	42.0106@N-term:0	3	Aurora-600min	1049.19	1.28	51.5731	1
sp|O75822-2|EIF3J_HUMAN	AAAAAAAGDSDSWDADAFSVEDPVR	42.0106@N-term:0	2	Aurora-225min,Aurora-450min,Aurora-600min,Aurora-90min	1254.05	1.3885	71.1608	1
sp|O75822-2|EIF3J_HUMAN	AAAAAAAGDSDSWDADAFSVEDPVRK	42.0106@N-term:0	2	Aurora-225min,Aurora-450min,Aurora-600min,Aurora-90min	1318.1	1.451	60.8675	1
sp|O75822-2|EIF3J_HUMAN	AAAAAAAGDSDSWDADAFSVEDPVRK	42.0106@N-term:0	3	Aurora-225min,Aurora-225min-DIA-pro2,Aurora-450min,Aurora-450min-DIA-pro2,Aurora-600min,Aurora-600min-DIA-pro2,Aurora-90min,Aurora-90min-DIA-pro2	879.068	1.056	58.2908			1
sp|Q9UH36|SRR1L_HUMAN	AAAAAAALESWQAAAPR	42.0106@N-term:0	2	Aurora-450min,Aurora-600min	834.429	1.1595	72.9556	1
sp|P36578|RL4_HUMAN	AAAAAAALQAK		1	Aurora-90min-DIA-pro2	956.544	1.27116	15.262		1
sp|P36578|RL4_HUMAN	AAAAAAALQAK		2	Aurora-225min,Aurora-225min-DIA-pro2,Aurora-450min,Aurora-450min-DIA-pro2,Aurora-600min,Aurora-600min-DIA-pro2,Aurora-90min,Aurora-90min-DIA-pro2	478.78	0.863	6.54533			1
sp|P36578|RL4_HUMAN	AAAAAAALQAK	42.0106@N-term:0	2	Aurora-225min,Aurora-450min,Aurora-600min,Aurora-90min	499.785	0.885	31.4919	1
sp|P51608-2|MECP2_HUMAN	AAAAAAAPSGGGGGGEEER	42.0106@N-term:0	2	Aurora-90min-DIA-pro2	814.362	1.07145	26.4493		1
sp|P51608-2|MECP2_HUMAN	AAAAAAAPSGGGGGGEEERLEEK	42.0106@N-term:0	2	Aurora-225min,Aurora-450min,Aurora-600min,Aurora-90min	1064	1.295	25.7393	1
sp|P51608-2|MECP2_HUMAN	AAAAAAAPSGGGGGGEEERLEEK	42.0106@N-term:0	3	Aurora-225min-DIA-pro2,Aurora-90min-DIA-pro2	709.67	1.01297	30.3099		1
sp|C9JTQ0|ANR63_HUMAN	AAAAAAARGSNSDSPPGRPAPAASPEHR		2	Aurora-600min	1320.65	1.323	71.4432	1
sp|Q9H3H3|CK068_HUMAN	AAAAAAAVAGVGR	42.0106@N-term:0	2	Aurora-450min,Aurora-90min	549.307	0.962	48.4051	1
sp|Q6ZT12|UBR3_HUMAN	AAAAAAAVGGQQPSQPELPAPGLALDK	42.0106@N-term:0	3	Aurora-225min-DIA-pro2,Aurora-450min-DIA-pro2,Aurora-600min-DIA-pro2	847.775	1.06431	65.0039		1
sp|Q92945|FUBP2_HUMAN	AAAAAADPNAAWAAYYSHYYQQPPGPVPGPAPAPAAPPAQGEPPQPPPTGQSDYTK		4	Aurora-450min	1406.67	1.109	63.731	1
sp|Q96P70|IPO9_HUMAN	AAAAAAGAASGLPGPVAQGLK	42.0106@N-term:0	2	Aurora-225min,Aurora-225min-DIA-pro2,Aurora-450min,Aurora-450min-DIA-pro2,Aurora-600min,Aurora-600min-DIA-pro2,Aurora-90min,Aurora-90min-DIA-pro2	895.992	1.223	55.7632			1
sp|P28482|MK01_HUMAN	AAAAAAGAGPEMVR	42.0106@N-term:0	2	Aurora-225min,Aurora-225min-DIA-pro2,Aurora-450min,Aurora-450min-DIA-pro2,Aurora-600min,Aurora-600min-DIA-pro2,Aurora-90min,Aurora-90min-DIA-pro2	642.822	1.0055	33.3125			1
sp|P28482|MK01_HUMAN	AAAAAAGAGPEMVR	42.0106@N-term:0,15.9949@M:12	2	Aurora-450min,Aurora-600min,Aurora-90min,Aurora-90min-DIA-pro2	650.819	1.014	32.9512			1
sp|P09417|DHPR_HUMAN	AAAAAAGEAR	42.0106@N-term:0	2	Aurora-225min,Aurora-225min-DIA-pro2,Aurora-450min-DIA-pro2,Aurora-600min,Aurora-600min-DIA-pro2,Aurora-90min,Aurora-90min-DIA-pro2	450.73	0.831354	12.7437			1
sp|Q12948|FOXC1_HUMAN	AAAAAAGGGYTAMPAPMSVYSHPAHAEQYPGGMAR		3	Aurora-225min,Aurora-450min,Aurora-600min,Aurora-90min	1139.86	1.195	42.2087	1
sp|Q12948|FOXC1_HUMAN	AAAAAAGGGYTAMPAPMSVYSHPAHAEQYPGGMAR		4	Aurora-600min	855.144	1.0475	37.5511	1
sp|Q9UID3|VPS51_HUMAN	AAAAAAGPSPGSGPGDSPEGPEGEAPER	42.0106@N-term:0	3	Aurora-225min,Aurora-450min,Aurora-600min	844.381	0.979	31.8458	1
sp|Q9UID3|VPS51_HUMAN	AAAAAAGPSPGSGPGDSPEGPEGEAPERR	42.0106@N-term:0	3	Aurora-225min,Aurora-450min,Aurora-600min,Aurora-90min	896.415	1.007	28.502	1
sp|Q9NR33|DPOE4_HUMAN	AAAAAAGSGTPR	42.0106@N-term:0	2	Aurora-225min,Aurora-225min-DIA-pro2,Aurora-450min,Aurora-450min-DIA-pro2,Aurora-600min,Aurora-600min-DIA-pro2,Aurora-90min,Aurora-90min-DIA-pro2	521.767	0.907	12.5856			1
sp|Q8WVM8|SCFD1_HUMAN	AAAAAATAAAAASIR	42.0106@N-term:0	2	Aurora-225min,Aurora-450min,Aurora-600min,Aurora-90min,Aurora-90min-DIA-pro2	650.354	1.045	57.4313			1
sp|Q6SPF0|SAMD1_HUMAN	AAAAAATAPPSPGPAQPGPR		2	Aurora-225min,Aurora-225min-DIA-pro2,Aurora-450min,Aurora-450min-DIA-pro2,Aurora-600min,Aurora-600min-DIA-pro2,Aurora-90min,Aurora-90min-DIA-pro2	878.461	1.09	19.3398			1
sp|O60779|S19A2_HUMAN	AAAAAATVLLR		2	Aurora-225min-DIA-pro2,Aurora-450min-DIA-pro2,Aurora-600min,Aurora-600min-DIA-pro2,Aurora-90min-DIA-pro2	514.317	0.852187	24.7575			1
sp|Q86X55|CARM1_HUMAN	AAAAAAVGPGAGGAGSAVPGGAGPCATVSVFPGAR	42.0106@N-term:0,57.0215@C:25	3	Aurora-225min,Aurora-225min-DIA-pro2,Aurora-450min,Aurora-450min-DIA-pro2,Aurora-600min,Aurora-600min-DIA-pro2,Aurora-90min	983.826	1.214	63.0766			1
sp|Q86X55|CARM1_HUMAN	AAAAAAVGPGAGGAGSAVPGGAGPCATVSVFPGAR	42.0106@N-term:0,57.0215@C:25	4	Aurora-600min	738.121	1.048	60.4432	1
sp|O76031|CLPX_HUMAN	AAAAADLANR		2	Aurora-225min,Aurora-225min-DIA-pro2,Aurora-450min,Aurora-450min-DIA-pro2,Aurora-600min,Aurora-600min-DIA-pro2,Aurora-90min,Aurora-90min-DIA-pro2	472.251	0.7895	5.21959			1
sp|P51788|CLCN2_HUMAN	AAAAAEEGMEPR	42.0106@N-term:0	2	Aurora-450min-DIA-pro2,Aurora-600min-DIA-pro2	622.776	0.973517	25.7968		1
sp|O00410|IPO5_HUMAN	AAAAAEQQQFYLLLGNLLSPDNVVR	42.0106@N-term:0	2	Aurora-450min	1372.22	1.49	93.7538	1
sp|O00410|IPO5_HUMAN	AAAAAEQQQFYLLLGNLLSPDNVVR	42.0106@N-term:0	3	Aurora-225min,Aurora-225min-DIA-pro2,Aurora-450min,Aurora-450min-DIA-pro2,Aurora-600min,Aurora-600min-DIA-pro2,Aurora-90min	915.152	1.1105	93.4431			1
sp|Q9NXW9|ALKB4_HUMAN	AAAAAETPEVLR	42.0106@N-term:0	2	Aurora-225min,Aurora-225min-DIA-pro2,Aurora-450min,Aurora-450min-DIA-pro2,Aurora-600min,Aurora-600min-DIA-pro2,Aurora-90min,Aurora-90min-DIA-pro2	620.83	0.953251	38.5979			1
sp|P86790|CCZ1B_HUMAN,sp|P86791|CCZ1_HUMAN	AAAAAGAGSGPWAAQEK	42.0106@N-term:0	2	Aurora-225min,Aurora-225min-DIA-pro2,Aurora-450min,Aurora-450min-DIA-pro2,Aurora-600min,Aurora-600min-DIA-pro2,Aurora-90min,Aurora-90min-DIA-pro2	778.379	1.1155	33.9886			1
sp|O15265|ATX7_HUMAN	AAAAAGGAAAAAAR		2	Aurora-450min,Aurora-450min-DIA-pro2,Aurora-90min-DIA-pro2	535.789	0.947	2.74851			1
sp|P23610|HAP40_HUMAN	AAAAAGLGGGGAGPGPEAGDFLAR	42.0106@N-term:0	2	Aurora-225min,Aurora-225min-DIA-pro2,Aurora-450min,Aurora-450min-DIA-pro2,Aurora-600min,Aurora-600min-DIA-pro2,Aurora-90min	1027.01	1.301	58.5786			1
sp|Q9Y2Z0|SGT1_HUMAN	AAAAAGTATSQR	42.0106@N-term:0	2	Aurora-225min,Aurora-225min-DIA-pro2,Aurora-450min,Aurora-450min-DIA-pro2,Aurora-600min,Aurora-600min-DIA-pro2,Aurora-90min,Aurora-90min-DIA-pro2	559.283	0.929	12.6282			1
sp|Q8WUQ7|CATIN_HUMAN	AAAAALSQQQSLQER		2	Aurora-225min,Aurora-225min-DIA-pro2,Aurora-450min,Aurora-450min-DIA-pro2,Aurora-600min,Aurora-600min-DIA-pro2,Aurora-90min,Aurora-90min-DIA-pro2	786.41	1.06068	17.0456			1
sp|Q7L5D6|GET4_HUMAN	AAAAAMAEQESAR	42.0106@N-term:0	2	Aurora-225min,Aurora-225min-DIA-pro2,Aurora-450min,Aurora-450min-DIA-pro2,Aurora-600min,Aurora-600min-DIA-pro2,Aurora-90min,Aurora-90min-DIA-pro2	659.806	1	32.0744			1
sp|P19338|NUCL_HUMAN	AAAAAPASEDEDDEDDEDDEDDDDDEEDDSEEEAMETTPAK	15.9949@M:35	3	Aurora-225min,Aurora-450min	1488.19	1.1915	36.4444	1
sp|P27361|MK03_HUMAN	AAAAAQGGGGGEPR	42.0106@N-term:0	2	Aurora-225min,Aurora-225min-DIA-pro2,Aurora-450min,Aurora-450min-DIA-pro2,Aurora-600min,Aurora-600min-DIA-pro2,Aurora-90min,Aurora-90min-DIA-pro2	606.292	0.963	10.4981			1
sp|P82914|RT15_HUMAN	AAAAAQKQAK		2	Aurora-225min,Aurora-450min	479.277	0.858	6.54191	1
sp|A6NIH7|U119B_HUMAN	AAAAASAAGPGGLVAGK		2	Aurora-225min,Aurora-225min-DIA-pro2,Aurora-450min,Aurora-450min-DIA-pro2,Aurora-600min,Aurora-600min-DIA-pro2,Aurora-90min,Aurora-90min-DIA-pro2	670.37	0.957719	18.6577			1
sp|Q9Y2U8|MAN1_HUMAN	AAAAASAPQQLSDEELFSQLR	42.0106@N-term:0	2	Aurora-225min,Aurora-225min-DIA-pro2,Aurora-450min,Aurora-450min-DIA-pro2,Aurora-600min,Aurora-600min-DIA-pro2,Aurora-90min,Aurora-90min-DIA-pro2	1123.06	1.401	69.0819			1
sp|Q9Y2U8|MAN1_HUMAN	AAAAASAPQQLSDEELFSQLR	42.0106@N-term:0	3	Aurora-225min-DIA-pro2,Aurora-450min,Aurora-450min-DIA-pro2,Aurora-600min,Aurora-600min-DIA-pro2,Aurora-90min,Aurora-90min-DIA-pro2	749.041	1.00635	68.5124			1
sp|Q9Y2U8|MAN1_HUMAN	AAAAASAPQQLSDEELFSQLRR	42.0106@N-term:0	3	Aurora-225min-DIA-pro2,Aurora-450min-DIA-pro2	801.069	1.05922	58.9196		1
sp|Q5VYK3|ECM29_HUMAN	AAAAASASQDELNQLER	42.0106@N-term:0	2	Aurora-225min,Aurora-225min-DIA-pro2,Aurora-450min,Aurora-450min-DIA-pro2,Aurora-600min,Aurora-600min-DIA-pro2,Aurora-90min	893.932	1.185	48.2132			1
sp|Q9Y2K2|SIK3_HUMAN	AAAAASGAGGAAGAGTGGAGPAGR	42.0106@N-term:0	2	Aurora-225min,Aurora-600min	898.935	1.2705	22.7833	1
sp|Q13049|TRI32_HUMAN	AAAAASHLNLDALR	42.0106@N-term:0	2	Aurora-225min,Aurora-225min-DIA-pro2,Aurora-450min,Aurora-450min-DIA-pro2,Aurora-600min,Aurora-600min-DIA-pro2,Aurora-90min,Aurora-90min-DIA-pro2	718.386	1.0575	47.0817			1
sp|Q9BTD8|RBM42_HUMAN	AAAAATVVPPMVGGPPFVGPVGFGPGDR		2	Aurora-225min,Aurora-450min,Aurora-600min	1296.18	1.341	75.5883	1
sp|Q9BTD8|RBM42_HUMAN	AAAAATVVPPMVGGPPFVGPVGFGPGDR		3	Aurora-225min,Aurora-450min,Aurora-600min,Aurora-90min	864.453	0.957	78.0524	1
sp|Q9BTD8|RBM42_HUMAN	AAAAATVVPPMVGGPPFVGPVGFGPGDR	15.9949@M:11	3	Aurora-225min,Aurora-450min,Aurora-600min,Aurora-90min	869.784	0.958	78.0211	1
sp|Q9P258|RCC2_HUMAN	AAAAAWEEPSSGNGTAR		2	Aurora-225min,Aurora-225min-DIA-pro2,Aurora-450min,Aurora-450min-DIA-pro2,Aurora-600min,Aurora-600min-DIA-pro2,Aurora-90min,Aurora-90min-DIA-pro2	823.382	1.039	17.509			1
sp|Q9P258|RCC2_HUMAN	AAAAAWEEPSSGNGTAR	42.0106@N-term:0	2	Aurora-225min,Aurora-450min,Aurora-600min,Aurora-90min	844.387	1.111	30.7303	1
sp|Q96E14|RMI2_HUMAN	AAAADSFSGGPAGVR	42.0106@N-term:0	2	Aurora-225min,Aurora-225min-DIA-pro2,Aurora-450min,Aurora-450min-DIA-pro2,Aurora-600min,Aurora-600min-DIA-pro2,Aurora-90min,Aurora-90min-DIA-pro2	688.334	1	35.4433			1
sp|Q99615|DNJC7_HUMAN	AAAAECDVVMAATEPELLDDQEAK	42.0106@N-term:0,57.0215@C:6	2	Aurora-225min,Aurora-450min,Aurora-600min,Aurora-90min	1295.09	1.4465	77.9663	1
sp|Q99615|DNJC7_HUMAN	AAAAECDVVMAATEPELLDDQEAK	42.0106@N-term:0,57.0215@C:6,15.9949@M:10	2	Aurora-225min,Aurora-450min,Aurora-600min,Aurora-90min	1303.09	1.412	77.9668	1
sp|Q99615|DNJC7_HUMAN	AAAAECDVVMAATEPELLDDQEAKR	42.0106@N-term:0,57.0215@C:6	2	Aurora-450min	1373.14	1.482	67.8109	1
sp|Q99615|DNJC7_HUMAN	AAAAECDVVMAATEPELLDDQEAKR	42.0106@N-term:0,57.0215@C:6	3	Aurora-225min-DIA-pro2,Aurora-450min-DIA-pro2,Aurora-600min-DIA-pro2	915.754	1.1499	65.9932		1
sp|Q6QNY1|BL1S2_HUMAN	AAAAEGVLATR	42.0106@N-term:0	2	Aurora-225min,Aurora-225min-DIA-pro2,Aurora-450min,Aurora-450min-DIA-pro2,Aurora-600min,Aurora-600min-DIA-pro2,Aurora-90min,Aurora-90min-DIA-pro2	536.293	0.91	38.3918			1
sp|O43324|MCA3_HUMAN	AAAAELSLLEK	42.0106@N-term:0	1	Aurora-225min,Aurora-450min,Aurora-600min,Aurora-90min	1157.64	1.388	60.5644	1
sp|O43324|MCA3_HUMAN	AAAAELSLLEK	42.0106@N-term:0	2	Aurora-225min,Aurora-225min-DIA-pro2,Aurora-450min,Aurora-450min-DIA-pro2,Aurora-600min,Aurora-600min-DIA-pro2,Aurora-90min,Aurora-90min-DIA-pro2	579.324	0.898229	58.1102			1
sp|O60518|RNBP6_HUMAN	AAAAFVLANENNIALFK		2	Aurora-225min,Aurora-225min-DIA-pro2,Aurora-450min,Aurora-450min-DIA-pro2,Aurora-600min,Aurora-600min-DIA-pro2,Aurora-90min,Aurora-90min-DIA-pro2	888.986	1.1405	63.1219			1
sp|Q96KQ7|EHMT2_HUMAN	AAAAGAAAAAAAEGEAPAEMGALLLEK	42.0106@N-term:0	2	Aurora-225min	1219.62	1.4845	89.8136	1
sp|Q96KQ7|EHMT2_HUMAN	AAAAGAAAAAAAEGEAPAEMGALLLEK	42.0106@N-term:0	3	Aurora-225min,Aurora-225min-DIA-pro2,Aurora-450min,Aurora-450min-DIA-pro2,Aurora-600min,Aurora-600min-DIA-pro2,Aurora-90min,Aurora-90min-DIA-pro2	813.413	1.139	85.8629			1
sp|Q96KQ7|EHMT2_HUMAN	AAAAGAAAAAAAEGEAPAEMGALLLEK	42.0106@N-term:0,15.9949@M:20	2	Aurora-225min,Aurora-450min,Aurora-600min,Aurora-90min	1227.61	1.4815	88.4341	1
sp|Q6NXT1|ANR54_HUMAN	AAAAGDADDEPR		2	Aurora-450min-DIA-pro2	579.747	0.891096	1.80925		1
sp|Q6NXT1|ANR54_HUMAN	AAAAGDADDEPR	42.0106@N-term:0	2	Aurora-225min-DIA-pro2,Aurora-450min,Aurora-450min-DIA-pro2,Aurora-600min,Aurora-600min-DIA-pro2,Aurora-90min-DIA-pro2	600.76	0.926	12.554			1
sp|Q9HCJ3|RAVR2_HUMAN	AAAAGDGGGEGGAGLGSAAGLGPGPGLR	42.0106@N-term:0	2	Aurora-225min-DIA-pro2,Aurora-450min-DIA-pro2	1132.05	1.33219	48.9216		1
sp|Q92922|SMRC1_HUMAN	AAAAGGGGPGTAVGATGSGIAAAAAGLAVYR	42.0106@N-term:0	3	Aurora-225min,Aurora-450min,Aurora-600min,Aurora-90min	852.777	1.209	75.0796	1
sp|Q9UMN6|KMT2B_HUMAN	AAAAGGGSCPGPGSAR	42.0106@N-term:0,57.0215@C:9	2	Aurora-225min,Aurora-225min-DIA-pro2,Aurora-450min-DIA-pro2,Aurora-600min,Aurora-600min-DIA-pro2,Aurora-90min-DIA-pro2	693.315	0.995161	13.3637			1
sp|Q5SRE5|NU188_HUMAN	AAAAGGPCVR	42.0106@N-term:0,57.0215@C:8	2	Aurora-225min-DIA-pro2,Aurora-450min,Aurora-450min-DIA-pro2,Aurora-600min-DIA-pro2,Aurora-90min-DIA-pro2	486.24	0.864604	12.3805			1
sp|Q8WUB8|PHF10_HUMAN	AAAAGPGAALSPRPCDSDPATPGAQSPK	42.0106@N-term:0,57.0215@C:15	3	Aurora-600min	887.429	1.042	31.2679	1
sp|Q9Y2U8|MAN1_HUMAN	AAAAGSLDR		2	Aurora-225min-DIA-pro2,Aurora-90min-DIA-pro2	416.214	0.770863	4.26616		1
sp|Q00796|DHSO_HUMAN	AAAAKPNNLSLVVHGPGDLR	42.0106@N-term:0	3	Aurora-600min-DIA-pro2,Aurora-90min	681.376	0.992	45.4866			1
sp|Q8NFZ5|TNIP2_HUMAN	AAAALCTLYHEAGQR	57.0215@C:6	2	Aurora-450min-DIA-pro2	816.394	1.11781	27.2515		1
sp|Q96IV0|NGLY1_HUMAN	AAAALGSSSGSASPAVAELCQNTPETFLEASK	42.0106@N-term:0,57.0215@C:20	3	Aurora-225min,Aurora-450min,Aurora-600min,Aurora-600min-DIA-pro2	1055.51	1.164	73.5881			1
sp|Q13671|RIN1_HUMAN	AAAALMQDR		2	Aurora-225min-DIA-pro2,Aurora-450min,Aurora-450min-DIA-pro2,Aurora-600min,Aurora-600min-DIA-pro2,Aurora-90min,Aurora-90min-DIA-pro2	473.742	0.83	6.00749			1
sp|Q9NX46|ADPRS_HUMAN	AAAAMAAAAGGGAGAAR	42.0106@N-term:0	2	Aurora-225min,Aurora-225min-DIA-pro2,Aurora-450min,Aurora-450min-DIA-pro2,Aurora-600min,Aurora-90min,Aurora-90min-DIA-pro2	679.336	1.062	38.2495			1
sp|Q15596|NCOA2_HUMAN	AAAANIDEVQK		2	Aurora-225min-DIA-pro2,Aurora-450min-DIA-pro2,Aurora-600min-DIA-pro2,Aurora-90min-DIA-pro2	565.296	0.876801	9.47863		1
sp|Q12972|PP1R8_HUMAN	AAAANSGSSLPLFDCPTWAGKPPPGLHLDVVK	42.0106@N-term:0,57.0215@C:15	3	Aurora-225min,Aurora-450min,Aurora-450min-DIA-pro2,Aurora-600min,Aurora-600min-DIA-pro2,Aurora-90min	1105.9	1.1565	74.2953			1
sp|Q12972|PP1R8_HUMAN	AAAANSGSSLPLFDCPTWAGKPPPGLHLDVVK	42.0106@N-term:0,57.0215@C:15	4	Aurora-450min,Aurora-450min-DIA-pro2,Aurora-600min,Aurora-600min-DIA-pro2	829.676	0.933	73.0266			1
sp|Q15283|RASA2_HUMAN	AAAAPAAAAASSEAPAASATAEPEAGDQDSR	42.0106@N-term:0	3	Aurora-225min,Aurora-225min-DIA-pro2,Aurora-450min,Aurora-450min-DIA-pro2,Aurora-600min,Aurora-600min-DIA-pro2	942.432	1.202	38.5507			1
sp|Q9UPT8|ZC3H4_HUMAN	AAAAPAATTATPPPEGAPPQPGVHNLPVPTLFGTVK		3	Aurora-225min,Aurora-450min,Aurora-600min,Aurora-90min	1148.62	1.114	63.8993	1
sp|Q68DK7|MSL1_HUMAN	AAAAPAGGNPEQR		2	Aurora-225min-DIA-pro2,Aurora-450min-DIA-pro2,Aurora-600min-DIA-pro2,Aurora-90min-DIA-pro2	605.295	0.906408	3.3463		1
sp|Q68DK7|MSL1_HUMAN	AAAAPAGGNPEQR	42.0106@N-term:0	2	Aurora-450min	626.307	0.932	33.0504	1
sp|Q96L91|EP400_HUMAN	AAAAPFQTSQASASAPR		2	Aurora-225min,Aurora-225min-DIA-pro2,Aurora-450min,Aurora-450min-DIA-pro2,Aurora-600min,Aurora-600min-DIA-pro2,Aurora-90min,Aurora-90min-DIA-pro2	816.41	1.05747	20.9358			1
sp|Q9Y584|TIM22_HUMAN	AAAAPNAGGSAPETAGSAEAPLQYSLLLQYLVGDK	42.0106@N-term:0	3	Aurora-225min,Aurora-450min,Aurora-600min	1148.58	1.188	91.2888	1
sp|Q9Y584|TIM22_HUMAN	AAAAPNAGGSAPETAGSAEAPLQYSLLLQYLVGDK	42.0106@N-term:0	4	Aurora-600min	861.689	1.087	88.9174	1
sp|Q9H5N1|RABE2_HUMAN	AAAAPVAADDDER	42.0106@N-term:0	2	Aurora-225min,Aurora-225min-DIA-pro2,Aurora-450min,Aurora-450min-DIA-pro2,Aurora-600min,Aurora-600min-DIA-pro2,Aurora-90min-DIA-pro2	657.302	1.011	20.2909			1
sp|Q9H5N1|RABE2_HUMAN	AAAAPVAADDDERR	42.0106@N-term:0	2	Aurora-225min,Aurora-225min-DIA-pro2,Aurora-450min,Aurora-450min-DIA-pro2,Aurora-600min,Aurora-600min-DIA-pro2,Aurora-90min,Aurora-90min-DIA-pro2	735.353	1.071	15.8936			1
sp|P42566|EPS15_HUMAN	AAAAQLSLTQLSSGNPVYEK	42.0106@N-term:0	2	Aurora-225min,Aurora-225min-DIA-pro2,Aurora-450min,Aurora-450min-DIA-pro2,Aurora-600min,Aurora-600min-DIA-pro2,Aurora-90min,Aurora-90min-DIA-pro2	1045.54	1.291	63.8737			1
sp|P55036|PSMD4_HUMAN	AAAASAAEAGIATTGTEDSDDALLK		2	Aurora-225min,Aurora-450min,Aurora-600min,Aurora-90min	1160.56	1.314	42.6537	1
sp|P55036|PSMD4_HUMAN	AAAASAAEAGIATTGTEDSDDALLK		3	Aurora-600min	774.043	1.007	37.436	1
sp|P55036-2|PSMD4_HUMAN	AAAASAAEAGIATTGTEGER		2	Aurora-225min,Aurora-225min-DIA-pro2,Aurora-450min,Aurora-450min-DIA-pro2,Aurora-600min,Aurora-600min-DIA-pro2,Aurora-90min,Aurora-90min-DIA-pro2	902.937	1.10615	21.8098			1
sp|A1X283|SPD2B_HUMAN	AAAASVPNADGLK		2	Aurora-225min-DIA-pro2,Aurora-450min,Aurora-450min-DIA-pro2,Aurora-600min,Aurora-600min-DIA-pro2,Aurora-90min-DIA-pro2	592.817	0.915	16.2619			1
sp|Q8TBC3|SHKB1_HUMAN	AAAATAAEGVPSR		2	Aurora-450min-DIA-pro2	586.301	0.9	26.7892		1
sp|Q8TBC3|SHKB1_HUMAN	AAAATAAEGVPSR	42.0106@N-term:0	1	Aurora-450min	1213.62	1.518	59.3478	1
sp|Q8TBC3|SHKB1_HUMAN	AAAATAAEGVPSR	42.0106@N-term:0	2	Aurora-225min-DIA-pro2,Aurora-450min,Aurora-450min-DIA-pro2,Aurora-600min,Aurora-600min-DIA-pro2,Aurora-90min,Aurora-90min-DIA-pro2	607.312	0.972292	25.0636			1
sp|Q8N1B4|VPS52_HUMAN	AAAATMAAAAR		2	Aurora-600min-DIA-pro2	488.25	0.872	23.7018		1
sp|Q8N1B4|VPS52_HUMAN	AAAATMAAAAR	42.0106@N-term:0	2	Aurora-225min,Aurora-225min-DIA-pro2,Aurora-450min,Aurora-450min-DIA-pro2,Aurora-600min,Aurora-600min-DIA-pro2,Aurora-90min-DIA-pro2	509.261	0.89076	26.6641			1
sp|Q9NRL3|STRN4_HUMAN	AAAAVAAAASSCRPLGSGAGPGPTGAAPVSAPAPGPGPAGK	57.0215@C:12	3	Aurora-225min,Aurora-450min	1150.92	1.1835	40.072	1
sp|Q9NRL3|STRN4_HUMAN	AAAAVAAAASSCRPLGSGAGPGPTGAAPVSAPAPGPGPAGK	57.0215@C:12	4	Aurora-225min,Aurora-450min	863.444	1.167	40.048	1
sp|O60346|PHLP1_HUMAN	AAAAVAPGGLQSTPGR		2	Aurora-225min-DIA-pro2,Aurora-450min-DIA-pro2,Aurora-600min-DIA-pro2,Aurora-90min-DIA-pro2	712.386	0.998906	19.6506		1
sp|Q9BQE4|SELS_HUMAN	AAAAVEPDVVVK		2	Aurora-225min,Aurora-225min-DIA-pro2,Aurora-450min,Aurora-450min-DIA-pro2,Aurora-600min,Aurora-600min-DIA-pro2,Aurora-90min-DIA-pro2	584.832	0.954163	22.3598			1
sp|Q96K37|S35E1_HUMAN	AAAAVGAGHGAGGPGAASSSGGAR		2	Aurora-225min-DIA-pro2,Aurora-450min,Aurora-450min-DIA-pro2,Aurora-600min,Aurora-600min-DIA-pro2	932.954	1.199	3.43215			1
sp|Q96K37|S35E1_HUMAN	AAAAVGAGHGAGGPGAASSSGGAR		3	Aurora-225min,Aurora-225min-DIA-pro2,Aurora-450min,Aurora-450min-DIA-pro2,Aurora-600min,Aurora-600min-DIA-pro2	622.305	0.9815	3.566			1
sp|Q96K37|S35E1_HUMAN	AAAAVGAGHGAGGPGAASSSGGAR	42.0106@N-term:0	2	Aurora-225min,Aurora-225min-DIA-pro2,Aurora-450min,Aurora-450min-DIA-pro2,Aurora-600min,Aurora-600min-DIA-pro2,Aurora-90min	953.959	1.209	15.2106			1
sp|Q96K37|S35E1_HUMAN	AAAAVGAGHGAGGPGAASSSGGAR	42.0106@N-term:0	3	Aurora-225min,Aurora-225min-DIA-pro2,Aurora-450min,Aurora-450min-DIA-pro2,Aurora-600min,Aurora-600min-DIA-pro2,Aurora-90min,Aurora-90min-DIA-pro2	636.309	0.993	16.2792			1
sp|Q8IVV7|GID4_HUMAN	AAAAVPLPLPPALAPGDPAMPVR	42.0106@N-term:0	2	Aurora-600min	1117.62	1.338	43.0232	1
sp|Q15005|SPCS2_HUMAN	AAAAVQGGR	42.0106@N-term:0	2	Aurora-225min-DIA-pro2,Aurora-450min,Aurora-450min-DIA-pro2,Aurora-600min-DIA-pro2,Aurora-90min,Aurora-90min-DIA-pro2	421.728	0.794	9.12628			1
sp|Q8N1G4|LRC47_HUMAN	AAAAVSESWPELELAER	42.0106@N-term:0	2	Aurora-225min,Aurora-225min-DIA-pro2,Aurora-450min,Aurora-450min-DIA-pro2,Aurora-600min,Aurora-600min-DIA-pro2,Aurora-90min,Aurora-90min-DIA-pro2	935.962	1.217	71.6825			1
sp|O75208|COQ9_HUMAN	AAAAVSGALGR	42.0106@N-term:0	2	Aurora-450min-DIA-pro2	493.268	0.871625	31.2108		1
sp|Q8WWH5|TRUB1_HUMAN	AAAAVVAAAAR		2	Aurora-225min,Aurora-225min-DIA-pro2,Aurora-450min,Aurora-450min-DIA-pro2,Aurora-600min,Aurora-600min-DIA-pro2,Aurora-90min,Aurora-90min-DIA-pro2	471.28	0.863	9.83666			1
sp|O00231|PSD11_HUMAN	AAAAVVEFQR	42.0106@N-term:0	2	Aurora-225min,Aurora-225min-DIA-pro2,Aurora-450min,Aurora-450min-DIA-pro2,Aurora-600min,Aurora-600min-DIA-pro2,Aurora-90min,Aurora-90min-DIA-pro2	552.296	0.912	41.8474			1
sp|Q8NI27|THOC2_HUMAN	AAAAVVVPAEWIK	42.0106@N-term:0	2	Aurora-225min,Aurora-225min-DIA-pro2,Aurora-450min,Aurora-450min-DIA-pro2,Aurora-600min,Aurora-600min-DIA-pro2,Aurora-90min,Aurora-90min-DIA-pro2	683.89	1.014	70.9487			1
sp|O60518|RNBP6_HUMAN	AAACTTLGQMATDFAPNFQK	57.0215@C:4	2	Aurora-225min,Aurora-225min-DIA-pro2,Aurora-450min-DIA-pro2,Aurora-600min,Aurora-600min-DIA-pro2,Aurora-90min,Aurora-90min-DIA-pro2	1072	1.24219	57.6589			1
sp|O95625|ZBT11_HUMAN	AAACYVVR	57.0215@C:4	2	Aurora-225min-DIA-pro2,Aurora-450min-DIA-pro2,Aurora-600min-DIA-pro2,Aurora-90min-DIA-pro2	455.234	0.80035	7.32552		1
sp|Q9H9B1|EHMT1_HUMAN	AAADAEAVPAR	42.0106@N-term:0	2	Aurora-225min,Aurora-225min-DIA-pro2,Aurora-450min,Aurora-450min-DIA-pro2,Aurora-600min,Aurora-600min-DIA-pro2,Aurora-90min-DIA-pro2	542.275	0.917	19.3874			1
sp|Q96JE9|MAP6_HUMAN	AAADALNR	42.0106@N-term:0	2	Aurora-225min	422.22	0.766	9.81435	1
sp|Q8TDZ2|MICA1_HUMAN	AAADFATHGK		2	Aurora-225min-DIA-pro2,Aurora-450min-DIA-pro2,Aurora-600min-DIA-pro2	494.746	0.845244	1.07475		1
sp|P23025|XPA_HUMAN	AAADGALPEAAALEQPAELPASVR	42.0106@N-term:0	2	Aurora-225min,Aurora-450min,Aurora-600min	1180.61	1.444	69.1888	1
sp|P23025|XPA_HUMAN	AAADGALPEAAALEQPAELPASVR	42.0106@N-term:0	3	Aurora-225min-DIA-pro2,Aurora-450min-DIA-pro2,Aurora-600min-DIA-pro2	787.401	1.08251	67.392		1
sp|P30153|2AAA_HUMAN	AAADGDDSLYPIAVLIDELR	42.0106@N-term:0	2	Aurora-225min,Aurora-225min-DIA-pro2,Aurora-450min,Aurora-450min-DIA-pro2,Aurora-600min,Aurora-600min-DIA-pro2,Aurora-90min	1080.05	1.263	93.2884			1
sp|Q96D53|COQ8B_HUMAN	AAADGDRDCVLQK	57.0215@C:9	2	Aurora-225min,Aurora-225min-DIA-pro2,Aurora-450min,Aurora-450min-DIA-pro2,Aurora-600min,Aurora-600min-DIA-pro2,Aurora-90min,Aurora-90min-DIA-pro2	709.838	1.02	5.72494			1
sp|A6NHR9|SMHD1_HUMAN	AAADGGGPGGASVGTEEDGGGVGHR	42.0106@N-term:0	2	Aurora-225min,Aurora-225min-DIA-pro2,Aurora-450min,Aurora-450min-DIA-pro2,Aurora-600min,Aurora-600min-DIA-pro2,Aurora-90min	1090.48	1.209	21.2671			1
sp|A6NHR9|SMHD1_HUMAN	AAADGGGPGGASVGTEEDGGGVGHR	42.0106@N-term:0	3	Aurora-225min-DIA-pro2,Aurora-450min,Aurora-450min-DIA-pro2,Aurora-600min,Aurora-600min-DIA-pro2,Aurora-90min,Aurora-90min-DIA-pro2	727.325	1.014	21.2662			1
sp|Q96GQ5|RUSF1_HUMAN	AAADGSLQWEVGGWR		2	Aurora-225min,Aurora-225min-DIA-pro2,Aurora-450min-DIA-pro2	801.887	1.03398	47.3294			1
sp|Q8N8D1|PDCD7_HUMAN	AAADGVLSEVR		2	Aurora-225min-DIA-pro2,Aurora-450min-DIA-pro2,Aurora-600min,Aurora-600min-DIA-pro2,Aurora-90min-DIA-pro2	544.29	0.855104	23.3381			1
sp|O95159|ZFPL1_HUMAN	AAADSDPNLDPLMNPHIR		2	Aurora-225min,Aurora-225min-DIA-pro2,Aurora-450min,Aurora-450min-DIA-pro2,Aurora-600min,Aurora-600min-DIA-pro2,Aurora-90min-DIA-pro2	973.973	1.189	39.6438			1
sp|O95159|ZFPL1_HUMAN	AAADSDPNLDPLMNPHIR		3	Aurora-225min-DIA-pro2,Aurora-600min-DIA-pro2,Aurora-90min-DIA-pro2	649.644	0.900267	41.0303		1
sp|O95159|ZFPL1_HUMAN	AAADSDPNLDPLMNPHIR	42.0106@N-term:0,15.9949@M:13	2	Aurora-600min	1002.98	1.18	52.6681	1
sp|Q6P2E9|EDC4_HUMAN	AAADTLQGPMQAAYR		2	Aurora-225min,Aurora-225min-DIA-pro2,Aurora-450min,Aurora-450min-DIA-pro2,Aurora-600min,Aurora-600min-DIA-pro2,Aurora-90min-DIA-pro2	782.383	1.032	29.5962			1
sp|Q6P2E9|EDC4_HUMAN	AAADTLQGPMQAAYR	15.9949@M:10	2	Aurora-450min-DIA-pro2,Aurora-90min-DIA-pro2	790.373	1.02712	24.5638		1
sp|Q9UNF1|MAGD2_HUMAN	AAAEAAAEAK		2	Aurora-225min-DIA-pro2	451.726	0.789204	0.255884		1
sp|Q99873-3|ANM1_HUMAN	AAAEAANCIMEVSCGQAESSEKPNAEDMTSK	42.0106@N-term:0,57.0215@C:8,15.9949@M:10,57.0215@C:14	3	Aurora-225min,Aurora-450min,Aurora-600min,Aurora-90min	1115.47	1.133	57.3575	1
sp|Q99873-3|ANM1_HUMAN	AAAEAANCIMEVSCGQAESSEKPNAEDMTSK	42.0106@N-term:0,57.0215@C:8,57.0215@C:14	3	Aurora-225min,Aurora-225min-DIA-pro2,Aurora-450min,Aurora-450min-DIA-pro2,Aurora-600min,Aurora-600min-DIA-pro2,Aurora-90min	1110.14	1.105	54.7459			1
sp|Q99873-3|ANM1_HUMAN	AAAEAANCIMEVSCGQAESSEKPNAEDMTSK	42.0106@N-term:0,57.0215@C:8,57.0215@C:14,15.9949@M:28	3	Aurora-225min,Aurora-450min,Aurora-600min	1115.47	1.102	55.1772	1
sp|Q9NZQ3|SPN90_HUMAN	AAAEAAVPR		2	Aurora-225min-DIA-pro2,Aurora-450min-DIA-pro2,Aurora-600min-DIA-pro2,Aurora-90min-DIA-pro2	428.232	0.754896	4.79195		1
sp|A6NDG6|PGP_HUMAN	AAAEAGGDDAR	42.0106@N-term:0	2	Aurora-225min,Aurora-225min-DIA-pro2,Aurora-450min-DIA-pro2,Aurora-600min,Aurora-600min-DIA-pro2,Aurora-90min,Aurora-90min-DIA-pro2	523.231	0.870104	8.02446			1
sp|Q96K62|ZBT45_HUMAN	AAAEAVHHIHLQNFSR	42.0106@N-term:0	3	Aurora-600min	614.983	0.864	28.9125	1
sp|O95455|TGDS_HUMAN	AAAECFVQSYWEQYK	57.0215@C:5	2	Aurora-450min-DIA-pro2	940.412	1.1499	50.6374		1
sp|Q9NQP4|PFD4_HUMAN	AAAEDVNVTFEDQQK		2	Aurora-225min,Aurora-225min-DIA-pro2,Aurora-450min,Aurora-450min-DIA-pro2,Aurora-600min,Aurora-600min-DIA-pro2,Aurora-90min,Aurora-90min-DIA-pro2	832.892	1.06	26.1266			1
sp|Q9NQP4|PFD4_HUMAN	AAAEDVNVTFEDQQK	42.0106@N-term:0	2	Aurora-450min,Aurora-600min	853.897	1.124	35.0895	1
sp|Q99942|RNF5_HUMAN	AAAEEEDGGPEGPNR		2	Aurora-225min-DIA-pro2,Aurora-600min-DIA-pro2	749.817	0.981016	5.08376		1
sp|Q99942|RNF5_HUMAN	AAAEEEDGGPEGPNR	42.0106@N-term:0	2	Aurora-225min,Aurora-225min-DIA-pro2,Aurora-450min,Aurora-450min-DIA-pro2,Aurora-600min,Aurora-600min-DIA-pro2,Aurora-90min,Aurora-90min-DIA-pro2	770.829	1.01734	17.2102			1
sp|P55263|ADK_HUMAN	AAAEEEPKPK	42.0106@N-term:0	2	Aurora-225min,Aurora-225min-DIA-pro2,Aurora-450min,Aurora-450min-DIA-pro2,Aurora-600min,Aurora-600min-DIA-pro2,Aurora-90min,Aurora-90min-DIA-pro2	556.285	0.900833	6.02744			1
sp|P40855|PEX19_HUMAN	AAAEEGCSVGAEADR	42.0106@N-term:0,57.0215@C:7	2	Aurora-225min,Aurora-225min-DIA-pro2,Aurora-450min,Aurora-450min-DIA-pro2,Aurora-600min,Aurora-600min-DIA-pro2,Aurora-90min,Aurora-90min-DIA-pro2	767.826	1.031	21.8357			1
sp|O95551|TYDP2_HUMAN	AAAEEGHIIPR		2	Aurora-225min,Aurora-225min-DIA-pro2,Aurora-450min,Aurora-450min-DIA-pro2,Aurora-600min,Aurora-600min-DIA-pro2,Aurora-90min,Aurora-90min-DIA-pro2	582.312	0.917396	9.03282			1
sp|O15357|SHIP2_HUMAN	AAAEELLAR		2	Aurora-225min-DIA-pro2,Aurora-450min,Aurora-450min-DIA-pro2,Aurora-600min-DIA-pro2,Aurora-90min,Aurora-90min-DIA-pro2	472.264	0.814687	17.8516			1
sp|Q9H9Y2|RPF1_HUMAN	AAAEELQEAAGAGDGATENGVQPPK		2	Aurora-225min,Aurora-450min,Aurora-600min,Aurora-90min	1191.06	1.2635	34.3555	1
sp|Q9H9Y2|RPF1_HUMAN	AAAEELQEAAGAGDGATENGVQPPK		3	Aurora-225min,Aurora-225min-DIA-pro2,Aurora-450min,Aurora-450min-DIA-pro2,Aurora-600min,Aurora-600min-DIA-pro2,Aurora-90min,Aurora-90min-DIA-pro2	794.379	1.082	34.3402			1
sp|Q96P70|IPO9_HUMAN	AAAEEQIK		2	Aurora-225min-DIA-pro2,Aurora-90min-DIA-pro2	430.23	0.761302	3.73921		1
sp|P30260|CDC27_HUMAN	AAAEGLMSLLR		2	Aurora-225min,Aurora-225min-DIA-pro2,Aurora-450min,Aurora-450min-DIA-pro2,Aurora-600min,Aurora-600min-DIA-pro2,Aurora-90min,Aurora-90min-DIA-pro2	566.313	0.891	49.9123			1
sp|P30260|CDC27_HUMAN	AAAEGLMSLLR	42.0106@N-term:0	2	Aurora-225min	587.318	0.947	82.2459	1
sp|Q99567|NUP88_HUMAN	AAAEGPVGDGELWQTWLPNHVVFLR	42.0106@N-term:0	3	Aurora-450min-DIA-pro2	935.469	1.08571	84.2593		1
sp|O15042|SR140_HUMAN	AAAEIYEEFLAAFEGSDGNK		2	Aurora-225min,Aurora-225min-DIA-pro2,Aurora-450min,Aurora-600min,Aurora-90min,Aurora-90min-DIA-pro2	1066.49	1.20125	86.953			1
sp|Q9NP50|SHCAF_HUMAN	AAAEKPEEQGPEPLPISTQEW		2	Aurora-225min,Aurora-450min,Aurora-600min,Aurora-90min	1154.06	1.261	51.7578	1
sp|Q01780|EXOSX_HUMAN	AAAEQAISVR		2	Aurora-225min,Aurora-225min-DIA-pro2,Aurora-450min-DIA-pro2,Aurora-600min,Aurora-600min-DIA-pro2,Aurora-90min,Aurora-90min-DIA-pro2	508.28	0.838854	11.7986			1
sp|Q03112|MECOM_HUMAN	AAAESSAIQSISHV		2	Aurora-225min-DIA-pro2,Aurora-450min-DIA-pro2,Aurora-600min-DIA-pro2	685.849	1.00276	29.3456		1
sp|Q13523|PRP4B_HUMAN	AAAETQSLR	42.0106@N-term:0	2	Aurora-225min-DIA-pro2,Aurora-450min,Aurora-450min-DIA-pro2,Aurora-600min,Aurora-600min-DIA-pro2,Aurora-90min,Aurora-90min-DIA-pro2	494.757	0.855417	15.2217			1
sp|Q8TCE6|DEN10_HUMAN	AAAEVADTQLMLGVGLIEK	42.0106@N-term:0	2	Aurora-225min,Aurora-225min-DIA-pro2,Aurora-450min,Aurora-600min,Aurora-90min	986.027	1.282	87.723			1
sp|Q8TCE6|DEN10_HUMAN	AAAEVADTQLMLGVGLIEK	42.0106@N-term:0,15.9949@M:11	2	Aurora-225min,Aurora-450min,Aurora-600min,Aurora-90min	994.024	1.2845	89.0686	1
sp|P02786|TFR1_HUMAN	AAAEVAGQFVIK		2	Aurora-225min,Aurora-225min-DIA-pro2,Aurora-450min,Aurora-450min-DIA-pro2,Aurora-600min,Aurora-600min-DIA-pro2,Aurora-90min,Aurora-90min-DIA-pro2	602.34	0.915	32.1479			1
sp|P02786|TFR1_HUMAN	AAAEVAGQFVIK	42.0106@N-term:0	2	Aurora-225min,Aurora-450min,Aurora-600min,Aurora-90min	623.346	0.976	57.0565	1
sp|P07954|FUMH_HUMAN	AAAEVNQDYGLDPK		2	Aurora-225min,Aurora-225min-DIA-pro2,Aurora-450min,Aurora-450min-DIA-pro2,Aurora-600min,Aurora-600min-DIA-pro2,Aurora-90min,Aurora-90min-DIA-pro2	745.86	1.017	22.9936			1
sp|P07954|FUMH_HUMAN	AAAEVNQDYGLDPK		3	Aurora-225min-DIA-pro2	497.569	0.816715	23.8173		1
sp|P07954|FUMH_HUMAN	AAAEVNQDYGLDPK	42.0106@N-term:0	2	Aurora-225min,Aurora-450min,Aurora-600min,Aurora-90min	766.865	1.058	37.3428	1
sp|Q9UHI6|DDX20_HUMAN	AAAFEASGALAAVATAMPAEHVAVQVPAPEPTPGPVR	42.0106@N-term:0	3	Aurora-225min,Aurora-450min,Aurora-600min,Aurora-90min	1198.62	1.296	89.5471	1
sp|Q9UHI6|DDX20_HUMAN	AAAFEASGALAAVATAMPAEHVAVQVPAPEPTPGPVR	42.0106@N-term:0,15.9949@M:17	3	Aurora-225min,Aurora-450min,Aurora-600min,Aurora-90min	1203.95	1.296	89.5469	1
sp|Q9Y490|TLN1_HUMAN	AAAFEEQENETVVVK		2	Aurora-225min,Aurora-225min-DIA-pro2,Aurora-450min,Aurora-450min-DIA-pro2,Aurora-600min,Aurora-600min-DIA-pro2,Aurora-90min,Aurora-90min-DIA-pro2	832.412	1.087	28.423			1
sp|O94826|TOM70_HUMAN	AAAFEQLQK		2	Aurora-225min,Aurora-225min-DIA-pro2,Aurora-450min,Aurora-450min-DIA-pro2,Aurora-600min,Aurora-600min-DIA-pro2,Aurora-90min,Aurora-90min-DIA-pro2	503.272	0.834	13.7453			1
sp|O94826|TOM70_HUMAN	AAAFEQLQK	42.0106@N-term:0	2	Aurora-225min,Aurora-450min,Aurora-90min	524.277	0.881	37.1677	1
sp|Q96L58|B3GT6_HUMAN	AAAFLAVLVASAPR		2	Aurora-600min-DIA-pro2	678.897	1.06075	61.6078		1
sp|P13497|BMP1_HUMAN	AAAFLGDIALDEEDLR		2	Aurora-225min-DIA-pro2,Aurora-450min-DIA-pro2,Aurora-600min-DIA-pro2,Aurora-90min-DIA-pro2	859.933	1.13369	61.321		1
sp|Q9H9Y2|RPF1_HUMAN	AAAFPPGFSISEIK		2	Aurora-225min,Aurora-225min-DIA-pro2,Aurora-450min,Aurora-450min-DIA-pro2,Aurora-600min,Aurora-600min-DIA-pro2,Aurora-90min,Aurora-90min-DIA-pro2	717.885	1.01575	53.6954			1
sp|Q9P0V3|SH3B4_HUMAN	AAAFSPADQDDFVI		2	Aurora-450min-DIA-pro2,Aurora-600min-DIA-pro2	733.844	1.00776	57.769		1
sp|Q16555|DPYL2_HUMAN	AAAFVTSPPLSPDPTTPDFLNSLLSCGDLQVTGSAHCTFNTAQK	57.0215@C:26,57.0215@C:37	3	Aurora-225min,Aurora-450min,Aurora-600min	1545.41	1.3015	88.0947	1
sp|Q96S52|PIGS_HUMAN	AAAGAAATHLEVAR		2	Aurora-225min,Aurora-225min-DIA-pro2,Aurora-450min,Aurora-450min-DIA-pro2,Aurora-600min,Aurora-600min-DIA-pro2,Aurora-90min,Aurora-90min-DIA-pro2	654.855	1.03542	11.5085			1
sp|Q96S52|PIGS_HUMAN	AAAGAAATHLEVAR		3	Aurora-600min-DIA-pro2	436.899	0.81162	8.80238		1
sp|Q96S52|PIGS_HUMAN	AAAGAAATHLEVAR	42.0106@N-term:0	2	Aurora-225min,Aurora-225min-DIA-pro2,Aurora-450min,Aurora-450min-DIA-pro2,Aurora-600min,Aurora-600min-DIA-pro2,Aurora-90min,Aurora-90min-DIA-pro2	675.86	1.055	29.0028			1
sp|Q3KNT7-3|NSN5B_HUMAN,sp|Q96P11-2|NSUN5_HUMAN	AAAGACTPPCT	57.0215@C:6,57.0215@C:10	2	Aurora-225min-DIA-pro2,Aurora-450min-DIA-pro2,Aurora-600min,Aurora-600min-DIA-pro2,Aurora-90min-DIA-pro2	538.729	0.837604	8.50446			1
sp|O14562|UBFD1_HUMAN	AAAGAPDGMEEPGMDTEAETVATEAPARPVNCLEAEAAAGAAAEDSGAAR	42.0106@N-term:0,15.9949@M:14,57.0215@C:32	3	Aurora-450min	1629.05	1.359	70.0298	1
sp|O14562|UBFD1_HUMAN	AAAGAPDGMEEPGMDTEAETVATEAPARPVNCLEAEAAAGAAAEDSGAAR	42.0106@N-term:0,15.9949@M:14,57.0215@C:32	4	Aurora-225min,Aurora-450min,Aurora-600min	1222.04	1.198	69.9994	1
sp|O14562|UBFD1_HUMAN	AAAGAPDGMEEPGMDTEAETVATEAPARPVNCLEAEAAAGAAAEDSGAAR	42.0106@N-term:0,15.9949@M:9,15.9949@M:14,57.0215@C:32	4	Aurora-225min,Aurora-450min,Aurora-600min	1226.04	1.374	69.9973	1
sp|O14562|UBFD1_HUMAN	AAAGAPDGMEEPGMDTEAETVATEAPARPVNCLEAEAAAGAAAEDSGAAR	42.0106@N-term:0,15.9949@M:9,57.0215@C:32	4	Aurora-225min,Aurora-450min,Aurora-600min	1222.04	1.3845	69.9992	1
sp|Q8N4T8|CBR4_HUMAN	AAAGDLGGDHLAFSCDVAK	57.0215@C:15	2	Aurora-225min,Aurora-225min-DIA-pro2,Aurora-450min,Aurora-450min-DIA-pro2,Aurora-600min,Aurora-600min-DIA-pro2,Aurora-90min,Aurora-90min-DIA-pro2	937.939	1.17708	34.4097			1
sp|Q8N4T8|CBR4_HUMAN	AAAGDLGGDHLAFSCDVAK	57.0215@C:15	3	Aurora-225min,Aurora-450min,Aurora-450min-DIA-pro2,Aurora-600min,Aurora-90min	625.628	0.829	33.6468			1
sp|P35221|CTNA1_HUMAN	AAAGEFADDPCSSVK	57.0215@C:11	2	Aurora-225min,Aurora-225min-DIA-pro2,Aurora-450min,Aurora-450min-DIA-pro2,Aurora-600min,Aurora-600min-DIA-pro2,Aurora-90min,Aurora-90min-DIA-pro2	762.835	1.02058	21.3127			1
sp|Q96C19|EFHD2_HUMAN	AAAGELQEDSGLCVLAR	57.0215@C:13	2	Aurora-225min,Aurora-225min-DIA-pro2,Aurora-450min,Aurora-450min-DIA-pro2,Aurora-600min,Aurora-600min-DIA-pro2,Aurora-90min,Aurora-90min-DIA-pro2	880.436	1.113	41.0311			1
sp|Q9UL25|RAB21_HUMAN	AAAGGGGGGAAAAGR	42.0106@N-term:0	2	Aurora-225min,Aurora-450min,Aurora-600min,Aurora-90min	557.273	0.959	5.78735	1
sp|Q9GZT9|EGLN1_HUMAN	AAAGGQGSAVAAEAEPGK		2	Aurora-225min,Aurora-225min-DIA-pro2,Aurora-450min,Aurora-450min-DIA-pro2,Aurora-600min,Aurora-600min-DIA-pro2,Aurora-90min,Aurora-90min-DIA-pro2	771.381	1.02091	11.1186			1
sp|Q9GZT9|EGLN1_HUMAN	AAAGGQGSAVAAEAEPGKEEPPAR		2	Aurora-600min	1111.05	1.3815	14.5008	1
sp|Q9GZT9|EGLN1_HUMAN	AAAGGQGSAVAAEAEPGKEEPPAR		3	Aurora-450min-DIA-pro2,Aurora-600min-DIA-pro2,Aurora-90min-DIA-pro2	741.033	1.03313	16.6986		1
sp|P15502|ELN_HUMAN	AAAGLGAGIPGLGVGVGVPGLGVGAGVPGLGVGAGVPGFGAGADEGVR	42.0106@N-term:0	5	Aurora-600min	802.036	1.051	49.933	1
sp|Q96T51|RUFY1_HUMAN	AAAGLGGGDSGDGTAR		2	Aurora-225min-DIA-pro2,Aurora-450min,Aurora-450min-DIA-pro2,Aurora-600min,Aurora-600min-DIA-pro2,Aurora-90min,Aurora-90min-DIA-pro2	666.811	0.94349	4.04524			1
sp|Q5VSL9|STRP1_HUMAN	AAAGLLPGGK		2	Aurora-225min-DIA-pro2,Aurora-450min-DIA-pro2,Aurora-600min,Aurora-600min-DIA-pro2	427.758	0.763438	10.5535			1
sp|P27544|CERS1_HUMAN	AAAGPAAGPTGPEPMPSYAQLVQR	42.0106@N-term:0,15.9949@M:15	2	Aurora-600min	1198.09	1.257	20.1999	1
sp|P17544|ATF7_HUMAN	AAAGPLDMSLPSTPDIK		2	Aurora-225min,Aurora-225min-DIA-pro2,Aurora-450min,Aurora-450min-DIA-pro2,Aurora-600min,Aurora-600min-DIA-pro2	842.435	1.1005	52.8617			1
sp|O14497|ARI1A_HUMAN	AAAGQESEGPAVGPPQPLGK		2	Aurora-225min,Aurora-225min-DIA-pro2,Aurora-450min,Aurora-450min-DIA-pro2,Aurora-600min,Aurora-600min-DIA-pro2,Aurora-90min,Aurora-90min-DIA-pro2	930.976	1.1265	27.9457			1
sp|Q8NFD5-1|ARI1B_HUMAN	AAAGSAAGGFQR		2	Aurora-225min-DIA-pro2,Aurora-450min,Aurora-450min-DIA-pro2,Aurora-600min,Aurora-600min-DIA-pro2,Aurora-90min-DIA-pro2	532.267	0.857396	3.39699			1
sp|Q8TAP8|PPR35_HUMAN	AAAGSHFDAAK		2	Aurora-225min,Aurora-225min-DIA-pro2,Aurora-90min-DIA-pro2	523.256	0.893229	1.05646			1
sp|Q9BQS8|FYCO1_HUMAN	AAAGSLPGLQAQLAQAEQR		2	Aurora-225min,Aurora-225min-DIA-pro2,Aurora-450min-DIA-pro2,Aurora-600min,Aurora-600min-DIA-pro2,Aurora-90min-DIA-pro2	940.503	1.14328	43.1246			1
sp|P58107|EPIPL_HUMAN	AAAGYPDPYSR		2	Aurora-225min-DIA-pro2,Aurora-450min,Aurora-450min-DIA-pro2,Aurora-600min-DIA-pro2	584.275	0.894768	14.9225			1
sp|P13807|GYS1_HUMAN	AAAHCAHVFTTVSQITAIEAQHLLK	57.0215@C:5	3	Aurora-225min-DIA-pro2,Aurora-450min-DIA-pro2,Aurora-600min-DIA-pro2	906.478	1.16875	52.269		1
sp|P51970|NDUA8_HUMAN	AAAHHYGAQCDKPNK	42.0106@N-term:0,57.0215@C:10	3	Aurora-90min	570.598	0.854	6.85191	1
sp|Q9BR61|ACBD6_HUMAN	AAAHLQGLIQVASR		2	Aurora-225min-DIA-pro2,Aurora-450min-DIA-pro2,Aurora-90min-DIA-pro2	717.912	1.02708	30.7038		1
sp|P0DMV8-2|HS71A_HUMAN,sp|P0DMV8|HS71A_HUMAN,sp|P0DMV9|HS71B_HUMAN	AAAIGIDLGTTYSCVGVFQHGK	42.0106@N-term:0,57.0215@C:14	2	Aurora-225min,Aurora-450min,Aurora-600min,Aurora-90min	1154.08	1.367	65.1595	1
sp|P0DMV8-2|HS71A_HUMAN,sp|P0DMV8|HS71A_HUMAN,sp|P0DMV9|HS71B_HUMAN	AAAIGIDLGTTYSCVGVFQHGK	42.0106@N-term:0,57.0215@C:14	3	Aurora-225min,Aurora-450min,Aurora-600min	769.72	0.961	62.7557	1
sp|P0DMV8-2|HS71A_HUMAN,sp|P0DMV8|HS71A_HUMAN,sp|P0DMV9|HS71B_HUMAN	AAAIGIDLGTTYSCVGVFQHGK	57.0215@C:14	2	Aurora-225min,Aurora-225min-DIA-pro2,Aurora-450min,Aurora-450min-DIA-pro2,Aurora-600min,Aurora-600min-DIA-pro2,Aurora-90min,Aurora-90min-DIA-pro2	1133.07	1.363	54.6413			1
sp|P0DMV8-2|HS71A_HUMAN,sp|P0DMV8|HS71A_HUMAN,sp|P0DMV9|HS71B_HUMAN	AAAIGIDLGTTYSCVGVFQHGK	57.0215@C:14	3	Aurora-225min,Aurora-225min-DIA-pro2,Aurora-450min,Aurora-450min-DIA-pro2,Aurora-600min,Aurora-600min-DIA-pro2,Aurora-90min,Aurora-90min-DIA-pro2	755.716	0.989	54.581			1
sp|Q96NB2|SFXN2_HUMAN	AAAIGITQVVISR		2	Aurora-225min-DIA-pro2,Aurora-450min-DIA-pro2,Aurora-600min-DIA-pro2,Aurora-90min-DIA-pro2	649.893	0.975677	40.7783		1
sp|Q9NZV8|KCND2_HUMAN	AAAIGWMPVASGPMPAPPR	42.0106@N-term:0,15.9949@M:7	2	Aurora-225min	967.984	1.245	44.7	1
sp|Q9NZV8|KCND2_HUMAN	AAAIGWMPVASGPMPAPPR	42.0106@N-term:0,15.9949@M:7	3	Aurora-90min	645.659	0.869	75.4839	1
sp|Q9Y618|NCOR2_HUMAN	AAAIPPIQVTK		2	Aurora-225min-DIA-pro2,Aurora-600min-DIA-pro2	554.833	0.878869	28.4068		1
sp|Q8IZT6|ASPM_HUMAN	AAAIQLQAAFR		2	Aurora-450min-DIA-pro2	580.333	0.886042	33.3572		1
sp|Q6ZN18|AEBP2_HUMAN	AAAITDMADLEELSR	42.0106@N-term:0	2	Aurora-225min-DIA-pro2,Aurora-450min,Aurora-450min-DIA-pro2,Aurora-600min,Aurora-600min-DIA-pro2,Aurora-90min-DIA-pro2	824.398	1.12851	74.9499			1
sp|P18146|EGR1_HUMAN	AAAKAEMQLMSPLQISD	42.0106@N-term:0	2	Aurora-600min	923.457	1.128	39.4249	1
sp|Q8TAE8|G45IP_HUMAN	AAALAAAVAQDPAASGAPSS		2	Aurora-225min,Aurora-225min-DIA-pro2,Aurora-450min,Aurora-450min-DIA-pro2,Aurora-600min,Aurora-600min-DIA-pro2,Aurora-90min,Aurora-90min-DIA-pro2	848.929	1.101	38.399			1
sp|Q8IYS1|P20D2_HUMAN	AAALASGCTVEIK	57.0215@C:8	2	Aurora-225min,Aurora-225min-DIA-pro2,Aurora-450min,Aurora-450min-DIA-pro2,Aurora-600min,Aurora-600min-DIA-pro2,Aurora-90min,Aurora-90min-DIA-pro2	645.84	0.9725	23.2747			1
sp|Q14008|CKAP5_HUMAN	AAALATVNAWAEQTGMK		2	Aurora-225min,Aurora-225min-DIA-pro2,Aurora-450min,Aurora-450min-DIA-pro2,Aurora-600min,Aurora-600min-DIA-pro2,Aurora-90min	866.938	1.153	47.1738			1
sp|Q14008|CKAP5_HUMAN	AAALATVNAWAEQTGMK	42.0106@N-term:0	2	Aurora-225min,Aurora-450min,Aurora-600min	887.943	1.178	73.4159	1
sp|Q7Z392|TPC11_HUMAN	AAALCNACELSGK	57.0215@C:5,57.0215@C:8	2	Aurora-225min,Aurora-225min-DIA-pro2,Aurora-450min,Aurora-450min-DIA-pro2,Aurora-600min,Aurora-600min-DIA-pro2,Aurora-90min,Aurora-90min-DIA-pro2	682.818	0.984262	17.2239			1
sp|Q8N0Z6|TTC5_HUMAN	AAALDPAWPEPR		2	Aurora-225min-DIA-pro2,Aurora-450min,Aurora-450min-DIA-pro2,Aurora-600min-DIA-pro2,Aurora-90min-DIA-pro2	647.333	0.961928	35.0026			1
sp|Q96QE3|ATAD5_HUMAN	AAALDVYNAVSTSFQR		2	Aurora-600min,Aurora-90min-DIA-pro2	856.933	1.10915	56.438			1
sp|Q9H0G5|NSRP1_HUMAN	AAALEACLDVTK	57.0215@C:7	2	Aurora-225min-DIA-pro2,Aurora-450min-DIA-pro2,Aurora-600min-DIA-pro2,Aurora-90min-DIA-pro2	631.327	0.932447	30.8149		1
sp|P31948|STIP1_HUMAN	AAALEAMK		2	Aurora-225min-DIA-pro2,Aurora-450min,Aurora-450min-DIA-pro2,Aurora-600min-DIA-pro2,Aurora-90min,Aurora-90min-DIA-pro2	402.718	0.760364	6.87376			1
sp|P31948|STIP1_HUMAN	AAALEAMK	15.9949@M:7	2	Aurora-90min-DIA-pro2	410.71	0.750484	5.67333		1
sp|Q92574|TSC1_HUMAN	AAALEEHNAAMK		2	Aurora-225min,Aurora-225min-DIA-pro2,Aurora-450min,Aurora-450min-DIA-pro2,Aurora-600min,Aurora-600min-DIA-pro2,Aurora-90min-DIA-pro2	628.309	0.953511	3.53496			1
sp|P31948|STIP1_HUMAN	AAALEFLNR		2	Aurora-225min,Aurora-225min-DIA-pro2,Aurora-450min,Aurora-450min-DIA-pro2,Aurora-600min,Aurora-600min-DIA-pro2,Aurora-90min,Aurora-90min-DIA-pro2	502.78	0.835	33.343			1
sp|P31948|STIP1_HUMAN	AAALEFLNR	42.0106@N-term:0	2	Aurora-225min,Aurora-450min,Aurora-600min,Aurora-90min	523.785	0.873	57.0477	1
sp|P31948|STIP1_HUMAN	AAALEFLNRFEEAK		2	Aurora-225min-DIA-pro2	804.923	1.13969	49.6847		1
sp|Q13423|NNTM_HUMAN	AAALEQFK		2	Aurora-225min,Aurora-225min-DIA-pro2,Aurora-450min,Aurora-450min-DIA-pro2,Aurora-600min,Aurora-600min-DIA-pro2,Aurora-90min,Aurora-90min-DIA-pro2	439.243	0.781979	12.719			1
sp|Q96EV2|RBM33_HUMAN	AAALGASGGAGAGDDDFDQFDKPGAER	42.0106@N-term:0	2	Aurora-225min,Aurora-450min,Aurora-600min,Aurora-90min	1304.58	1.432	49.3783	1
sp|Q96EV2|RBM33_HUMAN	AAALGASGGAGAGDDDFDQFDKPGAER	42.0106@N-term:0	3	Aurora-225min,Aurora-225min-DIA-pro2,Aurora-450min,Aurora-450min-DIA-pro2,Aurora-600min,Aurora-600min-DIA-pro2,Aurora-90min,Aurora-90min-DIA-pro2	870.056	1.072	47.6758			1
sp|Q68DK7|MSL1_HUMAN	AAALGGPEDEPGAAEAHFLPR		3	Aurora-225min-DIA-pro2,Aurora-450min-DIA-pro2,Aurora-600min-DIA-pro2	692.67	0.993229	40.4697		1
sp|Q68DK7|MSL1_HUMAN	AAALGGPEDEPGAAEAHFLPR		4	Aurora-600min-DIA-pro2	519.752	0.878869	39.4635		1
sp|O95273|CCDB1_HUMAN	AAALLMLTK		2	Aurora-225min-DIA-pro2,Aurora-600min-DIA-pro2	466.279	0.800412	32.6467		1
sp|Q8NAF0|ZN579_HUMAN	AAALQALQAQAPTSPPPPPPPLK		3	Aurora-450min	754.426	0.922	49.6434	1
sp|Q07002-3|CDK18_HUMAN	AAALQPDFDVSK		2	Aurora-90min-DIA-pro2	631.325	0.945729	43.0001		1
sp|P56945|BCAR1_HUMAN	AAALQYPSPSAAQDMVER		2	Aurora-225min,Aurora-225min-DIA-pro2,Aurora-450min,Aurora-450min-DIA-pro2,Aurora-600min,Aurora-600min-DIA-pro2,Aurora-90min,Aurora-90min-DIA-pro2	952.962	1.157	42.3951			1
sp|P29597|TYK2_HUMAN	AAALSFVSLVDGYFR		2	Aurora-450min-DIA-pro2	808.421	1.08316	80.9102		1
sp|Q5XG87|PAPD7_HUMAN	AAALSGGGGPGAQAPRPGTPWK		2	Aurora-450min-DIA-pro2	1002.52	1.20034	24.5817		1
sp|Q13470-2|TNK1_HUMAN	AAALSGGLLSDPELQR		2	Aurora-225min,Aurora-225min-DIA-pro2,Aurora-450min,Aurora-450min-DIA-pro2,Aurora-600min,Aurora-600min-DIA-pro2,Aurora-90min-DIA-pro2	799.431	1.07266	42.9397			1
sp|P98172|EFNB1_HUMAN	AAALSLSTLASPK		2	Aurora-450min-DIA-pro2,Aurora-600min-DIA-pro2	615.359	0.989457	35.5341		1
sp|O60716|CTND1_HUMAN	AAALVLQTIWGYK		2	Aurora-225min,Aurora-225min-DIA-pro2,Aurora-450min,Aurora-450min-DIA-pro2,Aurora-600min,Aurora-600min-DIA-pro2,Aurora-90min,Aurora-90min-DIA-pro2	717.411	1.04136	61.8297			1
sp|Q9NV92|NFIP2_HUMAN	AAAMAAAAAETSQR		2	Aurora-225min,Aurora-225min-DIA-pro2,Aurora-450min,Aurora-450min-DIA-pro2,Aurora-600min,Aurora-600min-DIA-pro2,Aurora-90min,Aurora-90min-DIA-pro2	660.322	1.029	11.6752			1
sp|Q6ZUA9|MROH5_HUMAN	AAAMALFGDLVAAMADR	15.9949@M:4,15.9949@M:14	2	Aurora-450min	863.419	1.081	47.591	1
sp|Q14498|RBM39_HUMAN	AAAMANNLQK		2	Aurora-225min,Aurora-225min-DIA-pro2,Aurora-450min,Aurora-450min-DIA-pro2,Aurora-600min,Aurora-600min-DIA-pro2,Aurora-90min,Aurora-90min-DIA-pro2	516.269	0.852802	4.44849			1
sp|Q14498|RBM39_HUMAN	AAAMANNLQK	15.9949@M:4	2	Aurora-450min,Aurora-90min-DIA-pro2	524.266	0.844	3.4081			1
sp|Q14498|RBM39_HUMAN	AAAMANNLQK	42.0106@N-term:0	2	Aurora-225min,Aurora-450min,Aurora-600min,Aurora-90min	537.274	0.896	24.7958	1
sp|P62877|RBX1_HUMAN	AAAMDVDTPSGTNSGAGK	42.0106@N-term:0	2	Aurora-225min,Aurora-225min-DIA-pro2,Aurora-450min,Aurora-450min-DIA-pro2,Aurora-600min,Aurora-600min-DIA-pro2,Aurora-90min,Aurora-90min-DIA-pro2	846.381	1.088	29.2787			1
sp|P62877|RBX1_HUMAN	AAAMDVDTPSGTNSGAGK	42.0106@N-term:0,15.9949@M:4	2	Aurora-225min,Aurora-450min,Aurora-600min,Aurora-600min-DIA-pro2,Aurora-90min,Aurora-90min-DIA-pro2	854.378	1.0815	27.832			1
sp|P62877|RBX1_HUMAN	AAAMDVDTPSGTNSGAGKK	42.0106@N-term:0	2	Aurora-225min,Aurora-225min-DIA-pro2,Aurora-450min,Aurora-450min-DIA-pro2,Aurora-600min,Aurora-600min-DIA-pro2,Aurora-90min,Aurora-90min-DIA-pro2	910.428	1.129	21.6103			1
sp|Q6V1X1-3|DPP8_HUMAN	AAAMETEQLGVEIFETADCEENIESQDRPK	42.0106@N-term:0,57.0215@C:19	3	Aurora-450min	1151.52	1.157	87.0808	1
sp|Q9BQ04|RBM4B_HUMAN	AAAMLPTVGEGYGYGPESELSQASAATR		2	Aurora-225min,Aurora-450min,Aurora-600min,Aurora-90min	1392.66	1.386	60.1481	1
sp|Q15042|RB3GP_HUMAN	AAAMTPPEEELK		2	Aurora-225min,Aurora-225min-DIA-pro2,Aurora-600min,Aurora-600min-DIA-pro2,Aurora-90min,Aurora-90min-DIA-pro2	643.818	0.966647	25.1818			1
sp|O43598|DNPH1_HUMAN	AAAMVPGR	42.0106@N-term:0	2	Aurora-450min-DIA-pro2	407.71	0.764749	21.3661		1
sp|Q9NX63|MIC19_HUMAN	AAANEQLTR		2	Aurora-225min,Aurora-225min-DIA-pro2,Aurora-450min,Aurora-450min-DIA-pro2,Aurora-600min-DIA-pro2,Aurora-90min,Aurora-90min-DIA-pro2	487.257	0.818	3.3065			1
sp|A5YKK6|CNOT1_HUMAN	AAANFSDR		2	Aurora-225min,Aurora-225min-DIA-pro2,Aurora-450min,Aurora-450min-DIA-pro2,Aurora-600min-DIA-pro2,Aurora-90min-DIA-pro2	426.204	0.779479	2.17338			1
sp|Q969S8|HDA10_HUMAN	AAANGFCVFNNVAIAAAHAK	42.0106@N-term:0,57.0215@C:7	2	Aurora-600min	1030.01	1.343	54.7601	1
sp|Q969S8|HDA10_HUMAN	AAANGFCVFNNVAIAAAHAK	57.0215@C:7	3	Aurora-600min-DIA-pro2	673.007	0.946615	46.8459		1
sp|Q9H477|RBSK_HUMAN	AAANVISR		2	Aurora-225min-DIA-pro2,Aurora-450min-DIA-pro2,Aurora-600min-DIA-pro2,Aurora-90min-DIA-pro2	401.233	0.756563	3.40587		1
sp|Q6UB99|ANR11_HUMAN	AAAPAEGPPGGIQPEAAEPKPTAEAPK		3	Aurora-600min-DIA-pro2	851.431	1.12545	29.0394		1
sp|P26641|EF1G_HUMAN	AAAPAPEEEMDECEQALAAEPK	15.9949@M:10,57.0215@C:13	2	Aurora-225min,Aurora-450min,Aurora-600min,Aurora-90min	1187.01	1.265	32.4618	1
sp|P26641|EF1G_HUMAN	AAAPAPEEEMDECEQALAAEPK	42.0106@N-term:0,15.9949@M:10,57.0215@C:13	2	Aurora-225min,Aurora-450min,Aurora-600min,Aurora-90min	1208.02	1.302	49.9679	1
sp|P26641|EF1G_HUMAN	AAAPAPEEEMDECEQALAAEPK	42.0106@N-term:0,15.9949@M:10,57.0215@C:13	3	Aurora-225min,Aurora-450min,Aurora-600min,Aurora-90min	805.682	0.972	24.5386	1
sp|P26641|EF1G_HUMAN	AAAPAPEEEMDECEQALAAEPK	42.0106@N-term:0,57.0215@C:13	2	Aurora-225min,Aurora-450min,Aurora-600min,Aurora-90min	1200.02	1.302	53.9994	1
sp|P26641|EF1G_HUMAN	AAAPAPEEEMDECEQALAAEPK	57.0215@C:13	2	Aurora-225min,Aurora-450min,Aurora-600min,Aurora-90min	1179.02	1.287	43.9093	1
sp|P26641|EF1G_HUMAN	AAAPAPEEEMDECEQALAAEPK	57.0215@C:13	3	Aurora-225min,Aurora-225min-DIA-pro2,Aurora-450min,Aurora-450min-DIA-pro2,Aurora-600min,Aurora-600min-DIA-pro2,Aurora-90min,Aurora-90min-DIA-pro2	786.347	1.013	42.9154			1
sp|P36402-5|TCF7_HUMAN	AAAPAPFLPMTVL	15.9949@M:10	2	Aurora-225min	657.86	0.937	45.3549	1
sp|Q9Y2B5|VP9D1_HUMAN	AAAPAPGCCPPTPNPGSR	57.0215@C:8,57.0215@C:9	2	Aurora-450min-DIA-pro2	889.402	1.10711	18.7804		1
sp|Q9C086|IN80B_HUMAN	AAAPAPMVR		2	Aurora-225min-DIA-pro2,Aurora-450min-DIA-pro2,Aurora-600min-DIA-pro2,Aurora-90min-DIA-pro2	442.245	0.781114	9.25178		1
sp|P20810|ICAL_HUMAN	AAAPAPVSEAVCR	42.0106@N-term:0,57.0215@C:12	2	Aurora-450min	670.835	0.9715	29.4334	1
sp|P20810|ICAL_HUMAN	AAAPAPVSEAVCR	57.0215@C:12	2	Aurora-225min,Aurora-225min-DIA-pro2,Aurora-450min,Aurora-450min-DIA-pro2,Aurora-600min,Aurora-600min-DIA-pro2,Aurora-90min,Aurora-90min-DIA-pro2	649.83	0.9425	19.7249			1
sp|Q13608|PEX6_HUMAN	AAAPCIIFFDELDSLAPSR	57.0215@C:5	2	Aurora-225min,Aurora-225min-DIA-pro2,Aurora-450min,Aurora-450min-DIA-pro2,Aurora-600min	1047.02	1.204	85.2847			1
sp|Q6NSJ0|MYORG_HUMAN	AAAPELSYR		2	Aurora-225min-DIA-pro2,Aurora-450min-DIA-pro2,Aurora-600min-DIA-pro2,Aurora-90min-DIA-pro2	489.256	0.828333	15.5327		1
sp|P31350|RIR2_HUMAN	AAAPGVEDEPLLR		2	Aurora-225min,Aurora-225min-DIA-pro2,Aurora-450min,Aurora-450min-DIA-pro2,Aurora-600min,Aurora-600min-DIA-pro2,Aurora-90min,Aurora-90min-DIA-pro2	669.357	0.967646	32.6333			1
sp|P49848|TAF6_HUMAN	AAAPPQPSPPPTK		2	Aurora-600min-DIA-pro2,Aurora-90min-DIA-pro2	629.843	0.931853	14.9774		1
sp|P78345|RPP38_HUMAN	AAAPQAPGR	42.0106@N-term:0	2	Aurora-600min-DIA-pro2,Aurora-90min-DIA-pro2	440.729	0.829	14.8205		1
sp|Q16643|DREB_HUMAN	AAAPQAWAGPMEEPPQAQAPPR		2	Aurora-225min,Aurora-225min-DIA-pro2,Aurora-450min,Aurora-450min-DIA-pro2,Aurora-600min,Aurora-600min-DIA-pro2,Aurora-90min,Aurora-90min-DIA-pro2	1136.05	1.246	40.0035			1
sp|Q16643|DREB_HUMAN	AAAPQAWAGPMEEPPQAQAPPR		3	Aurora-225min,Aurora-450min,Aurora-600min,Aurora-90min	757.704	0.895	40.514	1
sp|Q8TF74|WIPF2_HUMAN	AAAPRPPVSAASGRPQDDTDSSR		4	Aurora-450min-DIA-pro2	578.03	0.893134	12.5258		1
sp|Q96L73|NSD1_HUMAN	AAAPSEDPWQAVK		2	Aurora-225min-DIA-pro2,Aurora-450min-DIA-pro2,Aurora-600min-DIA-pro2	685.335	0.967173	27.8391		1
sp|Q8TEL6|TP4AP_HUMAN	AAAPVAAGSGAGR	42.0106@N-term:0	2	Aurora-225min-DIA-pro2,Aurora-450min-DIA-pro2,Aurora-600min	549.288	0.939495	14.3947			1
sp|P55201|BRPF1_HUMAN	AAAPVVSVPCIPPHR	57.0215@C:10	3	Aurora-450min-DIA-pro2	524.283	0.847792	34.1334		1
sp|P53618|COPB_HUMAN	AAAQCYIDLIIK	57.0215@C:5	2	Aurora-225min,Aurora-225min-DIA-pro2,Aurora-450min,Aurora-450min-DIA-pro2,Aurora-600min,Aurora-600min-DIA-pro2,Aurora-90min,Aurora-90min-DIA-pro2	689.874	1.005	54.1268			1
sp|O96005|CLPT1_HUMAN	AAAQEADGAR	42.0106@N-term:0	2	Aurora-225min-DIA-pro2,Aurora-450min-DIA-pro2,Aurora-600min-DIA-pro2,Aurora-90min,Aurora-90min-DIA-pro2	501.236	0.822604	8.14753			1
sp|Q9NVA2|SEP11_HUMAN	AAAQLLQSQAQQSGAQQTK		2	Aurora-225min,Aurora-225min-DIA-pro2,Aurora-450min,Aurora-450min-DIA-pro2,Aurora-600min,Aurora-600min-DIA-pro2,Aurora-90min,Aurora-90min-DIA-pro2	979.009	1.163	18.8353			1
sp|Q9NVA2|SEP11_HUMAN	AAAQLLQSQAQQSGAQQTK	42.0106@N-term:0	2	Aurora-450min	1000.01	1.241	36.2192	1
sp|O14981|BTAF1_HUMAN	AAAQQLGEVVK		2	Aurora-225min,Aurora-225min-DIA-pro2,Aurora-450min,Aurora-450min-DIA-pro2,Aurora-600min-DIA-pro2,Aurora-90min-DIA-pro2	557.317	0.891459	16.9877			1
sp|Q99569|PKP4_HUMAN	AAAQVLNTLWQYR		2	Aurora-225min-DIA-pro2,Aurora-450min-DIA-pro2,Aurora-600min-DIA-pro2	767.412	1.04656	53.4816		1
sp|O95801|TTC4_HUMAN	AAAQYYLGNFR		2	Aurora-225min-DIA-pro2,Aurora-450min,Aurora-450min-DIA-pro2,Aurora-600min,Aurora-600min-DIA-pro2,Aurora-90min-DIA-pro2	637.32	0.9375	31.79			1
sp|Q8NCA9|ZN784_HUMAN	AAARPEAQSR	42.0106@N-term:0	2	Aurora-600min-DIA-pro2	549.779	0.893134	1.45445		1
sp|P57086|SCND1_HUMAN	AAASAALELPLGPAPVSVAPQAEAEAR		2	Aurora-225min,Aurora-450min	1279.18	1.391	65.6368	1
sp|Q96CD0|FBXL8_HUMAN	AAASAELNAALEELAAR	42.0106@N-term:0	2	Aurora-600min,Aurora-90min	856.944	1.113	42.1535	1
sp|Q9NQB0-6|TF7L2_HUMAN	AAASAHPLQMEAY		2	Aurora-600min-DIA-pro2	680.315	0.964459	22.4847		1
sp|Q9Y426|C2CD2_HUMAN	AAASAPPEEAESAQASLAPKPQEDELDSWDLEK		3	Aurora-450min	1160.88	1.141	51.8568	1
sp|Q969S8|HDA10_HUMAN	AAASAPSSLLDQPCLCPAPSVR	57.0215@C:14,57.0215@C:16	2	Aurora-450min	1134.56	1.267	47.8804	1
sp|Q9H2M9|RBGPR_HUMAN	AAASGNENIQPPPLAYK		2	Aurora-225min,Aurora-225min-DIA-pro2,Aurora-450min,Aurora-450min-DIA-pro2,Aurora-600min,Aurora-600min-DIA-pro2,Aurora-90min,Aurora-90min-DIA-pro2	870.949	1.097	32.8379			1
sp|Q96BN8|OTUL_HUMAN	AAASGQPRPEMQCPAEHEEDMYR	57.0215@C:13	3	Aurora-225min,Aurora-450min,Aurora-600min,Aurora-90min	887.381	0.9805	22.4954	1
sp|Q96BN8|OTUL_HUMAN	AAASGQPRPEMQCPAEHEEDMYR	57.0215@C:13	4	Aurora-225min-DIA-pro2,Aurora-450min-DIA-pro2,Aurora-600min,Aurora-600min-DIA-pro2	665.788	0.928797	21.1074			1
sp|Q5VWZ2|LYPL1_HUMAN	AAASGSVLQR	42.0106@N-term:0	2	Aurora-225min,Aurora-225min-DIA-pro2,Aurora-450min,Aurora-450min-DIA-pro2,Aurora-600min,Aurora-600min-DIA-pro2,Aurora-90min,Aurora-90min-DIA-pro2	501.272	0.883854	20.9109			1
sp|Q6P6C2|ALKB5_HUMAN	AAASGYTDLR	42.0106@N-term:0	2	Aurora-225min-DIA-pro2,Aurora-450min,Aurora-450min-DIA-pro2,Aurora-600min,Aurora-600min-DIA-pro2,Aurora-90min-DIA-pro2	533.762	0.899248	25.8724			1
sp|Q7Z5L9|I2BP2_HUMAN	AAASLAAVSGTAAASLGSAQPTDLGAHK		2	Aurora-600min	1247.65	1.539	41.8676	1
sp|Q7Z5L9|I2BP2_HUMAN	AAASLAAVSGTAAASLGSAQPTDLGAHK		3	Aurora-225min,Aurora-225min-DIA-pro2,Aurora-450min,Aurora-450min-DIA-pro2,Aurora-600min,Aurora-600min-DIA-pro2,Aurora-90min,Aurora-90min-DIA-pro2	832.101	1.0785	45.7964			1
sp|Q9P1Y5|CAMP3_HUMAN	AAASLAWVLR		2	Aurora-450min-DIA-pro2,Aurora-600min-DIA-pro2	529.311	0.868437	42.174		1
sp|Q9UNS1|TIM_HUMAN	AAASLSQPEEEQK		2	Aurora-225min,Aurora-225min-DIA-pro2,Aurora-450min-DIA-pro2,Aurora-600min-DIA-pro2,Aurora-90min-DIA-pro2	694.339	0.979167	9.82751			1
sp|Q96P48|ARAP1_HUMAN	AAASMGDTLSEQQLGDSDIPVIVYR		2	Aurora-225min,Aurora-450min,Aurora-600min,Aurora-90min	1318.65	1.3515	66.237	1
sp|Q6PGN9-2|PSRC1_HUMAN	AAASPPTPIR		2	Aurora-600min-DIA-pro2	490.774	0.814677	9.08344		1
sp|P08559|ODPA_HUMAN	AAASTDYYK		2	Aurora-225min,Aurora-225min-DIA-pro2,Aurora-450min,Aurora-450min-DIA-pro2,Aurora-600min-DIA-pro2,Aurora-90min,Aurora-90min-DIA-pro2	495.232	0.839604	5.5967			1
sp|Q10570|CPSF1_HUMAN	AAASVLTTSMVTMEPGYLFLGSR		2	Aurora-225min,Aurora-450min,Aurora-600min	1201.61	1.339	81.1498	1
sp|Q10570|CPSF1_HUMAN	AAASVLTTSMVTMEPGYLFLGSR		3	Aurora-225min-DIA-pro2,Aurora-450min-DIA-pro2	801.401	1.05209	79.1139		1
sp|Q10570|CPSF1_HUMAN	AAASVLTTSMVTMEPGYLFLGSR	15.9949@M:13	2	Aurora-225min	1209.61	1.415	86.1768	1
sp|Q5JUR7|TEX30_HUMAN	AAASVMCHIEPDDGDDFVR	57.0215@C:7	2	Aurora-225min,Aurora-225min-DIA-pro2,Aurora-450min,Aurora-450min-DIA-pro2,Aurora-600min,Aurora-600min-DIA-pro2,Aurora-90min,Aurora-90min-DIA-pro2	1052.96	1.2483	38.9476			1
sp|Q5JUR7|TEX30_HUMAN	AAASVMCHIEPDDGDDFVR	57.0215@C:7	3	Aurora-450min	702.307	0.869	37.2312	1
sp|Q86XR8|CEP57_HUMAN	AAASVSAASGSHLSNSFAEPSR	42.0106@N-term:0	2	Aurora-225min,Aurora-450min,Aurora-600min,Aurora-90min	1073.51	1.329	37.3509	1
sp|Q12933|TRAF2_HUMAN	AAASVTPPGSLELLQPGFSK	42.0106@N-term:0	2	Aurora-225min,Aurora-225min-DIA-pro2,Aurora-450min,Aurora-450min-DIA-pro2,Aurora-600min,Aurora-600min-DIA-pro2,Aurora-90min	1006.54	1.246	70.7898			1
sp|Q6VN20|RBP10_HUMAN	AAATADPGAGNPQPGDSSGGGAGGGLPSPGEQELSR	42.0106@N-term:0	3	Aurora-450min	1078.16	1.093	42.6416	1
sp|Q99733|NP1L4_HUMAN	AAATAEEPDPK		2	Aurora-225min,Aurora-225min-DIA-pro2,Aurora-450min,Aurora-450min-DIA-pro2,Aurora-600min,Aurora-600min-DIA-pro2,Aurora-90min,Aurora-90min-DIA-pro2	550.267	0.858	3.864			1
sp|Q99733|NP1L4_HUMAN	AAATAEEPDPK	42.0106@N-term:0	2	Aurora-450min,Aurora-600min,Aurora-90min	571.272	0.908	12.1768	1
sp|Q15262-2|PTPRK_HUMAN	AAATEEPEVIPDPAK		2	Aurora-225min-DIA-pro2,Aurora-450min-DIA-pro2,Aurora-600min-DIA-pro2	769.383	1.02509	28.9976		1
sp|Q9NWH9|SLTM_HUMAN	AAATGAVAASAASGQAEGK	42.0106@N-term:0	2	Aurora-225min,Aurora-225min-DIA-pro2,Aurora-450min,Aurora-450min-DIA-pro2,Aurora-600min,Aurora-600min-DIA-pro2,Aurora-90min,Aurora-90min-DIA-pro2	815.905	1.1795	29.0228			1
sp|Q9NWH9|SLTM_HUMAN	AAATGAVAASAASGQAEGKK	42.0106@N-term:0	2	Aurora-225min,Aurora-450min,Aurora-600min,Aurora-90min	879.953	1.237	23.1378	1
sp|O95352|ATG7_HUMAN	AAATGDPGLSK	42.0106@N-term:0	2	Aurora-225min-DIA-pro2,Aurora-450min,Aurora-450min-DIA-pro2,Aurora-600min,Aurora-600min-DIA-pro2,Aurora-90min,Aurora-90min-DIA-pro2	515.264	0.861146	15.2115			1
sp|Q8N1S5|S39AB_HUMAN	AAATGLPEGPAVPVPSR		2	Aurora-225min,Aurora-225min-DIA-pro2,Aurora-450min,Aurora-450min-DIA-pro2,Aurora-600min-DIA-pro2,Aurora-90min-DIA-pro2	795.436	1.05031	38.3015			1
sp|P12955|PEPD_HUMAN	AAATGPSFWLGNETLK	42.0106@N-term:0	2	Aurora-225min,Aurora-225min-DIA-pro2,Aurora-450min,Aurora-450min-DIA-pro2,Aurora-600min,Aurora-600min-DIA-pro2,Aurora-90min,Aurora-90min-DIA-pro2	852.933	1.163	66.5684			1
sp|Q9NVC6|MED17_HUMAN	AAATIDSLASR		2	Aurora-225min-DIA-pro2,Aurora-450min,Aurora-450min-DIA-pro2,Aurora-600min,Aurora-600min-DIA-pro2,Aurora-90min,Aurora-90min-DIA-pro2	538.291	0.859	16.3343			1
sp|Q6NSJ5|LRC8E_HUMAN	AAATIVAMAGTGPGK		2	Aurora-225min-DIA-pro2,Aurora-450min,Aurora-600min-DIA-pro2,Aurora-90min-DIA-pro2	658.356	1.00927	26.1555			1
sp|Q03252|LMNB2_HUMAN	AAATMATPLPGR		2	Aurora-225min-DIA-pro2,Aurora-450min,Aurora-450min-DIA-pro2,Aurora-600min,Aurora-600min-DIA-pro2,Aurora-90min-DIA-pro2	578.81	0.888177	19.32			1
sp|P49006|MRP_HUMAN	AAATPESQEPQAK		2	Aurora-225min,Aurora-225min-DIA-pro2,Aurora-450min,Aurora-450min-DIA-pro2,Aurora-600min,Aurora-600min-DIA-pro2,Aurora-90min,Aurora-90min-DIA-pro2	664.328	0.95	4.25878			1
sp|P11274|BCR_HUMAN	AAATTSQPVLTSQQIETIFFK		2	Aurora-450min,Aurora-600min	1141.11	1.288	68.0181	1
sp|Q6UWP2|DHR11_HUMAN	AAATYEQMK		2	Aurora-225min-DIA-pro2,Aurora-450min-DIA-pro2,Aurora-90min-DIA-pro2	506.736	0.864604	6.10788		1
sp|Q9NS69|TOM22_HUMAN	AAAVAAAGAGEPQSPDELLPK	42.0106@N-term:0	2	Aurora-225min,Aurora-225min-DIA-pro2,Aurora-450min,Aurora-450min-DIA-pro2,Aurora-600min,Aurora-600min-DIA-pro2,Aurora-90min,Aurora-90min-DIA-pro2	1003.02	1.293	58.6557			1
sp|O75427|LRCH4_HUMAN	AAAVAAPLAAGGEEAAATTSVPGSPGLPGR	42.0106@N-term:0	3	Aurora-600min-DIA-pro2	887.12	1.22105	64.1171		1
sp|Q9NXC5|MIO_HUMAN	AAAVALFNLDIR		2	Aurora-225min-DIA-pro2,Aurora-450min-DIA-pro2	637.361	0.963949	57.691		1
sp|Q9Y3C7|MED31_HUMAN	AAAVAMETDDAGNR	42.0106@N-term:0	2	Aurora-225min,Aurora-225min-DIA-pro2,Aurora-450min,Aurora-450min-DIA-pro2,Aurora-600min,Aurora-600min-DIA-pro2,Aurora-90min,Aurora-90min-DIA-pro2	717.32	1.029	32.2087			1
sp|Q7Z5L9|I2BP2_HUMAN	AAAVAVAAASR	42.0106@N-term:0	2	Aurora-225min,Aurora-225min-DIA-pro2,Aurora-450min,Aurora-450min-DIA-pro2,Aurora-600min,Aurora-600min-DIA-pro2,Aurora-90min-DIA-pro2	500.283	0.88375	32.0764			1
sp|Q9Y5W8|SNX13_HUMAN	AAAVGIYEQYLSEK		2	Aurora-450min-DIA-pro2	771.396	1.05981	41.7317		1
sp|Q8IYI6|EXOC8_HUMAN	AAAVHTAIR		2	Aurora-225min,Aurora-225min-DIA-pro2,Aurora-450min-DIA-pro2,Aurora-90min,Aurora-90min-DIA-pro2	455.267	0.829729	2.46796			1
sp|P19404|NDUV2_HUMAN	AAAVLPVLDLAQR		2	Aurora-225min,Aurora-225min-DIA-pro2,Aurora-450min,Aurora-450min-DIA-pro2,Aurora-600min,Aurora-600min-DIA-pro2,Aurora-90min,Aurora-90min-DIA-pro2	668.901	0.9685	54.6803			1
sp|P19404|NDUV2_HUMAN	AAAVLPVLDLAQR	42.0106@N-term:0	2	Aurora-225min,Aurora-450min,Aurora-600min,Aurora-90min	689.906	1.039	80.1845	1
sp|Q8IZL8|PELP1_HUMAN	AAAVLSGPSAGSAAGVPGGTGGLSAVSSGPR	42.0106@N-term:0	3	Aurora-225min,Aurora-225min-DIA-pro2,Aurora-450min,Aurora-450min-DIA-pro2,Aurora-600min,Aurora-600min-DIA-pro2,Aurora-90min,Aurora-90min-DIA-pro2	870.116	1.1915	59.1338			1
sp|O43837|IDH3B_HUMAN	AAAVPVEFQEHHLSEVQNMASEEK		2	Aurora-225min,Aurora-450min,Aurora-600min	1340.64	1.44	38.4786	1
sp|O43837|IDH3B_HUMAN	AAAVPVEFQEHHLSEVQNMASEEK		3	Aurora-225min,Aurora-225min-DIA-pro2,Aurora-450min,Aurora-450min-DIA-pro2,Aurora-600min,Aurora-600min-DIA-pro2,Aurora-90min,Aurora-90min-DIA-pro2	894.094	1.046	39.6462			1
sp|O43837|IDH3B_HUMAN	AAAVPVEFQEHHLSEVQNMASEEK	15.9949@M:19	3	Aurora-90min-DIA-pro2	899.418	1.039	41.0345		1
sp|O43837|IDH3B_HUMAN	AAAVPVEFQEHHLSEVQNMASEEK	42.0106@N-term:0	3	Aurora-600min	908.097	1.045	44.7129	1
sp|Q8N201|INT1_HUMAN	AAAVQADDVEVLK		2	Aurora-225min,Aurora-225min-DIA-pro2,Aurora-450min,Aurora-450min-DIA-pro2,Aurora-600min,Aurora-600min-DIA-pro2,Aurora-90min-DIA-pro2	664.856	1.00635	28.0109			1
sp|P54802|ANAG_HUMAN	AAAVSEAEADFYEQNSR		2	Aurora-225min,Aurora-225min-DIA-pro2,Aurora-450min,Aurora-450min-DIA-pro2,Aurora-600min,Aurora-600min-DIA-pro2,Aurora-90min-DIA-pro2	929.416	1.103	31.7567			1
sp|Q8IVF7-2|FMNL3_HUMAN,sp|Q8IVF7-3|FMNL3_HUMAN,sp|Q8IVF7|FMNL3_HUMAN,sp|Q96PY5-3|FMNL2_HUMAN,sp|Q96PY5|FMNL2_HUMAN	AAAVSLENVLLDVK		2	Aurora-225min,Aurora-225min-DIA-pro2,Aurora-450min-DIA-pro2,Aurora-600min,Aurora-600min-DIA-pro2,Aurora-90min,Aurora-90min-DIA-pro2	721.417	1.04703	61.2785			1
sp|O00468|AGRIN_HUMAN	AAAVSSGFDGAIQLVSLGGR		2	Aurora-225min,Aurora-225min-DIA-pro2,Aurora-450min,Aurora-450min-DIA-pro2,Aurora-600min,Aurora-600min-DIA-pro2,Aurora-90min-DIA-pro2	938.5	1.147	62.3953			1
sp|A6NDU8|RIMC1_HUMAN	AAAVSSVVR	42.0106@N-term:0	2	Aurora-225min-DIA-pro2,Aurora-450min-DIA-pro2,Aurora-600min,Aurora-600min-DIA-pro2,Aurora-90min-DIA-pro2	451.259	0.821146	30.5056			1
sp|A6NDU8|RIMC1_HUMAN	AAAVSSVVRR	42.0106@N-term:0	2	Aurora-450min-DIA-pro2	529.302	0.879888	22.9576		1
sp|P13995|MTDC_HUMAN	AAAVVGINSETIMKPASISEEELLNLINK	15.9949@M:13	4	Aurora-450min-DIA-pro2	768.407	1.05718	69.2718		1
sp|Q86U28|ISCA2_HUMAN	AAAWGSSLTAATQR	42.0106@N-term:0	2	Aurora-225min-DIA-pro2,Aurora-450min-DIA-pro2,Aurora-600min-DIA-pro2,Aurora-90min-DIA-pro2	716.856	1.05652	46.4189		1
sp|Q70CQ2|UBP34_HUMAN	AAAYDLLVEMVK		2	Aurora-225min,Aurora-225min-DIA-pro2,Aurora-450min,Aurora-450min-DIA-pro2,Aurora-600min,Aurora-600min-DIA-pro2,Aurora-90min,Aurora-90min-DIA-pro2	661.855	0.973863	63.7572			1
sp|Q05397|FAK1_HUMAN	AAAYLDPNLNHTPNSSTK	42.0106@N-term:0	2	Aurora-225min,Aurora-450min,Aurora-600min,Aurora-90min	978.476	1.178	38.3191	1
sp|P17858|PFKAL_HUMAN	AAAYNLVQHGITNLCVIGGDGSLTGANIFR	57.0215@C:15	3	Aurora-225min,Aurora-225min-DIA-pro2,Aurora-450min,Aurora-600min,Aurora-600min-DIA-pro2	1034.86	1.107	72.5649			1
sp|Q9H7E9|CH033_HUMAN	AAAYSAQVQPVDGATR		2	Aurora-225min,Aurora-225min-DIA-pro2,Aurora-450min,Aurora-450min-DIA-pro2,Aurora-600min,Aurora-600min-DIA-pro2,Aurora-90min,Aurora-90min-DIA-pro2	802.905	1.048	20.6946			1
sp|Q7Z7L1|SLN11_HUMAN	AACALLNSGGGVIR	57.0215@C:3	2	Aurora-225min,Aurora-225min-DIA-pro2,Aurora-450min,Aurora-450min-DIA-pro2,Aurora-600min-DIA-pro2,Aurora-90min,Aurora-90min-DIA-pro2	679.864	0.983645	33.4884			1
sp|P0C0L4-2|CO4A_HUMAN,sp|P0C0L4|CO4A_HUMAN,sp|P0C0L5|CO4B_HUMAN	AACAQLNDFLQEYGTQGCQV	42.0106@N-term:0,57.0215@C:3,57.0215@C:18	2	Aurora-225min,Aurora-450min,Aurora-600min,Aurora-90min	1158.01	1.2515	68.0208	1
sp|O95336|6PGL_HUMAN	AACCLAGAR	42.0106@N-term:0,57.0215@C:3,57.0215@C:4	2	Aurora-225min	496.226	0.821	20.4016	1
sp|O95336|6PGL_HUMAN	AACCLAGAR	57.0215@C:3,57.0215@C:4	2	Aurora-225min,Aurora-225min-DIA-pro2,Aurora-450min-DIA-pro2,Aurora-600min,Aurora-600min-DIA-pro2,Aurora-90min,Aurora-90min-DIA-pro2	475.221	0.808229	4.0925			1
sp|P55060|XPO2_HUMAN	AACDLVR	57.0215@C:3	2	Aurora-225min-DIA-pro2,Aurora-450min-DIA-pro2,Aurora-600min-DIA-pro2,Aurora-90min-DIA-pro2	402.705	0.75625	5.49909		1
sp|Q00577|PURA_HUMAN	AACEQLHQQQQQQQEETAAATLLLQGEEEGEED	57.0215@C:3	3	Aurora-225min,Aurora-600min	1247.23	1.18	55.3787	1
sp|Q9BUH6|PAXX_HUMAN	AACEQQAVALTLQEDR	57.0215@C:3	2	Aurora-225min,Aurora-225min-DIA-pro2,Aurora-450min,Aurora-450min-DIA-pro2,Aurora-600min,Aurora-600min-DIA-pro2,Aurora-90min,Aurora-90min-DIA-pro2	901.939	1.1275	32.8317			1
sp|O15269|SPTC1_HUMAN	AACFAIQK	57.0215@C:3	2	Aurora-225min,Aurora-225min-DIA-pro2,Aurora-450min,Aurora-450min-DIA-pro2,Aurora-600min,Aurora-600min-DIA-pro2,Aurora-90min-DIA-pro2	454.737	0.795052	9.61224			1
sp|Q8N697|S15A4_HUMAN	AACGAVLLTELLER	57.0215@C:3	2	Aurora-225min,Aurora-225min-DIA-pro2,Aurora-450min,Aurora-450min-DIA-pro2,Aurora-600min,Aurora-600min-DIA-pro2,Aurora-90min-DIA-pro2	758.414	1.04792	67.2666			1
sp|O95235|KI20A_HUMAN	AACIAEQYHTVLK	57.0215@C:3	2	Aurora-225min,Aurora-225min-DIA-pro2,Aurora-450min,Aurora-450min-DIA-pro2,Aurora-600min,Aurora-600min-DIA-pro2,Aurora-90min-DIA-pro2	752.385	1.07798	22.586			1
sp|O94761|RECQ4_HUMAN	AACIHSGMTR	57.0215@C:3	2	Aurora-225min-DIA-pro2,Aurora-450min-DIA-pro2	552.258	0.897604	1.74741		1
sp|Q9P265|DIP2B_HUMAN	AACILTSQTLMR	57.0215@C:3	2	Aurora-225min,Aurora-225min-DIA-pro2,Aurora-450min,Aurora-450min-DIA-pro2,Aurora-600min,Aurora-600min-DIA-pro2,Aurora-90min-DIA-pro2	682.855	1.01	34.2213			1
sp|A0A024RBG1|NUD4B_HUMAN,sp|O95989|NUDT3_HUMAN,sp|Q8NFP7|NUD10_HUMAN,sp|Q96G61|NUD11_HUMAN,sp|Q9NZJ9-2|NUDT4_HUMAN,sp|Q9NZJ9|NUDT4_HUMAN	AACLCFR	57.0215@C:3,57.0215@C:5	2	Aurora-225min,Aurora-225min-DIA-pro2,Aurora-450min,Aurora-450min-DIA-pro2,Aurora-600min,Aurora-600min-DIA-pro2,Aurora-90min-DIA-pro2	449.207	0.801198	12.1767			1
sp|Q8TDX7|NEK7_HUMAN	AACLLDGVPVALK	57.0215@C:3	2	Aurora-225min,Aurora-225min-DIA-pro2,Aurora-450min,Aurora-450min-DIA-pro2,Aurora-600min,Aurora-600min-DIA-pro2,Aurora-90min,Aurora-90min-DIA-pro2	663.876	0.975	50.2765			1
sp|Q9P2G1|AKIB1_HUMAN	AACLVQQK	57.0215@C:3	2	Aurora-450min-DIA-pro2	459.247	0.816364	1.67625		1
sp|Q9HC38-2|GLOD4_HUMAN	AACNGPYDGK	57.0215@C:3	2	Aurora-225min,Aurora-225min-DIA-pro2,Aurora-450min-DIA-pro2,Aurora-90min,Aurora-90min-DIA-pro2	526.727	0.871885	2.13479			1
sp|Q01813|PFKAP_HUMAN	AACNLLQR	42.0106@N-term:0,57.0215@C:3	2	Aurora-450min	494.256	0.8365	26.5664	1
sp|Q01813|PFKAP_HUMAN	AACNLLQR	57.0215@C:3	2	Aurora-225min,Aurora-225min-DIA-pro2,Aurora-450min,Aurora-450min-DIA-pro2,Aurora-600min,Aurora-600min-DIA-pro2,Aurora-90min,Aurora-90min-DIA-pro2	473.25	0.827	10.8092			1
sp|Q01813|PFKAP_HUMAN	AACNLLQRGITNLCVIGGDGSLTGANLFR	42.0106@N-term:0,57.0215@C:3,57.0215@C:14	3	Aurora-225min,Aurora-600min	1035.2	1.105	75.1253	1
sp|Q5THK1|PR14L_HUMAN	AACPCPQSSPPEQK	57.0215@C:3,57.0215@C:5	2	Aurora-225min-DIA-pro2	778.838	1.0205	7.9467		1
sp|O95359|TACC2_HUMAN	AACPLDSESAEGVVPPASGGGR	57.0215@C:3	2	Aurora-450min-DIA-pro2,Aurora-600min-DIA-pro2	1042.48	1.18557	31.9868		1
sp|Q9NT68-2|TEN2_HUMAN,sp|Q9NT68|TEN2_HUMAN,sp|Q9P273|TEN3_HUMAN	AACPVLCSGNGQYSK	57.0215@C:3,57.0215@C:7	2	Aurora-600min-DIA-pro2	806.36	1.04793	13.5723		1
sp|Q99575|POP1_HUMAN	AACQCVEPIK	57.0215@C:3,57.0215@C:5	2	Aurora-225min,Aurora-225min-DIA-pro2,Aurora-450min,Aurora-450min-DIA-pro2,Aurora-600min,Aurora-600min-DIA-pro2,Aurora-90min,Aurora-90min-DIA-pro2	588.281	0.896146	9.51982			1
sp|Q53H12|AGK_HUMAN	AACQEAQVFGNQLIPPNAQVK	57.0215@C:3	2	Aurora-225min,Aurora-225min-DIA-pro2,Aurora-450min,Aurora-450min-DIA-pro2,Aurora-600min,Aurora-600min-DIA-pro2,Aurora-90min	1142.08	1.262	47.2192			1
sp|Q53H12|AGK_HUMAN	AACQEAQVFGNQLIPPNAQVK	57.0215@C:3	3	Aurora-225min-DIA-pro2,Aurora-450min-DIA-pro2,Aurora-600min,Aurora-600min-DIA-pro2	761.723	0.958442	46.7385			1
sp|Q05086|UBE3A_HUMAN	AACSAAAMEEDSEASSSR	57.0215@C:3	2	Aurora-225min,Aurora-225min-DIA-pro2,Aurora-450min,Aurora-450min-DIA-pro2,Aurora-600min,Aurora-600min-DIA-pro2,Aurora-90min,Aurora-90min-DIA-pro2	915.367	1.10343	13.3975			1
sp|Q9H019|MFR1L_HUMAN	AACSSSEEDDCVSLSK	57.0215@C:3,57.0215@C:11	2	Aurora-225min,Aurora-225min-DIA-pro2,Aurora-450min,Aurora-450min-DIA-pro2,Aurora-600min,Aurora-600min-DIA-pro2,Aurora-90min-DIA-pro2	872.854	1.07713	12.6065			1
sp|Q8NCG7|DGLB_HUMAN	AACVSCPAQGVSSVDVA	57.0215@C:3,57.0215@C:6	2	Aurora-225min,Aurora-225min-DIA-pro2,Aurora-450min,Aurora-450min-DIA-pro2,Aurora-600min,Aurora-600min-DIA-pro2,Aurora-90min,Aurora-90min-DIA-pro2	839.382	1.06	35.4785			1
sp|Q9UGR2|Z3H7B_HUMAN	AACYFTMGLYEK	57.0215@C:3	2	Aurora-225min-DIA-pro2,Aurora-450min-DIA-pro2,Aurora-600min,Aurora-600min-DIA-pro2,Aurora-90min-DIA-pro2	727.328	1.02559	42.0855			1
sp|Q8NCN4|RN169_HUMAN	AADAAGPGCPR	57.0215@C:9	2	Aurora-225min-DIA-pro2,Aurora-450min-DIA-pro2,Aurora-600min-DIA-pro2	521.74	0.856771	1.61785		1
sp|P06753|TPM3_HUMAN	AADAEAEVASLNR		2	Aurora-450min,Aurora-600min	658.825	0.9205	16.4288	1
sp|Q14980-2|NUMA1_HUMAN	AADALEEQQR		2	Aurora-225min,Aurora-225min-DIA-pro2,Aurora-450min,Aurora-450min-DIA-pro2,Aurora-600min,Aurora-600min-DIA-pro2,Aurora-90min,Aurora-90min-DIA-pro2	565.775	0.88	4.70491			1
sp|Q9H6L2|TM231_HUMAN	AADAPFVINAIIR		2	Aurora-225min-DIA-pro2,Aurora-450min,Aurora-450min-DIA-pro2,Aurora-600min,Aurora-600min-DIA-pro2,Aurora-90min-DIA-pro2	685.893	0.987917	57.0904			1
sp|Q9UNF0|PACN2_HUMAN	AADAVEDLR		2	Aurora-225min,Aurora-225min-DIA-pro2,Aurora-450min,Aurora-450min-DIA-pro2,Aurora-600min,Aurora-600min-DIA-pro2,Aurora-90min-DIA-pro2	480.243	0.819271	10.8134			1
sp|Q7Z6E9|RBBP6_HUMAN	AADCDLQITNAQTK	57.0215@C:4	2	Aurora-225min,Aurora-225min-DIA-pro2,Aurora-450min,Aurora-450min-DIA-pro2,Aurora-600min,Aurora-600min-DIA-pro2,Aurora-90min,Aurora-90min-DIA-pro2	774.87	1.022	18.61			1
sp|Q9UBQ7|GRHPR_HUMAN	AADCEVEQWDSDEPIPAK	57.0215@C:4	2	Aurora-225min,Aurora-225min-DIA-pro2,Aurora-450min,Aurora-450min-DIA-pro2,Aurora-600min,Aurora-600min-DIA-pro2,Aurora-90min,Aurora-90min-DIA-pro2	1030.45	1.176	39.1191			1
sp|P43304|GPDM_HUMAN	AADCISEPVNR	57.0215@C:4	2	Aurora-225min,Aurora-225min-DIA-pro2,Aurora-450min,Aurora-450min-DIA-pro2,Aurora-600min-DIA-pro2,Aurora-90min,Aurora-90min-DIA-pro2	616.29	0.915104	13.6326			1
sp|P43304|GPDM_HUMAN	AADCISEPVNREPPSR	57.0215@C:4	3	Aurora-450min-DIA-pro2,Aurora-600min-DIA-pro2	599.95	0.852377	14.1941		1
sp|Q12830|BPTF_HUMAN	AADDPENGER		2	Aurora-225min-DIA-pro2	537.228	0.838177	1.08655		1
sp|Q13586|STIM1_HUMAN	AADEALNAMTSNGSHR		2	Aurora-225min,Aurora-225min-DIA-pro2,Aurora-450min,Aurora-450min-DIA-pro2,Aurora-600min,Aurora-600min-DIA-pro2,Aurora-90min,Aurora-90min-DIA-pro2	822.873	1.1095	16.0856			1
sp|Q9NXH9|TRM1_HUMAN	AADEAMEER		2	Aurora-225min,Aurora-225min-DIA-pro2,Aurora-450min-DIA-pro2,Aurora-600min,Aurora-600min-DIA-pro2,Aurora-90min,Aurora-90min-DIA-pro2	511.216	0.838333	3.8872			1
sp|Q7Z333|SETX_HUMAN	AADEDVFR		2	Aurora-225min-DIA-pro2,Aurora-450min-DIA-pro2,Aurora-600min-DIA-pro2,Aurora-90min-DIA-pro2	461.717	0.811042	11.7349		1
sp|P55060|XPO2_HUMAN	AADEEAFEDNSEEYIR		2	Aurora-225min,Aurora-225min-DIA-pro2,Aurora-450min,Aurora-450min-DIA-pro2,Aurora-600min,Aurora-600min-DIA-pro2,Aurora-90min,Aurora-90min-DIA-pro2	944.398	1.13	35.3332			1
sp|P55060|XPO2_HUMAN	AADEEAFEDNSEEYIR	42.0106@N-term:0	2	Aurora-225min,Aurora-450min,Aurora-600min	965.403	1.2145	45.6812	1
sp|P55060|XPO2_HUMAN	AADEEAFEDNSEEYIRR		2	Aurora-450min-DIA-pro2,Aurora-600min-DIA-pro2,Aurora-90min	1022.45	1.2411	29.3616			1
sp|P55060|XPO2_HUMAN	AADEEAFEDNSEEYIRR		3	Aurora-225min-DIA-pro2,Aurora-450min,Aurora-450min-DIA-pro2,Aurora-600min,Aurora-600min-DIA-pro2,Aurora-90min,Aurora-90min-DIA-pro2	681.968	0.907	29.3539			1
sp|P29374|ARI4A_HUMAN	AADEPAYLTVGTDVSAK		2	Aurora-225min,Aurora-225min-DIA-pro2,Aurora-450min,Aurora-450min-DIA-pro2,Aurora-600min,Aurora-600min-DIA-pro2,Aurora-90min,Aurora-90min-DIA-pro2	854.425	1.10438	36.9481			1
sp|P49916|DNLI3_HUMAN	AADETLCQTK	57.0215@C:7	2	Aurora-225min,Aurora-225min-DIA-pro2,Aurora-450min,Aurora-450min-DIA-pro2,Aurora-600min,Aurora-600min-DIA-pro2,Aurora-90min,Aurora-90min-DIA-pro2	568.766	0.901364	4.07825			1
sp|P07954-2|FUMH_HUMAN	AADEVAEGK		2	Aurora-225min-DIA-pro2,Aurora-90min,Aurora-90min-DIA-pro2	445.217	0.760729	0.647259			1
sp|Q6P1J9|CDC73_HUMAN	AADEVLAEAK		2	Aurora-225min,Aurora-225min-DIA-pro2,Aurora-450min-DIA-pro2,Aurora-600min-DIA-pro2	508.767	0.846771	14.0014			1
sp|P51452|DUS3_HUMAN	AADFIDQALAQK		2	Aurora-225min,Aurora-225min-DIA-pro2,Aurora-450min,Aurora-450min-DIA-pro2,Aurora-600min-DIA-pro2,Aurora-90min,Aurora-90min-DIA-pro2	645.838	0.964167	42.0016			1
sp|P51452|DUS3_HUMAN	AADFIDQALAQK	42.0106@N-term:0	2	Aurora-225min,Aurora-450min	666.843	0.9725	68.0869	1
sp|Q86TC9|MYPN_HUMAN	AADFIEELSSLFK		2	Aurora-225min,Aurora-225min-DIA-pro2,Aurora-450min,Aurora-450min-DIA-pro2,Aurora-600min,Aurora-600min-DIA-pro2,Aurora-90min-DIA-pro2	735.38	1.0149	87.2243			1
sp|Q12879|NMDE1_HUMAN	AADFIQR	42.0106@N-term:0	2	Aurora-225min,Aurora-600min	431.724	0.7885	24.6552	1
sp|Q63HN8|RN213_HUMAN	AADFLSEPEGGPEMAK		2	Aurora-225min,Aurora-225min-DIA-pro2,Aurora-450min,Aurora-450min-DIA-pro2,Aurora-600min,Aurora-600min-DIA-pro2,Aurora-90min,Aurora-90min-DIA-pro2	824.88	1.0655	37.1742			1
sp|Q9Y277|VDAC3_HUMAN	AADFQLHTHVNDGTEFGGSIYQK		2	Aurora-225min,Aurora-450min,Aurora-90min	1268.1	1.363	40.0315	1
sp|Q9Y277|VDAC3_HUMAN	AADFQLHTHVNDGTEFGGSIYQK		3	Aurora-225min,Aurora-450min,Aurora-600min,Aurora-90min	845.735	0.985	38.4384	1
sp|Q9UHY8|FEZ2_HUMAN	AADGDWQDFYEFQEPAR	42.0106@N-term:0	2	Aurora-225min-DIA-pro2,Aurora-450min,Aurora-450min-DIA-pro2,Aurora-600min-DIA-pro2,Aurora-90min-DIA-pro2	1043.94	1.20696	67.1737			1
sp|O00327|BMAL1_HUMAN	AADGFLFVVGCDR	57.0215@C:11	2	Aurora-225min-DIA-pro2,Aurora-600min-DIA-pro2,Aurora-90min-DIA-pro2	713.836	0.999943	53.0734		1
sp|O95785-3|WIZ_HUMAN	AADGGERPLAASPPGTVK		2	Aurora-225min,Aurora-225min-DIA-pro2,Aurora-450min,Aurora-450min-DIA-pro2,Aurora-600min,Aurora-600min-DIA-pro2,Aurora-90min,Aurora-90min-DIA-pro2	847.447	1.1174	16.3401			1
sp|O95785-3|WIZ_HUMAN	AADGGERPLAASPPGTVK		3	Aurora-225min-DIA-pro2,Aurora-450min-DIA-pro2,Aurora-600min,Aurora-600min-DIA-pro2,Aurora-90min-DIA-pro2	565.3	0.816069	15.2283			1
sp|Q9UPA5|BSN_HUMAN	AADGMIYSTINTPIAATLPITTQPASVLRPMVR	15.9949@M:5	3	Aurora-450min	1162.62	1.198	57.0382	1
sp|P53814|SMTN_HUMAN	AADGSAVSTVTK		2	Aurora-225min-DIA-pro2,Aurora-450min-DIA-pro2,Aurora-600min-DIA-pro2	553.788	0.870833	4.82282		1
sp|P15923|TFE2_HUMAN	AADGSLDTQPK		2	Aurora-225min-DIA-pro2,Aurora-450min-DIA-pro2,Aurora-600min-DIA-pro2,Aurora-90min-DIA-pro2	551.772	0.895469	4.57649		1
sp|O43395|PRPF3_HUMAN	AADHLKPFLDDSTLR		2	Aurora-450min-DIA-pro2,Aurora-600min-DIA-pro2,Aurora-90min,Aurora-90min-DIA-pro2	849.944	1.12497	35.2792			1
sp|O43395|PRPF3_HUMAN	AADHLKPFLDDSTLR		3	Aurora-225min,Aurora-225min-DIA-pro2,Aurora-450min,Aurora-600min,Aurora-90min	566.965	0.835	32.5983			1
sp|Q9UPP1|PHF8_HUMAN	AADIDLYHCPNCEVLHGPSIMK	57.0215@C:9,57.0215@C:12	3	Aurora-225min,Aurora-225min-DIA-pro2,Aurora-450min,Aurora-450min-DIA-pro2,Aurora-600min,Aurora-600min-DIA-pro2,Aurora-90min,Aurora-90min-DIA-pro2	847.396	1.01909	44.3266			1
sp|Q86VP6|CAND1_HUMAN	AADIDQEVK		2	Aurora-225min,Aurora-225min-DIA-pro2,Aurora-450min,Aurora-450min-DIA-pro2,Aurora-600min,Aurora-600min-DIA-pro2,Aurora-90min,Aurora-90min-DIA-pro2	494.751	0.857	7.2846			1
sp|P98194|AT2C1_HUMAN	AADIGVAMGQTGTDVCK	57.0215@C:16	2	Aurora-225min,Aurora-225min-DIA-pro2,Aurora-450min,Aurora-450min-DIA-pro2,Aurora-600min,Aurora-600min-DIA-pro2,Aurora-90min,Aurora-90min-DIA-pro2	847.398	1.10589	30.2107			1
sp|Q9BZ71|PITM3_HUMAN	AADIHTFSSVLEK		2	Aurora-225min-DIA-pro2,Aurora-450min-DIA-pro2,Aurora-600min-DIA-pro2,Aurora-90min-DIA-pro2	709.37	1.02224	34.0992		1
sp|Q96ST3|SIN3A_HUMAN	AADIIDGLR		2	Aurora-225min-DIA-pro2,Aurora-450min,Aurora-450min-DIA-pro2,Aurora-600min,Aurora-600min-DIA-pro2	472.264	0.816771	26.6431			1
sp|Q96ST3|SIN3A_HUMAN	AADIIDGLRK		2	Aurora-225min-DIA-pro2,Aurora-450min,Aurora-450min-DIA-pro2,Aurora-600min-DIA-pro2,Aurora-90min-DIA-pro2	536.312	0.884983	18.0709			1
sp|O43583|DENR_HUMAN	AADISESSGADCK	42.0106@N-term:0,57.0215@C:12	2	Aurora-225min,Aurora-225min-DIA-pro2,Aurora-450min,Aurora-450min-DIA-pro2,Aurora-600min,Aurora-600min-DIA-pro2,Aurora-90min,Aurora-90min-DIA-pro2	676.785	0.977771	17.9719			1
sp|Q12888|TP53B_HUMAN	AADISLDNLVEGK		2	Aurora-225min,Aurora-225min-DIA-pro2,Aurora-450min,Aurora-450min-DIA-pro2,Aurora-600min,Aurora-600min-DIA-pro2,Aurora-90min,Aurora-90min-DIA-pro2	672.854	0.963771	44.0019			1
sp|Q9H9A5|CNO10_HUMAN	AADKPADQGAEK		2	Aurora-225min,Aurora-600min,Aurora-90min-DIA-pro2	600.796	0.911	24.1216			1
sp|Q9H9A5|CNO10_HUMAN	AADKPADQGAEK	42.0106@N-term:0	2	Aurora-225min,Aurora-225min-DIA-pro2,Aurora-450min,Aurora-450min-DIA-pro2,Aurora-600min,Aurora-600min-DIA-pro2,Aurora-90min,Aurora-90min-DIA-pro2	621.802	0.946118	2.61903			1
sp|Q9H211|CDT1_HUMAN	AADLAHITAR		2	Aurora-225min-DIA-pro2,Aurora-450min-DIA-pro2,Aurora-600min,Aurora-600min-DIA-pro2,Aurora-90min-DIA-pro2	519.788	0.884687	9.38686			1
sp|Q9H0R6|GATA_HUMAN	AADLFESEGAK		2	Aurora-225min-DIA-pro2,Aurora-450min,Aurora-450min-DIA-pro2,Aurora-600min,Aurora-600min-DIA-pro2,Aurora-90min-DIA-pro2	569.275	0.880104	15.8587			1
sp|Q8NFC6|BD1L1_HUMAN	AADLLAVHAVK		2	Aurora-225min,Aurora-225min-DIA-pro2,Aurora-450min,Aurora-450min-DIA-pro2,Aurora-600min,Aurora-90min-DIA-pro2	554.33	0.942043	21.6468			1
sp|Q96QT4|TRPM7_HUMAN	AADLLAYIHK		2	Aurora-450min,Aurora-450min-DIA-pro2,Aurora-90min-DIA-pro2	557.816	0.921664	34.3873			1
sp|Q92673|SORL_HUMAN	AADLLLHSK		2	Aurora-600min	484.282	0.807	24.6714	1
sp|Q9UJP4|KLH21_HUMAN	AADLLQFPAVK		2	Aurora-600min-DIA-pro2	586.837	0.897083	43.2595		1
sp|P78362|SRPK2_HUMAN	AADLLVNPLDPR		2	Aurora-225min,Aurora-225min-DIA-pro2,Aurora-450min,Aurora-450min-DIA-pro2,Aurora-600min,Aurora-600min-DIA-pro2,Aurora-90min,Aurora-90min-DIA-pro2	647.362	0.942708	47.7859			1
sp|O95782|AP2A1_HUMAN	AADLLYAMCDR	15.9949@M:8,57.0215@C:9	2	Aurora-90min-DIA-pro2	657.794	0.947604	35.1223		1
sp|O95782|AP2A1_HUMAN	AADLLYAMCDR	42.0106@N-term:0,57.0215@C:9	2	Aurora-450min,Aurora-90min	670.802	1.002	70.9753	1
sp|O95782|AP2A1_HUMAN	AADLLYAMCDR	57.0215@C:9	2	Aurora-225min,Aurora-225min-DIA-pro2,Aurora-450min,Aurora-450min-DIA-pro2,Aurora-600min,Aurora-600min-DIA-pro2,Aurora-90min,Aurora-90min-DIA-pro2	649.797	0.956	38.0014			1
sp|Q15293|RCN1_HUMAN	AADLNGDLTATR		2	Aurora-225min,Aurora-225min-DIA-pro2,Aurora-450min,Aurora-450min-DIA-pro2,Aurora-600min,Aurora-600min-DIA-pro2,Aurora-90min,Aurora-90min-DIA-pro2	609.31	0.916	18.5076			1
sp|Q15293|RCN1_HUMAN	AADLNGDLTATR	42.0106@N-term:0	2	Aurora-225min,Aurora-90min	630.315	0.956	39.9139	1
sp|Q9HAU0|PKHA5_HUMAN	AADLNLEWISLPR	42.0106@N-term:0	2	Aurora-225min,Aurora-225min-DIA-pro2,Aurora-450min,Aurora-450min-DIA-pro2,Aurora-600min-DIA-pro2,Aurora-90min-DIA-pro2	770.412	1.09398	82.6414			1
sp|Q9HCM2|PLXA4_HUMAN,sp|Q9UIW2|PLXA1_HUMAN	AADMDLEWR		2	Aurora-225min-DIA-pro2,Aurora-450min-DIA-pro2,Aurora-600min-DIA-pro2	553.75	0.891563	30.2031		1
sp|Q9UBV2|SE1L1_HUMAN	AADMGNPVGQSGLGMAYLYGR		2	Aurora-225min,Aurora-225min-DIA-pro2,Aurora-450min,Aurora-450min-DIA-pro2,Aurora-600min,Aurora-600min-DIA-pro2,Aurora-90min,Aurora-90min-DIA-pro2	1064.5	1.224	54.7362			1
sp|P30038|AL4A1_HUMAN	AADMLSGPR		2	Aurora-225min,Aurora-225min-DIA-pro2,Aurora-450min,Aurora-450min-DIA-pro2,Aurora-600min-DIA-pro2,Aurora-90min-DIA-pro2	459.229	0.786	10.8319			1
sp|Q8IVT2|MISP_HUMAN	AADPAPEVR		2	Aurora-225min,Aurora-225min-DIA-pro2,Aurora-450min,Aurora-450min-DIA-pro2,Aurora-600min-DIA-pro2,Aurora-90min,Aurora-90min-DIA-pro2	463.24	0.795	7.53861			1
sp|Q9BZL4|PP12C_HUMAN	AADPGPGAELDPAAPPPAR		2	Aurora-225min,Aurora-225min-DIA-pro2,Aurora-450min,Aurora-450min-DIA-pro2,Aurora-600min,Aurora-600min-DIA-pro2,Aurora-90min,Aurora-90min-DIA-pro2	885.444	1.129	30.4894			1
sp|P67809|YBOX1_HUMAN	AADPPAENSSAPEAEQGGAE		2	Aurora-225min,Aurora-225min-DIA-pro2,Aurora-450min,Aurora-450min-DIA-pro2,Aurora-600min,Aurora-600min-DIA-pro2,Aurora-90min,Aurora-90min-DIA-pro2	949.406	1.106	18.2854			1
sp|P67809|YBOX1_HUMAN	AADPPAENSSAPEAEQGGAE	42.0106@N-term:0	2	Aurora-225min,Aurora-450min,Aurora-600min,Aurora-90min	970.411	1.111	27.5098	1
sp|Q03001-8|DYST_HUMAN	AADPSSLQSHIPVLDK		2	Aurora-90min-DIA-pro2	839.444	1.09655	48.9119		1
sp|Q5R3I4|TTC38_HUMAN	AADPTFVMGHAMATGLVLIGTGSSVK		3	Aurora-225min-DIA-pro2,Aurora-450min-DIA-pro2,Aurora-600min	844.438	1.011	72.4278			1
sp|Q7Z6I8|CE024_HUMAN	AADQFDIYSSQQSK		2	Aurora-225min-DIA-pro2,Aurora-450min,Aurora-450min-DIA-pro2,Aurora-600min,Aurora-600min-DIA-pro2,Aurora-90min,Aurora-90min-DIA-pro2	794.368	1.035	23.787			1
sp|Q92805|GOGA1_HUMAN	AADQTTAEQGMR		2	Aurora-225min,Aurora-225min-DIA-pro2,Aurora-450min,Aurora-450min-DIA-pro2,Aurora-600min-DIA-pro2,Aurora-90min,Aurora-90min-DIA-pro2	639.791	0.921562	5.63754			1
sp|Q6PK04|CC137_HUMAN	AADRLEQELLR		2	Aurora-225min,Aurora-225min-DIA-pro2,Aurora-450min-DIA-pro2,Aurora-600min,Aurora-600min-DIA-pro2	657.362	1.01021	25.5442			1
sp|Q6PK04|CC137_HUMAN	AADRLEQELLR		3	Aurora-450min-DIA-pro2	438.571	0.775957	25.2142		1
sp|O60784|TOM1_HUMAN	AADRLPNLSSPSAEGPPGPPSGPAPR		3	Aurora-225min,Aurora-450min,Aurora-600min	832.426	0.9185	35.1282	1
sp|Q96GM8|TOE1_HUMAN	AADSDDGAVSAPAASDGGVSK		2	Aurora-225min,Aurora-225min-DIA-pro2,Aurora-450min,Aurora-450min-DIA-pro2,Aurora-600min,Aurora-600min-DIA-pro2,Aurora-90min,Aurora-90min-DIA-pro2	924.416	1.10091	16.8001			1
sp|Q96GM8|TOE1_HUMAN	AADSDDGAVSAPAASDGGVSK	42.0106@N-term:0	2	Aurora-450min	945.421	1.1595	25.075	1
sp|P35251|RFC1_HUMAN	AADSICDGDLVDSQIR	57.0215@C:6	2	Aurora-225min,Aurora-225min-DIA-pro2,Aurora-450min,Aurora-450min-DIA-pro2,Aurora-600min,Aurora-600min-DIA-pro2,Aurora-90min,Aurora-90min-DIA-pro2	867.902	1.09203	37.1574			1
sp|Q96KM6|Z512B_HUMAN	AADSLDTCPIPPK	57.0215@C:8	2	Aurora-600min-DIA-pro2	692.842	0.98375	23.0147		1
sp|Q1ED39|KNOP1_HUMAN	AADSLQQNLQR		2	Aurora-225min,Aurora-225min-DIA-pro2,Aurora-450min,Aurora-450min-DIA-pro2,Aurora-600min,Aurora-600min-DIA-pro2,Aurora-90min,Aurora-90min-DIA-pro2	622.323	0.93776	13.3678			1
sp|P12270|TPR_HUMAN	AADSQNSGEGNTGAAESSFSQEVSR		2	Aurora-225min,Aurora-450min,Aurora-600min,Aurora-90min	1243.54	1.266	25.8414	1
sp|Q08357|S20A2_HUMAN	AADSSAPEDSEK		2	Aurora-90min-DIA-pro2	603.753	0.899256	4.32571		1
sp|P98196|AT11A_HUMAN	AADTIEALQK		2	Aurora-225min-DIA-pro2,Aurora-450min,Aurora-450min-DIA-pro2,Aurora-600min-DIA-pro2	530.288	0.865623	13.6327			1
sp|P31327|CPSM_HUMAN	AADTIGYPVMIR		2	Aurora-225min,Aurora-225min-DIA-pro2,Aurora-450min,Aurora-450min-DIA-pro2,Aurora-600min,Aurora-600min-DIA-pro2,Aurora-90min,Aurora-90min-DIA-pro2	653.845	0.959	40.4754			1
sp|P31327|CPSM_HUMAN	AADTIGYPVMIR	15.9949@M:10	2	Aurora-225min,Aurora-225min-DIA-pro2,Aurora-450min,Aurora-450min-DIA-pro2,Aurora-600min,Aurora-600min-DIA-pro2,Aurora-90min,Aurora-90min-DIA-pro2	661.842	0.964	35.1552			1
sp|P31327|CPSM_HUMAN	AADTIGYPVMIR	42.0106@N-term:0	2	Aurora-225min,Aurora-450min,Aurora-600min,Aurora-90min	674.85	0.988	57.5334	1
sp|Q92616|GCN1_HUMAN	AADTQVSETLK		2	Aurora-225min,Aurora-225min-DIA-pro2,Aurora-450min,Aurora-450min-DIA-pro2,Aurora-600min,Aurora-600min-DIA-pro2,Aurora-90min-DIA-pro2	581.801	0.907708	10.0228			1
sp|Q92616|GCN1_HUMAN	AADTQVSETLK	42.0106@N-term:0	2	Aurora-225min,Aurora-225min-DIA-pro2,Aurora-450min,Aurora-450min-DIA-pro2,Aurora-600min,Aurora-600min-DIA-pro2,Aurora-90min,Aurora-90min-DIA-pro2	602.806	0.941	27.1826			1
sp|Q9Y2T2|AP3M1_HUMAN	AADVENVPPVISTPHHYLISIYR		3	Aurora-225min,Aurora-225min-DIA-pro2,Aurora-450min,Aurora-450min-DIA-pro2,Aurora-600min,Aurora-600min-DIA-pro2,Aurora-90min-DIA-pro2	864.459	0.9925	53.0345			1
sp|Q9Y2T2|AP3M1_HUMAN	AADVENVPPVISTPHHYLISIYR		4	Aurora-225min-DIA-pro2,Aurora-450min-DIA-pro2	648.59	0.919117	52.9086		1
sp|A8MRT5|NPIB5_HUMAN,sp|C9JG80|NPIB4_HUMAN,sp|F8W0I5|NPB12_HUMAN,sp|Q92617-2|NPIB3_HUMAN,sp|Q92617-3|NPIB3_HUMAN,sp|Q92617-4|NPIB3_HUMAN,sp|Q92617-5|NPIB3_HUMAN,sp|Q92617-6|NPIB3_HUMAN,sp|Q92617|NPIB3_HUMAN	AADVEPSLPEPK	42.0106@N-term:0	2	Aurora-450min	647.83	0.99	24.7249	1
sp|Q9NU22|MDN1_HUMAN	AADVEQLKPEEIK		2	Aurora-225min,Aurora-225min-DIA-pro2,Aurora-450min,Aurora-450min-DIA-pro2,Aurora-600min,Aurora-600min-DIA-pro2,Aurora-90min,Aurora-90min-DIA-pro2	735.396	1.0375	23.3241			1
sp|Q9HAP2|MLXIP_HUMAN	AADVFMCSPR	42.0106@N-term:0,57.0215@C:7	2	Aurora-450min-DIA-pro2	598.259	0.935929	41.9307		1
sp|Q8IY67-2|RAVR1_HUMAN	AADVSVTHRPPLSPK	42.0106@N-term:0	2	Aurora-225min,Aurora-450min,Aurora-450min-DIA-pro2,Aurora-600min,Aurora-600min-DIA-pro2	808.941	1.131	24.001			1
sp|Q8IY67-2|RAVR1_HUMAN	AADVSVTHRPPLSPK	42.0106@N-term:0	3	Aurora-225min-DIA-pro2,Aurora-450min-DIA-pro2,Aurora-600min,Aurora-600min-DIA-pro2,Aurora-90min-DIA-pro2	539.63	0.87785	24.8754			1
sp|P80723|BASP1_HUMAN	AAEAAAAPAESAAPAAGEEPSK		2	Aurora-225min,Aurora-225min-DIA-pro2,Aurora-450min,Aurora-450min-DIA-pro2,Aurora-600min,Aurora-600min-DIA-pro2,Aurora-90min,Aurora-90min-DIA-pro2	983.971	1.143	19.2748			1
sp|P80723|BASP1_HUMAN	AAEAAAAPAESAAPAAGEEPSK		3	Aurora-225min,Aurora-225min-DIA-pro2,Aurora-450min,Aurora-450min-DIA-pro2,Aurora-600min,Aurora-600min-DIA-pro2,Aurora-90min,Aurora-90min-DIA-pro2	656.317	0.965396	19.27			1
sp|P80723|BASP1_HUMAN	AAEAAAAPAESAAPAAGEEPSK	42.0106@N-term:0	2	Aurora-225min,Aurora-450min,Aurora-600min,Aurora-90min	1004.98	1.24	31.5339	1
sp|P80723|BASP1_HUMAN	AAEAAAAPAESAAPAAGEEPSKEEGEPK		2	Aurora-225min,Aurora-450min,Aurora-600min,Aurora-90min	1318.62	1.414	20.7567	1
sp|P80723|BASP1_HUMAN	AAEAAAAPAESAAPAAGEEPSKEEGEPK		3	Aurora-225min,Aurora-225min-DIA-pro2,Aurora-450min,Aurora-450min-DIA-pro2,Aurora-600min,Aurora-600min-DIA-pro2,Aurora-90min,Aurora-90min-DIA-pro2	879.416	1.0895	20.5312			1
sp|P80723|BASP1_HUMAN	AAEAAAAPAESAAPAAGEEPSKEEGEPK	42.0106@N-term:0	2	Aurora-450min	1339.62	1.444	28.8443	1
sp|P80723|BASP1_HUMAN	AAEAAAAPAESAAPAAGEEPSKEEGEPK	42.0106@N-term:0	3	Aurora-225min,Aurora-600min	893.419	1.141	29.1914	1
sp|P80723|BASP1_HUMAN	AAEAAAAPAESAAPAAGEEPSKEEGEPKK		3	Aurora-600min-DIA-pro2	922.114	1.09125	14.875		1
sp|Q9Y5Q8|TF3C5_HUMAN	AAEAADLGLGAAVPVELR	42.0106@N-term:0	2	Aurora-225min,Aurora-225min-DIA-pro2,Aurora-450min,Aurora-450min-DIA-pro2,Aurora-600min,Aurora-600min-DIA-pro2,Aurora-90min	882.978	1.17151	73.5424			1
sp|O75569|PRKRA_HUMAN	AAEAAINILK		2	Aurora-225min,Aurora-225min-DIA-pro2,Aurora-450min,Aurora-450min-DIA-pro2,Aurora-600min,Aurora-600min-DIA-pro2,Aurora-90min,Aurora-90min-DIA-pro2	507.303	0.85625	28.8107			1
sp|Q8N163|CCAR2_HUMAN	AAEAAPPTQEAQGETEPTEQAPDALEQAADTSR		3	Aurora-225min,Aurora-450min,Aurora-600min,Aurora-90min	1127.52	1.092	41.5357	1
sp|Q8N163|CCAR2_HUMAN	AAEAAPPTQEAQGETEPTEQAPDALEQAADTSR	42.0106@N-term:0	3	Aurora-225min,Aurora-450min,Aurora-600min	1141.52	1.1445	48.0752	1
sp|Q8N163|CCAR2_HUMAN	AAEAAPPTQEAQGETEPTEQAPDALEQAADTSRR		3	Aurora-90min	1179.55	1.126	44.3353	1
sp|P35240|MERL_HUMAN	AAEAEQEMQR		2	Aurora-225min-DIA-pro2,Aurora-450min,Aurora-450min-DIA-pro2,Aurora-600min-DIA-pro2,Aurora-90min-DIA-pro2	581.761	0.891	2.37365			1
sp|Q8IZ83|A16A1_HUMAN	AAEAEVELSAR		2	Aurora-225min-DIA-pro2,Aurora-450min,Aurora-450min-DIA-pro2,Aurora-600min,Aurora-600min-DIA-pro2,Aurora-90min-DIA-pro2	573.293	0.886875	14.0127			1
sp|Q16576-2|RBBP7_HUMAN	AAEAGVVGAGASPDGDWR	42.0106@N-term:0	2	Aurora-450min	864.403	1.175	42.6544	1
sp|P55263|ADK_HUMAN	AAEAHVDAHYYEQNEQPTGTCAACITGDNR	57.0215@C:21,57.0215@C:24	3	Aurora-225min,Aurora-450min,Aurora-600min,Aurora-90min	1117.15	1.0825	29.7374	1
sp|P55263|ADK_HUMAN	AAEAHVDAHYYEQNEQPTGTCAACITGDNR	57.0215@C:21,57.0215@C:24	4	Aurora-225min,Aurora-225min-DIA-pro2,Aurora-450min,Aurora-450min-DIA-pro2,Aurora-600min,Aurora-90min	838.111	1.064	29.8627			1
sp|A2RTX5|SYTC2_HUMAN	AAEALAAEAVASR	42.0106@N-term:0	2	Aurora-225min-DIA-pro2,Aurora-450min-DIA-pro2,Aurora-600min-DIA-pro2,Aurora-90min-DIA-pro2	636.327	1.01685	50.1468		1
sp|Q14554|PDIA5_HUMAN	AAEALHGEADSSGVLAAVDATVNK		2	Aurora-225min,Aurora-450min,Aurora-600min,Aurora-90min	1148.57	1.324	47.0228	1
sp|Q14554|PDIA5_HUMAN	AAEALHGEADSSGVLAAVDATVNK		3	Aurora-225min,Aurora-225min-DIA-pro2,Aurora-450min,Aurora-450min-DIA-pro2,Aurora-600min,Aurora-600min-DIA-pro2,Aurora-90min,Aurora-90min-DIA-pro2	766.052	1.07122	45.6334			1
sp|Q9Y259|CHKB_HUMAN	AAEATAVAGSGAVGGCLAK	42.0106@N-term:0,57.0215@C:16	2	Aurora-225min,Aurora-450min,Aurora-600min,Aurora-90min	851.925	1.232	43.6078	1
sp|Q5JTC6|AMER1_HUMAN	AAEATEGPTSEPSSSGPGR		2	Aurora-225min,Aurora-450min,Aurora-600min	894.406	1.071	9.08575	1
sp|Q2NKX8|ERC6L_HUMAN	AAEATNDYETLVK		2	Aurora-225min-DIA-pro2,Aurora-450min-DIA-pro2,Aurora-600min,Aurora-600min-DIA-pro2,Aurora-90min-DIA-pro2	712.849	1.02406	24.195			1
sp|Q8N2S1|LTBP4_HUMAN	AAECLDVDECHR	57.0215@C:4,57.0215@C:10	2	Aurora-450min,Aurora-450min-DIA-pro2,Aurora-600min-DIA-pro2	737.806	1.00976	9.13157			1
sp|Q08211|DHX9_HUMAN	AAECNIVVTQPR	42.0106@N-term:0,57.0215@C:4	2	Aurora-225min,Aurora-450min,Aurora-600min,Aurora-90min	700.354	1.005	31.4855	1
sp|Q08211|DHX9_HUMAN	AAECNIVVTQPR	57.0215@C:4	2	Aurora-225min,Aurora-225min-DIA-pro2,Aurora-450min,Aurora-450min-DIA-pro2,Aurora-600min,Aurora-600min-DIA-pro2,Aurora-90min,Aurora-90min-DIA-pro2	679.348	0.9745	18.7012			1
sp|Q03001-8|DYST_HUMAN	AAECSDFPVPSAEGTPIQGSK	57.0215@C:4	2	Aurora-225min-DIA-pro2,Aurora-450min,Aurora-450min-DIA-pro2,Aurora-600min,Aurora-600min-DIA-pro2,Aurora-90min-DIA-pro2	1074.5	1.19585	38.8881			1
sp|Q92817|EVPL_HUMAN	AAEDAVYELQSK		2	Aurora-225min-DIA-pro2,Aurora-450min-DIA-pro2,Aurora-600min,Aurora-600min-DIA-pro2,Aurora-90min-DIA-pro2	662.325	0.955313	22.6404			1
sp|P06454|PTMA_HUMAN	AAEDDEDDDVDTK		1	Aurora-600min	1437.55	1.347	2.37286	1
sp|P06454|PTMA_HUMAN	AAEDDEDDDVDTK		2	Aurora-225min,Aurora-225min-DIA-pro2,Aurora-450min,Aurora-450min-DIA-pro2,Aurora-600min,Aurora-600min-DIA-pro2,Aurora-90min,Aurora-90min-DIA-pro2	719.279	0.962	4.95844			1
sp|P06454|PTMA_HUMAN	AAEDDEDDDVDTK	42.0106@N-term:0	2	Aurora-225min,Aurora-450min	740.284	0.991	14.2552	1
sp|P06454|PTMA_HUMAN	AAEDDEDDDVDTKK		2	Aurora-225min,Aurora-225min-DIA-pro2,Aurora-450min,Aurora-450min-DIA-pro2,Aurora-600min,Aurora-600min-DIA-pro2,Aurora-90min,Aurora-90min-DIA-pro2	783.326	1.0235	2.60322			1
sp|P06454|PTMA_HUMAN	AAEDDEDDDVDTKK		3	Aurora-450min-DIA-pro2,Aurora-600min-DIA-pro2	522.547	0.804005	1.56468		1
sp|Q9UQ90|SPG7_HUMAN	AAEDELNIEAK		2	Aurora-225min,Aurora-225min-DIA-pro2,Aurora-450min-DIA-pro2,Aurora-600min,Aurora-600min-DIA-pro2,Aurora-90min,Aurora-90min-DIA-pro2	601.799	0.907399	22.0244			1
sp|P78318|IGBP1_HUMAN	AAEDELQLPR	42.0106@N-term:0	2	Aurora-225min,Aurora-225min-DIA-pro2,Aurora-450min,Aurora-450min-DIA-pro2,Aurora-600min,Aurora-600min-DIA-pro2,Aurora-90min,Aurora-90min-DIA-pro2	592.301	0.92725	41.5923			1
sp|Q9Y2A7|NCKP1_HUMAN	AAEDLFVNIR		2	Aurora-225min,Aurora-225min-DIA-pro2,Aurora-450min,Aurora-450min-DIA-pro2,Aurora-600min,Aurora-600min-DIA-pro2,Aurora-90min,Aurora-90min-DIA-pro2	574.309	0.896042	40.1591			1
sp|Q13889|TF2H3_HUMAN	AAEDSALQYMNFMNVIFAAQK		2	Aurora-225min,Aurora-450min,Aurora-600min	1181.56	1.294	89.2136	1
sp|Q9NW82|WDR70_HUMAN	AAEDSPYWVSPAYSK		2	Aurora-225min,Aurora-225min-DIA-pro2,Aurora-450min,Aurora-450min-DIA-pro2,Aurora-600min,Aurora-600min-DIA-pro2,Aurora-90min,Aurora-90min-DIA-pro2	835.889	1.055	35.5997			1
sp|Q7Z460|CLAP1_HUMAN	AAEEAASTLASSIHPEQCIK	57.0215@C:18	2	Aurora-225min,Aurora-450min,Aurora-600min,Aurora-600min-DIA-pro2,Aurora-90min	1057.02	1.324	35.0259			1
sp|P09496-2|CLCA_HUMAN	AAEEAFVNDIDESSPGTEWER		2	Aurora-225min,Aurora-450min,Aurora-600min,Aurora-90min	1176.52	1.2585	52.2184	1
sp|Q8NEC7|GSTCD_HUMAN	AAEECGYSVQVISMEPESCSPK	57.0215@C:5,57.0215@C:19	2	Aurora-450min,Aurora-600min	1229.53	1.275	40.126	1
sp|Q8WYA1-3|BMAL2_HUMAN	AAEEEAAAGGEVAGGEATAPGK		2	Aurora-600min	971.953	1.16	39.3817	1
sp|P20962|PTMS_HUMAN	AAEEEDEADPK		2	Aurora-225min,Aurora-225min-DIA-pro2,Aurora-450min,Aurora-450min-DIA-pro2,Aurora-600min,Aurora-600min-DIA-pro2,Aurora-90min,Aurora-90min-DIA-pro2	602.254	0.907	2.41758			1
sp|P20962|PTMS_HUMAN	AAEEEDEADPKR		2	Aurora-225min,Aurora-225min-DIA-pro2,Aurora-450min,Aurora-450min-DIA-pro2,Aurora-600min-DIA-pro2,Aurora-90min,Aurora-90min-DIA-pro2	680.305	0.935964	2.13868			1
sp|P20962|PTMS_HUMAN	AAEEEDEADPKR		3	Aurora-450min-DIA-pro2	453.866	0.774939	1.1814		1
sp|Q8WTS1|ABHD5_HUMAN	AAEEEEVDSADTGER	42.0106@N-term:0	2	Aurora-225min-DIA-pro2,Aurora-450min,Aurora-450min-DIA-pro2,Aurora-600min,Aurora-600min-DIA-pro2,Aurora-90min,Aurora-90min-DIA-pro2	825.342	1.064	24.4416			1
sp|Q13356|PPIL2_HUMAN	AAEEEPSTSATVPMSK		2	Aurora-225min,Aurora-225min-DIA-pro2,Aurora-450min,Aurora-450min-DIA-pro2,Aurora-600min,Aurora-600min-DIA-pro2,Aurora-90min,Aurora-90min-DIA-pro2	817.883	1.048	20.2725			1
sp|Q9NPJ8|NXT2_HUMAN	AAEEFVNIYYETMDK		2	Aurora-225min,Aurora-225min-DIA-pro2,Aurora-450min,Aurora-450min-DIA-pro2,Aurora-600min,Aurora-600min-DIA-pro2,Aurora-90min,Aurora-90min-DIA-pro2	911.913	1.1333	55.6055			1
sp|Q9UKK6|NXT1_HUMAN	AAEEFVNVYYTTMDK		2	Aurora-225min,Aurora-225min-DIA-pro2,Aurora-450min,Aurora-450min-DIA-pro2,Aurora-600min,Aurora-600min-DIA-pro2,Aurora-90min,Aurora-90min-DIA-pro2	890.909	1.13651	47.7892			1
sp|Q9UKK6|NXT1_HUMAN	AAEEFVNVYYTTMDK	42.0106@N-term:0	2	Aurora-225min,Aurora-450min,Aurora-600min	911.914	1.174	74.6983	1
sp|Q96JI7|SPTCS_HUMAN	AAEEGVASAASAGGSWGTAAMGR	42.0106@N-term:0,15.9949@M:21	2	Aurora-225min,Aurora-450min,Aurora-600min	1061.98	1.285	51.8041	1
sp|P11586|C1TC_HUMAN	AAEEIGIK		2	Aurora-225min,Aurora-225min-DIA-pro2,Aurora-450min,Aurora-450min-DIA-pro2,Aurora-600min,Aurora-600min-DIA-pro2,Aurora-90min,Aurora-90min-DIA-pro2	415.735	0.764583	8.71652			1
sp|O60337|MARH6_HUMAN	AAEELTWER		2	Aurora-225min-DIA-pro2,Aurora-600min-DIA-pro2	552.77	0.877344	20.3777		1
sp|P78314|3BP2_HUMAN	AAEEMHWPVPMK	42.0106@N-term:0	2	Aurora-225min,Aurora-450min	734.342	1.009	50.6733	1
sp|Q96FW1|OTUB1_HUMAN	AAEEPQQQK	42.0106@N-term:0	2	Aurora-225min,Aurora-225min-DIA-pro2,Aurora-450min-DIA-pro2,Aurora-600min,Aurora-600min-DIA-pro2,Aurora-90min,Aurora-90min-DIA-pro2	535.759	0.85625	5.93897			1
sp|Q05655|KPCD_HUMAN	AAEEPVSEVTVGVSVLAER		2	Aurora-450min-DIA-pro2,Aurora-600min-DIA-pro2	971.502	1.18566	53.7197		1
sp|Q05655|KPCD_HUMAN	AAEEPVSEVTVGVSVLAER		3	Aurora-450min-DIA-pro2	648.002	0.958345	54.255		1
sp|Q96CS2|HAUS1_HUMAN	AAEEQLSAR		2	Aurora-225min-DIA-pro2,Aurora-450min-DIA-pro2,Aurora-600min-DIA-pro2,Aurora-90min-DIA-pro2	487.743	0.804032	3.56921		1
sp|Q13751|LAMB3_HUMAN	AAEESASQIQSSAQR		2	Aurora-225min,Aurora-225min-DIA-pro2,Aurora-450min,Aurora-450min-DIA-pro2,Aurora-600min,Aurora-600min-DIA-pro2,Aurora-90min,Aurora-90min-DIA-pro2	781.874	1.015	10.0149			1
sp|Q9UHB6|LIMA1_HUMAN	AAEETNMEK		2	Aurora-225min-DIA-pro2,Aurora-90min-DIA-pro2	511.727	0.836818	1.94526		1
sp|P78314|3BP2_HUMAN	AAEETTSNNVFPFK		2	Aurora-225min-DIA-pro2,Aurora-450min,Aurora-450min-DIA-pro2,Aurora-600min-DIA-pro2,Aurora-90min-DIA-pro2	777.875	1.03599	33.3106			1
sp|Q96G01|BICD1_HUMAN	AAEEVLQTVDHYK	42.0106@N-term:0	2	Aurora-225min,Aurora-225min-DIA-pro2,Aurora-450min,Aurora-450min-DIA-pro2,Aurora-600min,Aurora-600min-DIA-pro2,Aurora-90min-DIA-pro2	772.883	1.0775	55.1469			1
sp|Q99707|METH_HUMAN	AAEEVTLQTGIK		2	Aurora-225min-DIA-pro2,Aurora-450min-DIA-pro2,Aurora-600min,Aurora-600min-DIA-pro2,Aurora-90min-DIA-pro2	630.346	0.94375	23.2698			1
sp|P43243-2|MATR3_HUMAN	AAEEWSQHINGASHSR		3	Aurora-225min-DIA-pro2,Aurora-450min,Aurora-450min-DIA-pro2,Aurora-600min,Aurora-600min-DIA-pro2,Aurora-90min-DIA-pro2	593.943	0.86402	8.22961			1
sp|O95425|SVIL_HUMAN	AAEFGEPTSEQTGTAAGK		2	Aurora-225min,Aurora-225min-DIA-pro2,Aurora-450min-DIA-pro2,Aurora-600min-DIA-pro2,Aurora-90min,Aurora-90min-DIA-pro2	876.408	1.08208	18.9921			1
sp|Q8TBF4|ZCRB1_HUMAN	AAEFIRR		2	Aurora-450min-DIA-pro2	431.742	0.814677	2.24634		1
sp|Q9BZL4|PP12C_HUMAN	AAEFLAACAGGDLDEAR	57.0215@C:8	2	Aurora-225min,Aurora-225min-DIA-pro2,Aurora-450min-DIA-pro2,Aurora-600min,Aurora-600min-DIA-pro2,Aurora-90min-DIA-pro2	868.899	1.1175	39.4172			1
sp|P52739|ZN131_HUMAN	AAEFLQMLEAIK		2	Aurora-225min,Aurora-225min-DIA-pro2,Aurora-450min,Aurora-450min-DIA-pro2,Aurora-600min,Aurora-600min-DIA-pro2,Aurora-90min,Aurora-90min-DIA-pro2	682.368	0.987083	71.4085			1
sp|Q8WUB8|PHF10_HUMAN	AAEFNSNLNR		2	Aurora-225min,Aurora-225min-DIA-pro2,Aurora-450min,Aurora-450min-DIA-pro2,Aurora-600min,Aurora-600min-DIA-pro2,Aurora-90min,Aurora-90min-DIA-pro2	568.278	0.886885	11.1244			1
sp|Q9NVR2|INT10_HUMAN	AAEFYINYVTR		2	Aurora-225min-DIA-pro2,Aurora-450min,Aurora-450min-DIA-pro2,Aurora-600min-DIA-pro2,Aurora-90min-DIA-pro2	673.841	0.978333	40.4204			1
sp|Q9P253|VPS18_HUMAN	AAEGAEAQGFSGLFAAYTDHPPPFR		3	Aurora-225min-DIA-pro2,Aurora-450min-DIA-pro2,Aurora-600min,Aurora-600min-DIA-pro2	869.747	1.13564	63.7979			1
sp|Q9NW13|RBM28_HUMAN	AAEGVSAADMAK		2	Aurora-225min,Aurora-225min-DIA-pro2,Aurora-450min,Aurora-450min-DIA-pro2,Aurora-600min,Aurora-600min-DIA-pro2,Aurora-90min,Aurora-90min-DIA-pro2	560.769	0.89	10.8766			1
sp|Q9NW13|RBM28_HUMAN	AAEGVSAADMAK	42.0106@N-term:0	2	Aurora-225min,Aurora-450min	581.774	0.946	25.5208	1
sp|P46531|NOTC1_HUMAN	AAEGWAAPDALLGQVK		2	Aurora-600min-DIA-pro2	798.923	1.06365	50.5184		1
sp|Q96T51|RUFY1_HUMAN	AAEGWSAPILTLAR		2	Aurora-225min,Aurora-225min-DIA-pro2,Aurora-450min,Aurora-450min-DIA-pro2,Aurora-600min,Aurora-600min-DIA-pro2,Aurora-90min,Aurora-90min-DIA-pro2	728.401	1.022	55.7988			1
sp|Q9P260|RELCH_HUMAN	AAEHEVPLQER		2	Aurora-225min,Aurora-225min-DIA-pro2,Aurora-450min,Aurora-450min-DIA-pro2,Aurora-600min,Aurora-600min-DIA-pro2,Aurora-90min,Aurora-90min-DIA-pro2	639.826	0.945	7.41756			1
sp|Q9BYK8|HELZ2_HUMAN	AAEHTLLHR		2	Aurora-225min-DIA-pro2,Aurora-90min,Aurora-90min-DIA-pro2	524.288	0.859	5.49911			1
sp|P42338|PK3CB_HUMAN	AAEIASSDSANVSSR		2	Aurora-225min-DIA-pro2,Aurora-450min,Aurora-450min-DIA-pro2,Aurora-600min,Aurora-600min-DIA-pro2,Aurora-90min-DIA-pro2	732.85	0.995	9.30691			1
sp|Q8N7Z5|ANR31_HUMAN	AAEILLQNGANPNQK		2	Aurora-600min	790.923	1.069	68.3305	1
sp|Q92614|MY18A_HUMAN	AAEINGEVDDDDAGGEWR		2	Aurora-225min,Aurora-225min-DIA-pro2,Aurora-450min,Aurora-450min-DIA-pro2,Aurora-600min,Aurora-600min-DIA-pro2,Aurora-90min,Aurora-90min-DIA-pro2	959.906	1.11483	31.4095			1
sp|Q9P2D7|DYH1_HUMAN	AAEIQAK	42.0106@N-term:0	2	Aurora-600min	386.714	0.745	2.14531	1
sp|P49917|DNLI4_HUMAN	AAEIVPSDMYK		2	Aurora-225min-DIA-pro2,Aurora-450min,Aurora-450min-DIA-pro2,Aurora-600min,Aurora-600min-DIA-pro2,Aurora-90min-DIA-pro2	612.302	0.944104	27.3928			1
sp|Q9HCS7|SYF1_HUMAN	AAEIYGVTHTR		2	Aurora-225min,Aurora-225min-DIA-pro2,Aurora-450min,Aurora-450min-DIA-pro2,Aurora-600min,Aurora-600min-DIA-pro2,Aurora-90min-DIA-pro2	609.317	0.9565	8.00706			1
sp|Q86VF7|NRAP_HUMAN	AAELANAR	42.0106@N-term:0	2	Aurora-90min	429.227	0.808	12.8675	1
sp|Q9NVM6|DJC17_HUMAN	AAELAVQNEVGLVDNPLK		2	Aurora-225min,Aurora-225min-DIA-pro2,Aurora-450min,Aurora-450min-DIA-pro2,Aurora-600min,Aurora-600min-DIA-pro2,Aurora-90min,Aurora-90min-DIA-pro2	940.51	1.1655	53.5478			1
sp|Q9BZL4|PP12C_HUMAN	AAELEEELK		2	Aurora-600min	516.266	0.8615	4.52411	1
sp|Q9BZL4|PP12C_HUMAN	AAELEEELK	42.0106@N-term:0	2	Aurora-450min,Aurora-90min	537.271	0.88	20.6425	1
sp|Q6PGP7|TTC37_HUMAN	AAELEPDQLLAWQGLANLYEK		2	Aurora-225min,Aurora-450min,Aurora-600min,Aurora-90min	1186.61	1.286	85.9026	1
sp|Q6PGP7|TTC37_HUMAN	AAELEPDQLLAWQGLANLYEK		3	Aurora-225min,Aurora-225min-DIA-pro2,Aurora-450min,Aurora-450min-DIA-pro2,Aurora-600min,Aurora-600min-DIA-pro2,Aurora-90min-DIA-pro2	791.409	1.05209	81.4014			1
sp|O94906|PRP6_HUMAN	AAELETDIR		2	Aurora-225min,Aurora-225min-DIA-pro2,Aurora-450min,Aurora-450min-DIA-pro2,Aurora-600min,Aurora-600min-DIA-pro2,Aurora-90min-DIA-pro2	509.264	0.846302	13.9731			1
sp|Q9NR33|DPOE4_HUMAN	AAELFVETIAK		2	Aurora-225min,Aurora-225min-DIA-pro2,Aurora-450min,Aurora-450min-DIA-pro2,Aurora-600min,Aurora-600min-DIA-pro2,Aurora-90min,Aurora-90min-DIA-pro2	596.335	0.911677	40.6242			1
sp|P35232|PHB1_HUMAN	AAELIANSLATAGDGLIELR		2	Aurora-225min,Aurora-225min-DIA-pro2,Aurora-450min,Aurora-450min-DIA-pro2,Aurora-600min,Aurora-600min-DIA-pro2,Aurora-90min,Aurora-90min-DIA-pro2	999.547	1.21	71.2498			1
sp|P35232|PHB1_HUMAN	AAELIANSLATAGDGLIELR		3	Aurora-225min,Aurora-225min-DIA-pro2,Aurora-450min,Aurora-450min-DIA-pro2,Aurora-600min,Aurora-600min-DIA-pro2,Aurora-90min-DIA-pro2	666.7	0.962	70.5698			1
sp|P35232|PHB1_HUMAN	AAELIANSLATAGDGLIELR	42.0106@N-term:0	2	Aurora-225min,Aurora-450min,Aurora-600min	1020.55	1.2875	92.5265	1
sp|P35232|PHB1_HUMAN	AAELIANSLATAGDGLIELRK		3	Aurora-450min-DIA-pro2,Aurora-600min-DIA-pro2	709.392	0.998593	59.9849		1
sp|Q5JVF3|PCID2_HUMAN	AAELLMSCFR	15.9949@M:6,57.0215@C:8	2	Aurora-90min-DIA-pro2	607.282	0.914532	42.4158		1
sp|Q5JVF3|PCID2_HUMAN	AAELLMSCFR	57.0215@C:8	2	Aurora-225min,Aurora-225min-DIA-pro2,Aurora-450min,Aurora-450min-DIA-pro2,Aurora-600min,Aurora-600min-DIA-pro2,Aurora-90min-DIA-pro2	599.291	0.910552	38.6139			1
sp|Q9BUK6|MSTO1_HUMAN	AAELLQDEYSGR		2	Aurora-225min,Aurora-225min-DIA-pro2,Aurora-450min,Aurora-450min-DIA-pro2,Aurora-600min,Aurora-600min-DIA-pro2,Aurora-90min,Aurora-90min-DIA-pro2	676.328	0.958646	24.506			1
sp|O15020|SPTN2_HUMAN	AAELQAQWER		2	Aurora-225min,Aurora-225min-DIA-pro2,Aurora-450min,Aurora-450min-DIA-pro2,Aurora-600min,Aurora-600min-DIA-pro2,Aurora-90min-DIA-pro2	601.302	0.901303	19.0144			1
sp|Q86XR8|CEP57_HUMAN	AAELQTGLETNR		2	Aurora-225min-DIA-pro2,Aurora-450min-DIA-pro2,Aurora-600min-DIA-pro2,Aurora-90min-DIA-pro2	651.836	0.958072	17.1609		1
sp|Q8IYG6|LRC56_HUMAN	AAELSHPSPVPT		2	Aurora-450min-DIA-pro2	603.312	0.922135	15.6132		1
sp|O75717|WDHD1_HUMAN	AAELTATQVEEEEEEEDFR		2	Aurora-225min,Aurora-225min-DIA-pro2,Aurora-450min,Aurora-450min-DIA-pro2,Aurora-600min,Aurora-600min-DIA-pro2,Aurora-90min	1112.99	1.2958	40.905			1
sp|O75717|WDHD1_HUMAN	AAELTATQVEEEEEEEDFRK		2	Aurora-225min,Aurora-450min,Aurora-600min,Aurora-90min	1177.04	1.346	35.0132	1
sp|O75717|WDHD1_HUMAN	AAELTATQVEEEEEEEDFRK		3	Aurora-225min,Aurora-225min-DIA-pro2,Aurora-450min,Aurora-450min-DIA-pro2,Aurora-600min,Aurora-600min-DIA-pro2,Aurora-90min,Aurora-90min-DIA-pro2	785.027	1.0385	35.0382			1
sp|Q96I15|SCLY_HUMAN	AAELVTQNCEAYEAHMR	57.0215@C:9	2	Aurora-225min,Aurora-450min,Aurora-450min-DIA-pro2,Aurora-600min,Aurora-600min-DIA-pro2,Aurora-90min,Aurora-90min-DIA-pro2	996.949	1.2065	25.5195			1
sp|Q96I15|SCLY_HUMAN	AAELVTQNCEAYEAHMR	57.0215@C:9	3	Aurora-225min,Aurora-225min-DIA-pro2,Aurora-450min,Aurora-450min-DIA-pro2,Aurora-600min,Aurora-600min-DIA-pro2,Aurora-90min-DIA-pro2	664.968	0.935964	25.5135			1
sp|Q08379|GOGA2_HUMAN	AAELWGEQAEAR		2	Aurora-225min,Aurora-225min-DIA-pro2,Aurora-450min,Aurora-450min-DIA-pro2,Aurora-600min-DIA-pro2,Aurora-90min,Aurora-90min-DIA-pro2	665.823	0.967448	24.6771			1
sp|Q6PGP7|TTC37_HUMAN	AAEMCYR	57.0215@C:5	2	Aurora-450min-DIA-pro2,Aurora-600min-DIA-pro2	450.682	0.796336	2.16125		1
sp|Q86TM6|SYVN1_HUMAN	AAEMEHLLER		2	Aurora-225min,Aurora-225min-DIA-pro2,Aurora-450min,Aurora-450min-DIA-pro2,Aurora-600min,Aurora-600min-DIA-pro2,Aurora-90min-DIA-pro2	599.798	0.939	18.6418			1
sp|Q15583|TGIF1_HUMAN	AAEMELQAK		2	Aurora-450min-DIA-pro2,Aurora-600min-DIA-pro2	495.75	0.83526	6.53464		1
sp|Q96BD0|SO4A1_HUMAN	AAEMHQLK		2	Aurora-225min-DIA-pro2,Aurora-90min-DIA-pro2	464.24	0.823584	0.554502		1
sp|P78318|IGBP1_HUMAN	AAEMLSQLDLFSR		2	Aurora-225min,Aurora-225min-DIA-pro2,Aurora-450min,Aurora-450min-DIA-pro2,Aurora-600min,Aurora-600min-DIA-pro2,Aurora-90min,Aurora-90min-DIA-pro2	740.877	1.022	59.6295			1
sp|P78318|IGBP1_HUMAN	AAEMLSQLDLFSR	15.9949@M:4	2	Aurora-90min-DIA-pro2	748.867	1.032	62.453		1
sp|P33176|KINH_HUMAN	AAEMMASLLK		2	Aurora-225min,Aurora-225min-DIA-pro2,Aurora-450min,Aurora-450min-DIA-pro2,Aurora-600min,Aurora-600min-DIA-pro2,Aurora-90min-DIA-pro2	532.778	0.869375	34.6267			1
sp|P33176|KINH_HUMAN	AAEMMASLLK	15.9949@M:5	2	Aurora-90min-DIA-pro2	540.768	0.871737	33.8647		1
sp|Q6ZVM7|TM1L2_HUMAN	AAEMVPDLPSPPMEAPAPASNPSGR		2	Aurora-225min,Aurora-450min,Aurora-600min,Aurora-90min	1245.09	1.3055	56.6154	1
sp|Q6ZVM7|TM1L2_HUMAN	AAEMVPDLPSPPMEAPAPASNPSGR		3	Aurora-600min	830.398	0.923	50.2679	1
sp|O60524|NEMF_HUMAN	AAEPLLTLER		2	Aurora-225min-DIA-pro2,Aurora-450min,Aurora-450min-DIA-pro2,Aurora-600min,Aurora-600min-DIA-pro2,Aurora-90min,Aurora-90min-DIA-pro2	556.819	0.874	32.3094			1
sp|Q6PIJ6-2|FBX38_HUMAN	AAEPNSFAR		2	Aurora-225min-DIA-pro2,Aurora-450min-DIA-pro2	481.738	0.797579	5.60922		1
sp|O75909|CCNK_HUMAN	AAEPPPPK		2	Aurora-225min-DIA-pro2,Aurora-450min-DIA-pro2,Aurora-90min-DIA-pro2	403.724	0.730227	1.97727		1
sp|Q9C0C2|TB182_HUMAN	AAEPQEQEFGK		2	Aurora-225min,Aurora-225min-DIA-pro2,Aurora-450min,Aurora-450min-DIA-pro2,Aurora-600min,Aurora-600min-DIA-pro2,Aurora-90min,Aurora-90min-DIA-pro2	617.291	0.914	9.36217			1
sp|Q6ZNC8|MBOA1_HUMAN	AAEPQPSSLSYR		2	Aurora-225min-DIA-pro2,Aurora-450min-DIA-pro2,Aurora-600min-DIA-pro2,Aurora-90min-DIA-pro2	653.325	0.946354	17.9769		1
sp|Q6ZNC8|MBOA1_HUMAN	AAEPQPSSLSYR	42.0106@N-term:0	2	Aurora-225min-DIA-pro2,Aurora-450min-DIA-pro2	674.324	0.969808	30.4321		1
sp|Q15714|T22D1_HUMAN	AAEPSLVGLPQTISGDSGGMSAVSDGSSSSLAASASLFPLK	15.9949@M:20	3	Aurora-600min	1289.31	1.185	81.7342	1
sp|Q14116|IL18_HUMAN	AAEPVEDNCINFVAMK	42.0106@N-term:0,57.0215@C:9	2	Aurora-225min,Aurora-225min-DIA-pro2,Aurora-450min,Aurora-450min-DIA-pro2,Aurora-600min,Aurora-600min-DIA-pro2,Aurora-90min,Aurora-90min-DIA-pro2	925.426	1.187	56.5372			1
sp|Q14116|IL18_HUMAN	AAEPVEDNCINFVAMK	42.0106@N-term:0,57.0215@C:9,15.9949@M:15	2	Aurora-225min,Aurora-225min-DIA-pro2,Aurora-450min,Aurora-600min,Aurora-90min,Aurora-90min-DIA-pro2	933.424	1.196	50.612			1
sp|Q8IXQ3|CI040_HUMAN	AAEPVTFHVPWK		2	Aurora-225min,Aurora-225min-DIA-pro2,Aurora-450min-DIA-pro2,Aurora-600min,Aurora-600min-DIA-pro2,Aurora-90min-DIA-pro2	691.367	1.0037	40.0067			1
sp|Q2T9J0|TYSD1_HUMAN	AAEQAGCMVSASR	57.0215@C:7	2	Aurora-225min,Aurora-225min-DIA-pro2,Aurora-450min,Aurora-450min-DIA-pro2,Aurora-600min,Aurora-600min-DIA-pro2,Aurora-90min,Aurora-90min-DIA-pro2	669.301	0.9455	9.43903			1
sp|Q6XQN6|PNCB_HUMAN	AAEQDPEAR	42.0106@N-term:0	2	Aurora-225min-DIA-pro2,Aurora-450min-DIA-pro2,Aurora-600min,Aurora-600min-DIA-pro2,Aurora-90min,Aurora-90min-DIA-pro2	514.736	0.847708	7.86869			1
sp|P51957|NEK4_HUMAN	AAEQEAQLLSQLK		2	Aurora-450min-DIA-pro2,Aurora-600min-DIA-pro2	714.888	1.04034	36.3786		1
sp|Q9UBV2|SE1L1_HUMAN	AAEQGWVDGQLQLGSMYYNGIGVK		2	Aurora-225min	1292.63	1.354	72.7368	1
sp|O60269|GRIN2_HUMAN	AAEQLATTTCHALPPAALLCGMR	42.0106@N-term:0,57.0215@C:10,57.0215@C:20,15.9949@M:22	2	Aurora-450min	1256.11	1.368	93.3336	1
sp|P49327|FAS_HUMAN	AAEQYTPK		2	Aurora-225min-DIA-pro2,Aurora-450min-DIA-pro2,Aurora-600min-DIA-pro2,Aurora-90min-DIA-pro2	454.23	0.814677	2.24976		1
sp|Q9NS91|RAD18_HUMAN	AAESAEIEPR		2	Aurora-225min-DIA-pro2,Aurora-450min,Aurora-450min-DIA-pro2,Aurora-600min,Aurora-600min-DIA-pro2,Aurora-90min-DIA-pro2	536.767	0.882	5.8513			1
sp|Q96BP3|PPWD1_HUMAN	AAESGSDFQQR	42.0106@N-term:0	2	Aurora-225min,Aurora-225min-DIA-pro2,Aurora-450min,Aurora-450min-DIA-pro2,Aurora-600min,Aurora-600min-DIA-pro2,Aurora-90min,Aurora-90min-DIA-pro2	619.275	0.946	15.0777			1
sp|P35606|COPB2_HUMAN	AAESLADPTEYENLFPGLK		2	Aurora-225min,Aurora-225min-DIA-pro2,Aurora-450min,Aurora-450min-DIA-pro2,Aurora-600min,Aurora-600min-DIA-pro2,Aurora-90min,Aurora-90min-DIA-pro2	1033.01	1.202	69.3372			1
sp|Q14676|MDC1_HUMAN	AAESLTAIPEPASPQLLETPIHASQIQK		3	Aurora-225min,Aurora-225min-DIA-pro2,Aurora-450min,Aurora-450min-DIA-pro2,Aurora-600min,Aurora-600min-DIA-pro2,Aurora-90min,Aurora-90min-DIA-pro2	980.861	1.029	59.8663			1
sp|Q9BY42|RTF2_HUMAN	AAESVSKPDVSEEAPGPSK		2	Aurora-225min,Aurora-225min-DIA-pro2,Aurora-450min,Aurora-450min-DIA-pro2,Aurora-600min,Aurora-600min-DIA-pro2,Aurora-90min,Aurora-90min-DIA-pro2	942.963	1.1555	16.8573			1
sp|Q9BY42|RTF2_HUMAN	AAESVSKPDVSEEAPGPSK		3	Aurora-225min,Aurora-450min,Aurora-450min-DIA-pro2,Aurora-600min,Aurora-600min-DIA-pro2,Aurora-90min	628.978	0.83	15.8108			1
sp|Q5HYK3|COQ5_HUMAN	AAETHFGFETVSEEEK		2	Aurora-225min,Aurora-225min-DIA-pro2,Aurora-450min,Aurora-450min-DIA-pro2,Aurora-600min,Aurora-600min-DIA-pro2,Aurora-90min-DIA-pro2	905.91	1.134	27.2811			1
sp|Q5HYK3|COQ5_HUMAN	AAETHFGFETVSEEEK		3	Aurora-600min-DIA-pro2	604.276	0.842917	25.8769		1
sp|Q5HYK3|COQ5_HUMAN	AAETHFGFETVSEEEK	42.0106@N-term:0	2	Aurora-450min	926.915	1.156	43.5203	1
sp|Q9GZS1|RPA49_HUMAN	AAETIIDTK		2	Aurora-450min-DIA-pro2,Aurora-600min-DIA-pro2	481.258	0.83098	8.79417		1
sp|O75420|GGYF1_HUMAN	AAETLNFGPEWLR	42.0106@N-term:0	2	Aurora-225min,Aurora-225min-DIA-pro2,Aurora-450min,Aurora-450min-DIA-pro2,Aurora-600min,Aurora-600min-DIA-pro2,Aurora-90min,Aurora-90min-DIA-pro2	773.388	1.05469	73.6934			1
sp|Q6Y7W6|GGYF2_HUMAN	AAETQTLNFGPEWLR	42.0106@N-term:0	2	Aurora-225min,Aurora-225min-DIA-pro2,Aurora-450min,Aurora-450min-DIA-pro2,Aurora-600min,Aurora-600min-DIA-pro2,Aurora-90min,Aurora-90min-DIA-pro2	887.941	1.141	71.2324			1
sp|Q9Y5A7|NUB1_HUMAN	AAETVVDPEMTPYLDIANQTGR		2	Aurora-225min,Aurora-450min,Aurora-600min,Aurora-90min	1196.08	1.2915	62.1531	1
sp|Q8N3D4|EH1L1_HUMAN	AAEVEMQLR		2	Aurora-225min,Aurora-225min-DIA-pro2,Aurora-450min,Aurora-450min-DIA-pro2,Aurora-600min,Aurora-600min-DIA-pro2,Aurora-90min	523.769	0.848	16.9363			1
sp|Q8N3D4|EH1L1_HUMAN	AAEVEMQLR	15.9949@M:6	2	Aurora-450min-DIA-pro2	531.76	0.868	6.20626		1
sp|Q8N3D4|EH1L1_HUMAN	AAEVEMQLR	42.0106@N-term:0	2	Aurora-450min	544.773	0.872	18.4977	1
sp|Q8NCM8|DYHC2_HUMAN	AAEVLINQLDR		2	Aurora-600min-DIA-pro2	621.346	0.944167	30.8703		1
sp|Q9GZS1|RPA49_HUMAN	AAEVLPSAR		2	Aurora-600min-DIA-pro2	457.253	0.833	6.25285		1
sp|Q9GZS1|RPA49_HUMAN	AAEVLPSAR	42.0106@N-term:0	2	Aurora-225min-DIA-pro2,Aurora-450min-DIA-pro2,Aurora-600min-DIA-pro2,Aurora-90min-DIA-pro2	478.264	0.836615	30.9013		1
sp|Q14526|HIC1_HUMAN	AAEVLSQGAHLAAGPDGR		2	Aurora-450min	860.442	1.118	60.7401	1
sp|Q4KMQ1|TPRN_HUMAN	AAEVLVYGAPPGR		2	Aurora-450min-DIA-pro2	650.356	0.975208	28.1764		1
sp|Q709C8|VP13C_HUMAN	AAEVPNEELINLLLK		2	Aurora-225min-DIA-pro2,Aurora-450min,Aurora-450min-DIA-pro2,Aurora-600min,Aurora-600min-DIA-pro2,Aurora-90min-DIA-pro2	833.475	1.12237	72.6446			1
sp|Q96N21-2|AP4AT_HUMAN	AAEVVASAMRPGPESPSTR	15.9949@M:9	3	Aurora-600min-DIA-pro2	643.648	0.88702	13.4199		1
sp|Q8IXK2|GLT12_HUMAN	AAEVWMDEFK	15.9949@M:6	2	Aurora-225min-DIA-pro2,Aurora-450min,Aurora-450min-DIA-pro2,Aurora-600min-DIA-pro2,Aurora-90min-DIA-pro2	621.279	0.942604	29.1069			1
sp|Q8IXK2|GLT12_HUMAN	AAEVWMDEFK	42.0106@N-term:0	2	Aurora-225min,Aurora-450min,Aurora-600min	634.287	0.939	48.1034	1
sp|Q10471|GALT2_HUMAN,sp|Q8N4A0-2|GALT4_HUMAN,sp|Q8N4A0|GALT4_HUMAN	AAEVWMDEYK		2	Aurora-225min,Aurora-225min-DIA-pro2,Aurora-450min,Aurora-450min-DIA-pro2,Aurora-600min,Aurora-600min-DIA-pro2,Aurora-90min,Aurora-90min-DIA-pro2	621.279	0.938493	30.5878			1
sp|Q10471|GALT2_HUMAN,sp|Q8N4A0-2|GALT4_HUMAN,sp|Q8N4A0|GALT4_HUMAN	AAEVWMDEYK	15.9949@M:6	2	Aurora-90min-DIA-pro2	629.276	0.936979	33.7212		1
sp|Q10471|GALT2_HUMAN,sp|Q8N4A0-2|GALT4_HUMAN,sp|Q8N4A0|GALT4_HUMAN	AAEVWMDEYK	42.0106@N-term:0	2	Aurora-450min	642.284	0.951	49.6708	1
sp|Q9NVZ3-2|NECP2_HUMAN	AAEWQLDQPSWSGR		2	Aurora-225min,Aurora-225min-DIA-pro2,Aurora-450min,Aurora-450min-DIA-pro2,Aurora-600min,Aurora-600min-DIA-pro2,Aurora-90min,Aurora-90min-DIA-pro2	815.884	1.072	40.7474			1
sp|Q13045-2|FLII_HUMAN	AAEWYNIDFSLQNQLR		2	Aurora-225min,Aurora-225min-DIA-pro2,Aurora-450min,Aurora-450min-DIA-pro2,Aurora-600min-DIA-pro2	984.484	1.17466	65.4127			1
sp|Q86YR5|GPSM1_HUMAN	AAEYHLR		2	Aurora-225min-DIA-pro2,Aurora-450min-DIA-pro2,Aurora-90min-DIA-pro2	430.225	0.813182	2.80875		1
sp|Q9NUQ6|SPS2L_HUMAN	AAFAELHNCIIDK	57.0215@C:9	2	Aurora-225min,Aurora-225min-DIA-pro2,Aurora-450min,Aurora-450min-DIA-pro2,Aurora-600min,Aurora-600min-DIA-pro2,Aurora-90min,Aurora-90min-DIA-pro2	751.377	1.0596	32.0195			1
sp|O60306|AQR_HUMAN	AAFAHFPELYDFALSNVAEVDTR		3	Aurora-225min-DIA-pro2,Aurora-600min-DIA-pro2	861.748	1.00072	76.0072		1
sp|P27708|PYR1_HUMAN	AAFALGGLGSGFASNR		2	Aurora-225min,Aurora-225min-DIA-pro2,Aurora-450min,Aurora-450min-DIA-pro2,Aurora-600min,Aurora-600min-DIA-pro2,Aurora-90min,Aurora-90min-DIA-pro2	748.386	1.045	47.909			1
sp|P27708|PYR1_HUMAN	AAFALGGLGSGFASNR	42.0106@N-term:0	2	Aurora-225min,Aurora-450min,Aurora-600min,Aurora-90min	769.392	1.094	68.8716	1
sp|Q9Y4A5|TRRAP_HUMAN	AAFAMVTHVK		2	Aurora-225min,Aurora-225min-DIA-pro2,Aurora-450min,Aurora-450min-DIA-pro2,Aurora-600min,Aurora-600min-DIA-pro2,Aurora-90min-DIA-pro2	537.792	0.905729	15.8138			1
sp|P31483|TIA1_HUMAN	AAFAPFGR		2	Aurora-225min,Aurora-225min-DIA-pro2,Aurora-450min,Aurora-450min-DIA-pro2,Aurora-90min	418.724	0.771441	25.8914			1
sp|P62258|1433E_HUMAN	AAFDDAIAELDTLSEESYK		2	Aurora-225min,Aurora-225min-DIA-pro2,Aurora-450min,Aurora-450min-DIA-pro2,Aurora-600min,Aurora-600min-DIA-pro2,Aurora-90min,Aurora-90min-DIA-pro2	1044.49	1.197	74.9442			1
sp|P62258|1433E_HUMAN	AAFDDAIAELDTLSEESYK	42.0106@N-term:0	2	Aurora-225min,Aurora-450min,Aurora-600min,Aurora-90min	1065.49	1.2285	90.8309	1
sp|Q6UWE0|LRSM1_HUMAN	AAFEALQVK		2	Aurora-225min-DIA-pro2,Aurora-450min-DIA-pro2,Aurora-600min-DIA-pro2,Aurora-90min-DIA-pro2	488.771	0.835016	25.6355		1
sp|Q86VP6|CAND1_HUMAN	AAFECMYTLLDSCLDR	57.0215@C:5,57.0215@C:13	2	Aurora-225min,Aurora-225min-DIA-pro2,Aurora-450min,Aurora-450min-DIA-pro2,Aurora-600min,Aurora-600min-DIA-pro2,Aurora-90min,Aurora-90min-DIA-pro2	982.931	1.17071	70.9391			1
sp|Q13439|GOGA4_HUMAN	AAFEELEK		2	Aurora-225min-DIA-pro2,Aurora-450min-DIA-pro2,Aurora-600min-DIA-pro2	468.732	0.827187	14.7101		1
sp|P50416|CPT1A_HUMAN	AAFFVTLDETEEGYR		2	Aurora-225min,Aurora-225min-DIA-pro2,Aurora-450min,Aurora-450min-DIA-pro2,Aurora-600min,Aurora-600min-DIA-pro2,Aurora-90min,Aurora-90min-DIA-pro2	874.412	1.114	53.3182			1
sp|P50416|CPT1A_HUMAN	AAFFVTLDETEEGYRSEDPDTSMDSYAK		3	Aurora-225min,Aurora-450min,Aurora-600min	1058.8	1.067	58.475	1
sp|Q8IWA0|WDR75_HUMAN	AAFGCFGNWLATVEQR	57.0215@C:5	2	Aurora-225min,Aurora-225min-DIA-pro2,Aurora-450min,Aurora-450min-DIA-pro2,Aurora-600min,Aurora-600min-DIA-pro2,Aurora-90min-DIA-pro2	913.936	1.13146	69.4697			1
sp|O00273|DFFA_HUMAN	AAFGEEVDAVDTGISR		2	Aurora-225min,Aurora-225min-DIA-pro2,Aurora-450min,Aurora-450min-DIA-pro2,Aurora-600min,Aurora-600min-DIA-pro2,Aurora-90min,Aurora-90min-DIA-pro2	818.894	1.0751	40.0867			1
sp|O00273|DFFA_HUMAN	AAFGEEVDAVDTGISR	42.0106@N-term:0	2	Aurora-600min	839.9	1.058	43.3241	1
sp|Q93074|MED12_HUMAN	AAFGILSYEHRPLK	42.0106@N-term:0	2	Aurora-225min-DIA-pro2,Aurora-450min-DIA-pro2,Aurora-600min-DIA-pro2,Aurora-90min-DIA-pro2	822.442	1.13732	46.4352		1
sp|Q93074|MED12_HUMAN	AAFGILSYEHRPLK	42.0106@N-term:0	3	Aurora-225min,Aurora-225min-DIA-pro2,Aurora-450min,Aurora-450min-DIA-pro2,Aurora-600min,Aurora-600min-DIA-pro2,Aurora-90min,Aurora-90min-DIA-pro2	548.635	0.822	46.4228			1
sp|Q9UQ35|SRRM2_HUMAN	AAFGISDSYVDGSSFDPQR		2	Aurora-225min,Aurora-225min-DIA-pro2,Aurora-450min,Aurora-450min-DIA-pro2,Aurora-600min,Aurora-600min-DIA-pro2,Aurora-90min,Aurora-90min-DIA-pro2	1009.96	1.18353	50.4294			1
sp|Q9UQ35|SRRM2_HUMAN	AAFGISDSYVDGSSFDPQRR		2	Aurora-450min	1088.01	1.354	43.7373	1
sp|P31040|SDHA_HUMAN	AAFGLSEAGFNTACVTK	42.0106@N-term:0,57.0215@C:14	2	Aurora-225min,Aurora-450min,Aurora-600min,Aurora-90min	893.427	1.2	62.0287	1
sp|P31040|SDHA_HUMAN	AAFGLSEAGFNTACVTK	57.0215@C:14	2	Aurora-225min,Aurora-225min-DIA-pro2,Aurora-450min,Aurora-450min-DIA-pro2,Aurora-600min,Aurora-600min-DIA-pro2,Aurora-90min,Aurora-90min-DIA-pro2	872.422	1.11	45.4754			1
sp|Q96QP1|ALPK1_HUMAN	AAFGLTTVHR		2	Aurora-450min-DIA-pro2	536.798	0.899167	15.8651		1
sp|Q08380|LG3BP_HUMAN	AAFGQGSGPIMLDEVQCTGTEASLADCK	15.9949@M:11,57.0215@C:17,57.0215@C:27	3	Aurora-225min,Aurora-450min,Aurora-600min	977.105	1.011	57.5068	1
sp|Q08380|LG3BP_HUMAN	AAFGQGSGPIMLDEVQCTGTEASLADCK	57.0215@C:17,57.0215@C:27	2	Aurora-225min,Aurora-450min,Aurora-600min,Aurora-90min	1457.16	1.4285	59.7356	1
sp|Q08380|LG3BP_HUMAN	AAFGQGSGPIMLDEVQCTGTEASLADCK	57.0215@C:17,57.0215@C:27	3	Aurora-225min,Aurora-225min-DIA-pro2,Aurora-450min,Aurora-450min-DIA-pro2,Aurora-600min,Aurora-600min-DIA-pro2,Aurora-90min,Aurora-90min-DIA-pro2	971.774	1.064	57.2718			1
sp|Q12882|DPYD_HUMAN	AAFIGIGLPEPNK		2	Aurora-225min,Aurora-225min-DIA-pro2,Aurora-450min,Aurora-450min-DIA-pro2,Aurora-600min,Aurora-600min-DIA-pro2,Aurora-90min-DIA-pro2	663.874	0.978854	47.4545			1
sp|Q96T58|MINT_HUMAN	AAFITYLQAK		2	Aurora-225min-DIA-pro2,Aurora-450min-DIA-pro2,Aurora-600min-DIA-pro2,Aurora-90min-DIA-pro2	563.319	0.90875	38.3128		1
sp|Q9H7X3|ZN696_HUMAN	AAFLAQAPSGSR		2	Aurora-450min-DIA-pro2,Aurora-600min-DIA-pro2	588.312	0.903295	16.6953		1
sp|Q9UID3|VPS51_HUMAN	AAFLGCLTDVR	57.0215@C:6	2	Aurora-225min,Aurora-225min-DIA-pro2,Aurora-450min,Aurora-450min-DIA-pro2,Aurora-600min,Aurora-600min-DIA-pro2,Aurora-90min,Aurora-90min-DIA-pro2	611.816	0.951667	42.789			1
sp|Q5T5Y3|CAMP1_HUMAN	AAFLHVVK		2	Aurora-225min-DIA-pro2,Aurora-450min-DIA-pro2,Aurora-600min,Aurora-600min-DIA-pro2,Aurora-90min-DIA-pro2	442.771	0.826771	11.6828			1
sp|Q9Y2K3|MYH15_HUMAN	AAFLMGINSSELVK	42.0106@N-term:0,15.9949@M:5	2	Aurora-90min	769.4	1.014	87.7805	1
sp|Q5JTZ9|SYAM_HUMAN	AAFLNFFR		2	Aurora-450min-DIA-pro2,Aurora-600min-DIA-pro2	493.261	0.864604	49.8933		1
sp|Q8WUM0|NU133_HUMAN	AAFLQYCR	57.0215@C:7	2	Aurora-225min,Aurora-225min-DIA-pro2,Aurora-450min-DIA-pro2,Aurora-600min,Aurora-600min-DIA-pro2,Aurora-90min-DIA-pro2	514.753	0.852812	21.9823			1
sp|Q6ZTW0|TPGS1_HUMAN	AAFNNNVSVAYECLSAGGR	57.0215@C:13	2	Aurora-600min	1000.47	1.147	39.1516	1
sp|Q4KMQ2|ANO6_HUMAN	AAFPLHDCK	57.0215@C:8	2	Aurora-225min,Aurora-225min-DIA-pro2,Aurora-450min,Aurora-450min-DIA-pro2,Aurora-600min,Aurora-600min-DIA-pro2,Aurora-90min	529.758	0.897708	7.48046			1
sp|O95104|SCAF4_HUMAN	AAFPPPEQK		2	Aurora-450min-DIA-pro2	492.755	0.83098	9.40548		1
sp|O75054|IGSF3_HUMAN	AAFQLDCSIVSR	57.0215@C:7	2	Aurora-225min-DIA-pro2,Aurora-450min-DIA-pro2,Aurora-600min-DIA-pro2,Aurora-90min-DIA-pro2	683.843	0.982452	39.8597		1
sp|P05091|ALDH2_HUMAN	AAFQLGSPWR		2	Aurora-225min,Aurora-225min-DIA-pro2,Aurora-450min,Aurora-450min-DIA-pro2,Aurora-600min-DIA-pro2,Aurora-90min-DIA-pro2	566.798	0.877813	40.3743			1
sp|Q9HCE0|EPG5_HUMAN	AAFQLMQEDCIQK	57.0215@C:10	2	Aurora-225min-DIA-pro2,Aurora-450min,Aurora-450min-DIA-pro2,Aurora-600min-DIA-pro2	791.374	1.06333	35.9992			1
sp|Q8WX93|PALLD_HUMAN	AAFQPEANPSHLTLNTALVESEDL		2	Aurora-225min,Aurora-450min,Aurora-600min,Aurora-90min	1284.13	1.3545	68.5906	1
sp|Q9UBI1|COMD3_HUMAN	AAFQSLLDAQADEAVLDHPDLK		2	Aurora-225min,Aurora-450min,Aurora-600min,Aurora-90min	1184.09	1.334	65.5311	1
sp|Q9UBI1|COMD3_HUMAN	AAFQSLLDAQADEAVLDHPDLK		3	Aurora-225min,Aurora-225min-DIA-pro2,Aurora-450min,Aurora-450min-DIA-pro2,Aurora-600min,Aurora-600min-DIA-pro2,Aurora-90min,Aurora-90min-DIA-pro2	789.732	1.039	62.6826			1
sp|Q86XP3|DDX42_HUMAN	AAFQSQYK		2	Aurora-225min-DIA-pro2,Aurora-450min-DIA-pro2,Aurora-600min-DIA-pro2,Aurora-90min,Aurora-90min-DIA-pro2	471.738	0.819578	6.4186			1
sp|Q13123|RED_HUMAN	AAFQYGIK		2	Aurora-225min-DIA-pro2,Aurora-450min-DIA-pro2,Aurora-600min-DIA-pro2,Aurora-90min-DIA-pro2	449.245	0.809739	18.6944		1
sp|Q9BTX3|TM208_HUMAN	AAFSEDGALMDGGMDLNMEQGMAE	42.0106@N-term:0,15.9949@M:14,15.9949@M:22	2	Aurora-600min	1282.5	1.343	38.9488	1
sp|Q9BTX3|TM208_HUMAN	AAFSEDGALMDGGMDLNMEQGMAEHLK		3	Aurora-225min,Aurora-450min,Aurora-450min-DIA-pro2,Aurora-600min,Aurora-90min	956.748	1.014	63.5946			1
sp|P45844-6|ABCG1_HUMAN	AAFSVGTAMNASSYSAEMTEPK	42.0106@N-term:0,15.9949@M:9	2	Aurora-600min	1154.51	1.36	59.2933	1
sp|Q96CT7|CC124_HUMAN	AAFTAFEEAQLPR		2	Aurora-225min,Aurora-225min-DIA-pro2,Aurora-450min,Aurora-450min-DIA-pro2,Aurora-600min,Aurora-600min-DIA-pro2,Aurora-90min,Aurora-90min-DIA-pro2	725.87	1.029	45.394			1
sp|Q96CT7|CC124_HUMAN	AAFTAFEEAQLPR	42.0106@N-term:0	2	Aurora-225min,Aurora-450min,Aurora-600min,Aurora-90min	746.875	1.0675	68.9058	1
sp|Q7Z6Z7|HUWE1_HUMAN	AAFTCIK	57.0215@C:5	2	Aurora-600min-DIA-pro2	405.707	0.762907	6.2079		1
sp|Q9UKD2|MRT4_HUMAN	AAFTVSLDPGPLEQFPHSMEPQLR		3	Aurora-225min,Aurora-450min,Aurora-600min,Aurora-600min-DIA-pro2,Aurora-90min	889.779	0.982	71.2649			1
sp|Q6XQN6|PNCB_HUMAN	AAFVAYALAFPR		2	Aurora-225min-DIA-pro2,Aurora-450min-DIA-pro2,Aurora-600min-DIA-pro2,Aurora-90min,Aurora-90min-DIA-pro2	648.859	1.00929	58.7295			1
sp|P19623|SPEE_HUMAN	AAFVLPEFAR		2	Aurora-225min,Aurora-225min-DIA-pro2,Aurora-450min,Aurora-450min-DIA-pro2,Aurora-600min,Aurora-600min-DIA-pro2,Aurora-90min,Aurora-90min-DIA-pro2	560.811	0.881177	49.4177			1
sp|P19623|SPEE_HUMAN	AAFVLPEFAR	42.0106@N-term:0	2	Aurora-600min	581.816	0.913	63.1291	1
sp|P26006|ITA3_HUMAN	AAFVSEQQQK		2	Aurora-225min,Aurora-225min-DIA-pro2,Aurora-450min,Aurora-450min-DIA-pro2,Aurora-600min,Aurora-600min-DIA-pro2,Aurora-90min,Aurora-90min-DIA-pro2	568.291	0.895	5.14498			1
sp|Q92925|SMRD2_HUMAN	AAFYHQPWAQEAVGR		2	Aurora-225min,Aurora-225min-DIA-pro2,Aurora-450min,Aurora-450min-DIA-pro2,Aurora-600min,Aurora-600min-DIA-pro2,Aurora-90min,Aurora-90min-DIA-pro2	865.924	1.095	31.3558			1
sp|Q92925|SMRD2_HUMAN	AAFYHQPWAQEAVGR		3	Aurora-225min,Aurora-225min-DIA-pro2,Aurora-450min,Aurora-600min,Aurora-600min-DIA-pro2,Aurora-90min	577.618	0.8105	30.8316			1
sp|O76003|GLRX3_HUMAN	AAGAAEAAVAAVEEVGSAGQFEELLR	42.0106@N-term:0	2	Aurora-225min,Aurora-450min,Aurora-600min,Aurora-90min	1279.64	1.512	93.5431	1
sp|O76003|GLRX3_HUMAN	AAGAAEAAVAAVEEVGSAGQFEELLR	42.0106@N-term:0	3	Aurora-225min,Aurora-225min-DIA-pro2,Aurora-450min,Aurora-450min-DIA-pro2,Aurora-600min,Aurora-90min	853.429	1.137	92.1722			1
sp|Q9HBE1|PATZ1_HUMAN	AAGAAIAGQASLPVLPGVDR		2	Aurora-225min-DIA-pro2,Aurora-450min-DIA-pro2,Aurora-600min,Aurora-600min-DIA-pro2,Aurora-90min-DIA-pro2	917.513	1.14124	51.1513			1
sp|Q5SNV9|CA167_HUMAN	AAGADPAQGVAPEMGLADVVAAD	15.9949@M:14	2	Aurora-90min	1056.5	1.234	56.2199	1
sp|Q562E7|WDR81_HUMAN	AAGADPGEGEEGR		2	Aurora-225min-DIA-pro2,Aurora-450min-DIA-pro2,Aurora-600min-DIA-pro2,Aurora-90min-DIA-pro2	608.265	0.875406	2.5669		1
sp|Q9P206-2|K1522_HUMAN	AAGAEGAEPAAPR		2	Aurora-225min-DIA-pro2,Aurora-450min,Aurora-450min-DIA-pro2,Aurora-600min,Aurora-600min-DIA-pro2,Aurora-90min,Aurora-90min-DIA-pro2	584.291	0.892813	5.13049			1
sp|P21953|ODBB_HUMAN	AAGAEGHWR		2	Aurora-600min-DIA-pro2	477.725	0.829	0.106703		1
sp|Q9BZV1|UBXN6_HUMAN	AAGAEPDSILKPELLSAIEK		2	Aurora-225min-DIA-pro2,Aurora-600min,Aurora-600min-DIA-pro2,Aurora-90min	1026.56	1.20442	57.0041			1
sp|Q9BZV1|UBXN6_HUMAN	AAGAEPDSILKPELLSAIEK		3	Aurora-225min,Aurora-450min,Aurora-600min	684.712	0.8585	57.8436	1
sp|Q8WUD6|CHPT1_HUMAN	AAGAGAGSAPR	42.0106@N-term:0	2	Aurora-225min-DIA-pro2,Aurora-450min-DIA-pro2,Aurora-600min-DIA-pro2,Aurora-90min-DIA-pro2	464.236	0.84651	6.75653		1
sp|Q96D46|NMD3_HUMAN	AAGAGMISK		2	Aurora-450min-DIA-pro2,Aurora-600min-DIA-pro2,Aurora-90min-DIA-pro2	403.21	0.746295	2.56077		1
sp|Q15554|TERF2_HUMAN	AAGAGTAGPASGPGVVR		2	Aurora-450min,Aurora-600min	698.371	0.976	10.4878	1
sp|Q15554|TERF2_HUMAN	AAGAGTAGPASGPGVVR	42.0106@N-term:0	2	Aurora-225min-DIA-pro2,Aurora-450min,Aurora-450min-DIA-pro2,Aurora-600min-DIA-pro2,Aurora-90min-DIA-pro2	719.376	1.03986	24.7797			1
sp|O75175|CNOT3_HUMAN	AAGALLNGPPQFSTAPEIK		2	Aurora-225min,Aurora-225min-DIA-pro2,Aurora-450min,Aurora-450min-DIA-pro2,Aurora-600min,Aurora-600min-DIA-pro2,Aurora-90min,Aurora-90min-DIA-pro2	941.507	1.163	49.8865			1
sp|Q12802|AKP13_HUMAN	AAGALLTEGEACHMSLSSPELGPLTK	57.0215@C:12	3	Aurora-225min-DIA-pro2,Aurora-450min-DIA-pro2,Aurora-600min-DIA-pro2	880.765	1.11016	54.7697		1
sp|O95685|PPR3D_HUMAN	AAGAPGAACRPGCSQK	57.0215@C:9,57.0215@C:13	2	Aurora-225min-DIA-pro2,Aurora-450min,Aurora-450min-DIA-pro2,Aurora-600min,Aurora-600min-DIA-pro2,Aurora-90min	779.864	1.09998	1.71803			1
sp|O95685|PPR3D_HUMAN	AAGAPGAACRPGCSQK	57.0215@C:9,57.0215@C:13	3	Aurora-600min-DIA-pro2	520.239	0.808054	1.04968		1
sp|P46379|BAG6_HUMAN	AAGARPLTSPESLSR		3	Aurora-450min-DIA-pro2,Aurora-600min-DIA-pro2	504.937	0.793789	13.7765		1
sp|Q9NSD9|SYFB_HUMAN	AAGASDVVLYK		2	Aurora-225min,Aurora-225min-DIA-pro2,Aurora-450min,Aurora-450min-DIA-pro2,Aurora-600min,Aurora-600min-DIA-pro2,Aurora-90min,Aurora-90min-DIA-pro2	547.298	0.865104	19.9747			1
sp|P52758|RIDA_HUMAN	AAGCDFTNVVK	57.0215@C:4	2	Aurora-225min,Aurora-225min-DIA-pro2,Aurora-450min,Aurora-450min-DIA-pro2,Aurora-600min,Aurora-600min-DIA-pro2,Aurora-90min,Aurora-90min-DIA-pro2	591.285	0.909323	22.369			1
sp|Q9Y315|DEOC_HUMAN	AAGCNIPVASVAAGFPAGQTHLK	57.0215@C:4	2	Aurora-225min,Aurora-225min-DIA-pro2,Aurora-450min,Aurora-450min-DIA-pro2,Aurora-600min,Aurora-600min-DIA-pro2,Aurora-90min	1119.08	1.306	44.1964			1
sp|Q9Y315|DEOC_HUMAN	AAGCNIPVASVAAGFPAGQTHLK	57.0215@C:4	3	Aurora-225min,Aurora-225min-DIA-pro2,Aurora-450min,Aurora-450min-DIA-pro2,Aurora-600min,Aurora-600min-DIA-pro2,Aurora-90min-DIA-pro2	746.388	1.025	44.1899			1
sp|Q3B726|RPA43_HUMAN	AAGCSEAPRPAAASDGSLVGQAGVLPCLELPTYAAACALVNSR	42.0106@N-term:0,57.0215@C:4,57.0215@C:27,57.0215@C:37	4	Aurora-450min	1086.03	1.293	88.2728	1
sp|Q92843|B2CL2_HUMAN	AAGDEFETR		2	Aurora-225min-DIA-pro2,Aurora-450min,Aurora-450min-DIA-pro2,Aurora-600min-DIA-pro2	498.225	0.817732	4.79922			1
sp|Q3LXA3|TKFC_HUMAN	AAGDGDCGTTHSR	42.0106@N-term:0,57.0215@C:7	2	Aurora-225min	673.773	0.972	1.01641	1
sp|Q86UP2|KTN1_HUMAN	AAGDTTVIENSDVSPETESSEK		2	Aurora-225min,Aurora-225min-DIA-pro2,Aurora-450min,Aurora-450min-DIA-pro2,Aurora-600min,Aurora-600min-DIA-pro2,Aurora-90min,Aurora-90min-DIA-pro2	1133.51	1.233	27.3923			1
sp|Q86UP2|KTN1_HUMAN	AAGDTTVIENSDVSPETESSEK		3	Aurora-225min-DIA-pro2,Aurora-600min-DIA-pro2	756.004	0.957929	26.8716		1
sp|P09758|TACD2_HUMAN	AAGDVDIGDAAYYFER		2	Aurora-225min,Aurora-450min-DIA-pro2,Aurora-600min,Aurora-600min-DIA-pro2	866.894	1.0969	51.2082			1
sp|P56545|CTBP2_HUMAN	AAGELGIAVCNIPSAAVEETADSTICHILNLYR	57.0215@C:10,57.0215@C:26	3	Aurora-225min	1176.92	1.177	91.7059	1
sp|Q5VTR2|BRE1A_HUMAN	AAGEPGTSMPPEK		2	Aurora-600min-DIA-pro2	636.294	0.917588	8.20481		1
sp|Q9Y3B8-3|ORN_HUMAN	AAGESMAQR	42.0106@N-term:0	2	Aurora-225min,Aurora-225min-DIA-pro2,Aurora-450min,Aurora-450min-DIA-pro2,Aurora-600min,Aurora-600min-DIA-pro2,Aurora-90min,Aurora-90min-DIA-pro2	481.722	0.847	9.67113			1
sp|Q9Y5K8|VATD_HUMAN	AAGEVLEPANLLAEEK		2	Aurora-225min,Aurora-225min-DIA-pro2,Aurora-450min,Aurora-450min-DIA-pro2,Aurora-600min,Aurora-600min-DIA-pro2,Aurora-90min,Aurora-90min-DIA-pro2	827.438	1.07479	46.9898			1
sp|Q9Y5K8|VATD_HUMAN	AAGEVLEPANLLAEEKDEDLLFE		2	Aurora-225min,Aurora-450min,Aurora-600min	1258.13	1.3475	79.3574	1
sp|O95786|DDX58_HUMAN	AAGFDEIEQDLTQR		2	Aurora-225min-DIA-pro2,Aurora-450min-DIA-pro2,Aurora-600min-DIA-pro2	796.881	1.07052	47.0867		1
sp|Q9UHI6|DDX20_HUMAN	AAGFERPSPVQLK		2	Aurora-225min,Aurora-225min-DIA-pro2,Aurora-450min-DIA-pro2,Aurora-600min,Aurora-600min-DIA-pro2,Aurora-90min,Aurora-90min-DIA-pro2	700.388	1.00985	24.0585			1
sp|Q9UHI6|DDX20_HUMAN	AAGFERPSPVQLK		3	Aurora-450min,Aurora-450min-DIA-pro2,Aurora-90min-DIA-pro2	467.261	0.741	21.647			1
sp|P22102|PUR2_HUMAN	AAGFKDPLLASGTDGVGTK		2	Aurora-600min-DIA-pro2,Aurora-90min	902.976	1.149	50.1181			1
sp|P22102|PUR2_HUMAN	AAGFKDPLLASGTDGVGTK		3	Aurora-90min	602.319	0.827	46.2109	1
sp|Q0VDF9|HSP7E_HUMAN	AAGFNVLR		2	Aurora-225min-DIA-pro2,Aurora-450min,Aurora-450min-DIA-pro2,Aurora-600min,Aurora-600min-DIA-pro2,Aurora-90min-DIA-pro2	424.243	0.795312	18.5439			1
sp|A2RU49|HYKK_HUMAN	AAGFPTASVCHTK	57.0215@C:10	2	Aurora-600min	673.829	0.951	28.219	1
sp|P17676-3|CEBPB_HUMAN	AAGFPYALR	42.0106@N-term:0	2	Aurora-225min-DIA-pro2,Aurora-450min-DIA-pro2,Aurora-600min-DIA-pro2	504.263	0.872756	47.6445		1
sp|Q7Z478|DHX29_HUMAN	AAGFSSSTTSTSWEGNR		2	Aurora-225min,Aurora-225min-DIA-pro2,Aurora-450min,Aurora-450min-DIA-pro2,Aurora-600min,Aurora-600min-DIA-pro2,Aurora-90min,Aurora-90min-DIA-pro2	873.39	1.078	23.4166			1
sp|Q9Y4D7|PLXD1_HUMAN	AAGGAPLSAR		2	Aurora-225min-DIA-pro2	435.737	0.79	18.0415		1
sp|Q9UL63|MKLN1_HUMAN	AAGGAVAAAPECR	42.0106@N-term:0,57.0215@C:12	2	Aurora-225min-DIA-pro2,Aurora-450min,Aurora-450min-DIA-pro2,Aurora-600min,Aurora-600min-DIA-pro2,Aurora-90min,Aurora-90min-DIA-pro2	621.798	1.00012	19.3659			1
sp|P30566|PUR8_HUMAN	AAGGDHGSPDSYR	42.0106@N-term:0	2	Aurora-225min,Aurora-225min-DIA-pro2,Aurora-450min,Aurora-450min-DIA-pro2,Aurora-600min,Aurora-600min-DIA-pro2,Aurora-90min,Aurora-90min-DIA-pro2	666.284	0.978	7.79302			1
sp|P56182|RRP1_HUMAN	AAGGFTHDELLK		2	Aurora-225min,Aurora-225min-DIA-pro2,Aurora-450min,Aurora-450min-DIA-pro2,Aurora-600min,Aurora-600min-DIA-pro2,Aurora-90min,Aurora-90min-DIA-pro2	629.825	0.940796	19.4594			1
sp|P56182|RRP1_HUMAN	AAGGFTHDELLK	42.0106@N-term:0	2	Aurora-600min	650.83	0.961	28.7414	1
sp|Q9H4A6|GOLP3_HUMAN	AAGGGAGSSEDDAQSR		2	Aurora-225min-DIA-pro2,Aurora-90min,Aurora-90min-DIA-pro2	718.306	0.951591	0.673897			1
sp|Q15061|WDR43_HUMAN	AAGGGGSCDPLAPAGVPCAFSPHSQAYFALASTDGHLR	42.0106@N-term:0,57.0215@C:8,57.0215@C:18	3	Aurora-225min,Aurora-450min,Aurora-600min	1271.59	1.2245	69.6008	1
sp|Q15061|WDR43_HUMAN	AAGGGGSCDPLAPAGVPCAFSPHSQAYFALASTDGHLR	42.0106@N-term:0,57.0215@C:8,57.0215@C:18	4	Aurora-600min	953.944	1.146	65.5811	1
sp|P46926|GNPI1_HUMAN	AAGGIELFVGGIGPDGHIAFNEPGSSLVSR		3	Aurora-225min	975.502	1.044	78.6715	1
sp|Q8IYS2|K2013_HUMAN	AAGGLHLLPWSR		2	Aurora-225min-DIA-pro2,Aurora-450min-DIA-pro2,Aurora-600min-DIA-pro2	639.359	0.981136	39.7518		1
sp|Q99836|MYD88_HUMAN	AAGGPGAGSAAPVSSTSSLPLAALNMR	42.0106@N-term:0	3	Aurora-225min-DIA-pro2	818.413	1.1499	68.5238		1
sp|Q8N1G4|LRC47_HUMAN	AAGGQLPPR		2	Aurora-225min-DIA-pro2,Aurora-450min-DIA-pro2,Aurora-600min-DIA-pro2,Aurora-90min-DIA-pro2	433.746	0.776052	3.97462		1
sp|Q7Z624|CMKMT_HUMAN	AAGGSPAVGCTTR	57.0215@C:10	2	Aurora-225min-DIA-pro2,Aurora-450min-DIA-pro2,Aurora-600min-DIA-pro2,Aurora-90min-DIA-pro2	602.791	0.908229	3.96652		1
sp|Q96IR7|HPDL_HUMAN	AAGHEPHLLAR		2	Aurora-225min,Aurora-225min-DIA-pro2,Aurora-450min,Aurora-450min-DIA-pro2,Aurora-600min,Aurora-600min-DIA-pro2,Aurora-90min,Aurora-90min-DIA-pro2	586.32	0.928	4.00768			1
sp|Q96IR7|HPDL_HUMAN	AAGHEPHLLAR		3	Aurora-225min,Aurora-225min-DIA-pro2,Aurora-450min,Aurora-450min-DIA-pro2,Aurora-600min,Aurora-600min-DIA-pro2,Aurora-90min,Aurora-90min-DIA-pro2	391.216	0.75875	4.00336			1
sp|Q9Y490|TLN1_HUMAN	AAGHPGDPESQQR		2	Aurora-225min-DIA-pro2,Aurora-90min,Aurora-90min-DIA-pro2	675.313	0.898096	1.2998			1
sp|Q9Y490|TLN1_HUMAN	AAGHPGDPESQQR		3	Aurora-90min	450.545	0.7225	2.58433	1
sp|Q9Y490|TLN1_HUMAN	AAGHPGDPESQQR	42.0106@N-term:0	2	Aurora-450min	696.319	0.933	3.118	1
sp|Q9UK96|FBX10_HUMAN	AAGIAVNENGK	42.0106@N-term:0	2	Aurora-225min,Aurora-450min,Aurora-90min	543.283	0.92	33.5591	1
sp|P28838|AMPL_HUMAN	AAGIDEQENWHEGK		2	Aurora-225min,Aurora-225min-DIA-pro2,Aurora-450min,Aurora-450min-DIA-pro2,Aurora-600min,Aurora-600min-DIA-pro2,Aurora-90min,Aurora-90min-DIA-pro2	792.358	1.0465	13.5704			1
sp|P28838|AMPL_HUMAN	AAGIDEQENWHEGK		3	Aurora-225min-DIA-pro2,Aurora-450min,Aurora-450min-DIA-pro2,Aurora-600min,Aurora-600min-DIA-pro2,Aurora-90min,Aurora-90min-DIA-pro2	528.574	0.783333	12.2745			1
sp|P28838|AMPL_HUMAN	AAGIDEQENWHEGK	42.0106@N-term:0	2	Aurora-225min,Aurora-450min	813.363	1.0685	24.6382	1
sp|Q99459|CDC5L_HUMAN	AAGIEIQK		2	Aurora-225min,Aurora-225min-DIA-pro2,Aurora-450min-DIA-pro2,Aurora-90min,Aurora-90min-DIA-pro2	415.243	0.773007	9.64935			1
sp|Q6ZS86|GLPK5_HUMAN	AAGIQMNQIVGLGISTQR	42.0106@N-term:0,15.9949@M:6	2	Aurora-225min	958.007	1.299	92.5086	1
sp|P47736|RPGP1_HUMAN	AAGISLIVPGK		2	Aurora-225min-DIA-pro2,Aurora-450min,Aurora-450min-DIA-pro2,Aurora-600min-DIA-pro2,Aurora-90min-DIA-pro2	513.321	0.84625	34.5753			1
sp|Q9NYP3|DONS_HUMAN	AAGLAGSDLITALISPTTR		2	Aurora-225min-DIA-pro2,Aurora-450min,Aurora-450min-DIA-pro2,Aurora-600min,Aurora-600min-DIA-pro2,Aurora-90min-DIA-pro2	914.512	1.154	71.8552			1
sp|O75533|SF3B1_HUMAN	AAGLATMISTMRPDIDNMDEYVR		2	Aurora-225min,Aurora-450min,Aurora-600min,Aurora-90min	1285.61	1.46	71.9129	1
sp|O75533|SF3B1_HUMAN	AAGLATMISTMRPDIDNMDEYVR		3	Aurora-225min,Aurora-225min-DIA-pro2,Aurora-450min,Aurora-450min-DIA-pro2,Aurora-600min,Aurora-600min-DIA-pro2,Aurora-90min	857.406	0.972	67.8459			1
sp|O75533|SF3B1_HUMAN	AAGLATMISTMRPDIDNMDEYVR	15.9949@M:11	3	Aurora-600min	862.738	0.961	53.7782	1
sp|O75533|SF3B1_HUMAN	AAGLATMISTMRPDIDNMDEYVR	15.9949@M:18	3	Aurora-600min	862.738	0.969	53.6616	1
sp|O75533|SF3B1_HUMAN	AAGLATMISTMRPDIDNMDEYVR	15.9949@M:7,15.9949@M:11,15.9949@M:18	2	Aurora-450min	1309.6	1.324	57.1047	1
sp|P06241|FYN_HUMAN	AAGLCCR	57.0215@C:5,57.0215@C:6	2	Aurora-225min-DIA-pro2	404.184	0.751591	1.39724		1
sp|Q9UBS0|KS6B2_HUMAN	AAGLEPVGHYEEVELTETSVNVGPER		3	Aurora-225min-DIA-pro2,Aurora-450min-DIA-pro2,Aurora-600min-DIA-pro2,Aurora-90min-DIA-pro2	928.115	1.15196	50.0386		1
sp|O95714|HERC2_HUMAN	AAGLESAATIR		2	Aurora-225min-DIA-pro2,Aurora-450min-DIA-pro2,Aurora-600min-DIA-pro2,Aurora-90min-DIA-pro2	530.287	0.860511	17.8235		1
sp|P11474|ERR1_HUMAN	AAGLGELGAALLQLVR		2	Aurora-600min-DIA-pro2	776.456	1.07907	87.5001		1
sp|P0CG12|DERPC_HUMAN	AAGLLGANSASFSQASGNMGTSPSSMAR		2	Aurora-225min,Aurora-450min,Aurora-600min,Aurora-90min	1314.61	1.34	46.8415	1
sp|P39059|COFA1_HUMAN	AAGLLSTYR		2	Aurora-225min-DIA-pro2,Aurora-450min,Aurora-450min-DIA-pro2,Aurora-600min,Aurora-600min-DIA-pro2,Aurora-90min-DIA-pro2	476.267	0.828542	17.1619			1
sp|P20749|BCL3_HUMAN	AAGLPGAALPLR		2	Aurora-225min-DIA-pro2,Aurora-450min-DIA-pro2,Aurora-600min-DIA-pro2,Aurora-90min-DIA-pro2	553.831	0.883542	38.8054		1
sp|P20749|BCL3_HUMAN	AAGLPGAALPLRK		2	Aurora-600min-DIA-pro2	617.885	0.984583	25.4834		1
sp|Q8IUD2|RB6I2_HUMAN	AAGLQAEIGQVK		2	Aurora-225min-DIA-pro2,Aurora-450min,Aurora-450min-DIA-pro2,Aurora-600min,Aurora-600min-DIA-pro2,Aurora-90min-DIA-pro2	592.835	0.914896	23.4667			1
sp|Q9BW92|SYTM_HUMAN	AAGLVSDLDADSGLTLSR		2	Aurora-225min,Aurora-225min-DIA-pro2,Aurora-450min,Aurora-450min-DIA-pro2,Aurora-600min,Aurora-600min-DIA-pro2,Aurora-90min,Aurora-90min-DIA-pro2	880.955	1.13398	51.6249			1
sp|O95785-3|WIZ_HUMAN	AAGMASPWGK		2	Aurora-450min,Aurora-450min-DIA-pro2,Aurora-600min,Aurora-600min-DIA-pro2	488.24	0.814773	13.7395			1
sp|O00488|ZN593_HUMAN	AAGMGSYVPPR		2	Aurora-600min,Aurora-600min-DIA-pro2,Aurora-90min-DIA-pro2	553.277	0.87785	14.8546			1
sp|Q13144|EI2BE_HUMAN	AAGMNMEEEEELQQNLWGLK		2	Aurora-225min,Aurora-450min,Aurora-600min,Aurora-90min	1160.53	1.25	66.3647	1
sp|Q13144|EI2BE_HUMAN	AAGMNMEEEEELQQNLWGLK		3	Aurora-225min,Aurora-600min-DIA-pro2	774.024	0.983819	65.1003			1
sp|Q9UN79|SOX13_HUMAN	AAGMPLAQPLVEHYVPR		2	Aurora-600min-DIA-pro2	924.985	1.21817	45.1478		1
sp|Q9UN79|SOX13_HUMAN	AAGMPLAQPLVEHYVPR		3	Aurora-225min-DIA-pro2,Aurora-450min-DIA-pro2,Aurora-600min-DIA-pro2	616.998	0.929792	46.2834		1
sp|Q9UN79|SOX13_HUMAN	AAGMPLAQPLVEHYVPRSLD	42.0106@N-term:0,15.9949@M:4	2	Aurora-450min,Aurora-600min	1111.57	1.241	49.1808	1
sp|Q13459|MYO9B_HUMAN	AAGMSSPGAQSHPEELPR		2	Aurora-225min,Aurora-225min-DIA-pro2,Aurora-450min,Aurora-450min-DIA-pro2,Aurora-600min,Aurora-600min-DIA-pro2	911.431	1.1535	16.1166			1
sp|Q13459|MYO9B_HUMAN	AAGMSSPGAQSHPEELPR		3	Aurora-225min-DIA-pro2,Aurora-450min-DIA-pro2,Aurora-600min-DIA-pro2,Aurora-90min-DIA-pro2	607.957	0.905104	17.2595		1
sp|O75446|SAP30_HUMAN	AAGNASFSK		2	Aurora-225min-DIA-pro2,Aurora-90min-DIA-pro2	426.714	0.757617	0.833571		1
sp|Q15785|TOM34_HUMAN	AAGNESFR		2	Aurora-225min,Aurora-225min-DIA-pro2,Aurora-90min-DIA-pro2	426.204	0.767	1.88598			1
sp|Q14676|MDC1_HUMAN	AAGNPGSLAAPIDHKPCSAPLEPK	57.0215@C:17	3	Aurora-225min-DIA-pro2,Aurora-450min-DIA-pro2	800.078	1.0192	29.5509		1
sp|Q9NPG3|UBN1_HUMAN	AAGNSEFTLPAPSK		2	Aurora-450min-DIA-pro2	695.348	0.992989	28.1786		1
sp|Q96KM6|Z512B_HUMAN	AAGPASPPEEDPER		2	Aurora-225min,Aurora-225min-DIA-pro2,Aurora-450min,Aurora-450min-DIA-pro2,Aurora-600min,Aurora-600min-DIA-pro2,Aurora-90min-DIA-pro2	711.828	0.972083	11.6049			1
sp|Q460N5|PAR14_HUMAN	AAGPELQADCDQIVK	57.0215@C:10	2	Aurora-225min-DIA-pro2,Aurora-450min,Aurora-450min-DIA-pro2,Aurora-600min,Aurora-600min-DIA-pro2,Aurora-90min-DIA-pro2	807.893	1.05906	27.67			1
sp|Q460N5|PAR14_HUMAN	AAGPELQADCDQIVKR	57.0215@C:10	3	Aurora-600min-DIA-pro2	590.958	0.848811	21.7453		1
sp|O95714|HERC2_HUMAN	AAGPEPQALDEFTSLLIADDTR		2	Aurora-225min,Aurora-450min,Aurora-600min	1165.58	1.3	81.8381	1
sp|O14497|ARI1A_HUMAN	AAGPGLGNVAMGPR		2	Aurora-225min-DIA-pro2,Aurora-450min,Aurora-450min-DIA-pro2,Aurora-600min,Aurora-600min-DIA-pro2,Aurora-90min-DIA-pro2	634.332	0.944	24.9741			1
sp|Q86VI3|IQGA3_HUMAN	AAGPGWAAYER		2	Aurora-225min-DIA-pro2,Aurora-450min-DIA-pro2,Aurora-600min-DIA-pro2,Aurora-90min-DIA-pro2	574.778	0.901198	21.0529		1
sp|Q15427|SF3B4_HUMAN	AAGPISER	42.0106@N-term:0	2	Aurora-225min,Aurora-225min-DIA-pro2,Aurora-450min-DIA-pro2,Aurora-600min-DIA-pro2	421.722	0.790223	14.4496			1
sp|Q8N446|ZN843_HUMAN	AAGPLGEAR		2	Aurora-450min-DIA-pro2	421.224	0.790223	3.75765		1
sp|Q9BQ69|MACD1_HUMAN	AAGPLLTDECR	42.0106@N-term:0,57.0215@C:10	2	Aurora-225min,Aurora-450min,Aurora-600min	622.801	0.926	31.6065	1
sp|Q9BQ69|MACD1_HUMAN	AAGPLLTDECR	57.0215@C:10	2	Aurora-225min,Aurora-225min-DIA-pro2,Aurora-450min,Aurora-450min-DIA-pro2,Aurora-600min,Aurora-600min-DIA-pro2,Aurora-90min,Aurora-90min-DIA-pro2	601.795	0.9095	17.6245			1
sp|P20618|PSB1_HUMAN	AAGPLQLR		2	Aurora-225min-DIA-pro2,Aurora-450min,Aurora-450min-DIA-pro2,Aurora-600min,Aurora-600min-DIA-pro2,Aurora-90min-DIA-pro2	413.251	0.775	12.748			1
sp|P27694|RFA1_HUMAN	AAGPSLSHTSGGTQSK		2	Aurora-225min,Aurora-225min-DIA-pro2,Aurora-450min,Aurora-450min-DIA-pro2,Aurora-600min,Aurora-600min-DIA-pro2,Aurora-90min,Aurora-90min-DIA-pro2	743.368	1.014	2.40108			1
sp|P27694|RFA1_HUMAN	AAGPSLSHTSGGTQSK		3	Aurora-225min,Aurora-225min-DIA-pro2,Aurora-450min,Aurora-450min-DIA-pro2,Aurora-600min,Aurora-600min-DIA-pro2,Aurora-90min	495.915	0.753	1.62462			1
sp|P27694|RFA1_HUMAN	AAGPSLSHTSGGTQSK	42.0106@N-term:0	2	Aurora-225min,Aurora-600min,Aurora-90min	764.374	1.035	9.47597	1
sp|Q96L91|EP400_HUMAN	AAGQTVVAQPVHMQQLLK		2	Aurora-225min,Aurora-225min-DIA-pro2,Aurora-450min,Aurora-600min,Aurora-600min-DIA-pro2,Aurora-90min,Aurora-90min-DIA-pro2	960.03	1.26	37.9788			1
sp|Q96L91|EP400_HUMAN	AAGQTVVAQPVHMQQLLK		3	Aurora-225min-DIA-pro2,Aurora-450min-DIA-pro2,Aurora-600min,Aurora-600min-DIA-pro2,Aurora-90min-DIA-pro2	640.356	0.894091	36.6237			1
sp|O60313-2|OPA1_HUMAN	AAGQYSTSYAQQK		2	Aurora-225min,Aurora-225min-DIA-pro2,Aurora-450min,Aurora-450min-DIA-pro2,Aurora-600min,Aurora-600min-DIA-pro2,Aurora-90min,Aurora-90min-DIA-pro2	701.833	1.004	6.92959			1
sp|O95445-2|APOM_HUMAN	AAGSAPMQLHLR		2	Aurora-225min,Aurora-450min,Aurora-600min,Aurora-90min	626.335	0.959	13.1299	1
sp|O95445-2|APOM_HUMAN	AAGSAPMQLHLR		3	Aurora-225min,Aurora-450min,Aurora-600min,Aurora-90min	417.892	0.7245	13.1177	1
sp|O95613|PCNT_HUMAN	AAGSDADHLR		2	Aurora-225min-DIA-pro2,Aurora-90min-DIA-pro2	506.744	0.854488	0.739122		1
sp|O00268|TAF4_HUMAN	AAGSDLLDEVFFNSEVDEK	42.0106@N-term:0	2	Aurora-225min,Aurora-225min-DIA-pro2,Aurora-450min,Aurora-600min,Aurora-90min,Aurora-90min-DIA-pro2	1063.99	1.282	88.6994			1
sp|Q86SX6|GLRX5_HUMAN	AAGSGAGGGGSAEQLDALVKK		3	Aurora-450min-DIA-pro2	615.315	0.905017	23.95		1
sp|O75369-8|FLNB_HUMAN	AAGSGELGVTMK		2	Aurora-225min,Aurora-225min-DIA-pro2,Aurora-450min,Aurora-450min-DIA-pro2,Aurora-600min,Aurora-600min-DIA-pro2,Aurora-90min,Aurora-90min-DIA-pro2	560.787	0.900156	16.383			1
sp|O75369-8|FLNB_HUMAN	AAGSGELGVTMK	15.9949@M:11	2	Aurora-225min,Aurora-225min-DIA-pro2,Aurora-450min,Aurora-450min-DIA-pro2,Aurora-600min,Aurora-600min-DIA-pro2,Aurora-90min-DIA-pro2	568.784	0.893	6.24469			1
sp|O75369-8|FLNB_HUMAN	AAGSGELGVTMK	42.0106@N-term:0	2	Aurora-225min,Aurora-450min,Aurora-600min,Aurora-90min	581.792	0.9375	30.8238	1
sp|Q96GM8|TOE1_HUMAN	AAGSPHLTLEFCNYPSSMR	57.0215@C:12	2	Aurora-225min,Aurora-225min-DIA-pro2,Aurora-450min,Aurora-450min-DIA-pro2,Aurora-600min,Aurora-600min-DIA-pro2	1069.49	1.22836	42.7869			1
sp|Q96GM8|TOE1_HUMAN	AAGSPHLTLEFCNYPSSMR	57.0215@C:12	3	Aurora-225min,Aurora-450min,Aurora-600min,Aurora-90min	713.331	0.875	44.6854	1
sp|Q9BZE9|ASPC1_HUMAN	AAGSPSPLPAPDPAPK		2	Aurora-225min-DIA-pro2,Aurora-450min-DIA-pro2,Aurora-600min-DIA-pro2,Aurora-90min-DIA-pro2	736.891	1.03615	26.4315		1
sp|Q5T013|HYI_HUMAN	AAGSSGFEAVEVAWPYAETPEALAR		2	Aurora-450min,Aurora-600min	1290.12	1.3245	69.1859	1
sp|Q9HD40|SPCS_HUMAN	AAGSSLLNK		2	Aurora-225min-DIA-pro2,Aurora-450min-DIA-pro2,Aurora-600min-DIA-pro2	430.745	0.775957	4.02883		1
sp|Q9HCH0|NCK5L_HUMAN	AAGSSSDPLMCPPR	57.0215@C:11	2	Aurora-450min-DIA-pro2	723.323	0.987698	21.2692		1
sp|Q99958|FOXC2_HUMAN	AAGSYGGMASPMGVYSGHPEQYSAGMGR		3	Aurora-450min,Aurora-600min	926.069	0.993	37.7319	1
sp|O75607|NPM3_HUMAN	AAGTAAALAFLSQESR	42.0106@N-term:0	2	Aurora-225min,Aurora-225min-DIA-pro2,Aurora-450min,Aurora-450min-DIA-pro2,Aurora-600min,Aurora-600min-DIA-pro2,Aurora-90min,Aurora-90min-DIA-pro2	803.415	1.15	72.3625			1
sp|Q5T653|RM02_HUMAN	AAGTCGVLLR	57.0215@C:5	2	Aurora-225min,Aurora-225min-DIA-pro2,Aurora-450min,Aurora-450min-DIA-pro2,Aurora-600min,Aurora-600min-DIA-pro2,Aurora-90min,Aurora-90min-DIA-pro2	509.279	0.855657	15.7181			1
sp|Q8N5M9|JAGN1_HUMAN	AAGTDGSDFQHR		2	Aurora-225min,Aurora-225min-DIA-pro2,Aurora-450min,Aurora-450min-DIA-pro2,Aurora-600min,Aurora-600min-DIA-pro2,Aurora-90min,Aurora-90min-DIA-pro2	631.281	0.949	2.39656			1
sp|Q8N5M9|JAGN1_HUMAN	AAGTDGSDFQHR		3	Aurora-225min-DIA-pro2,Aurora-450min-DIA-pro2,Aurora-600min-DIA-pro2	421.184	0.72603	1.59845		1
sp|Q8N5M9|JAGN1_HUMAN	AAGTDGSDFQHR	42.0106@N-term:0	2	Aurora-450min,Aurora-600min,Aurora-90min	652.287	0.967	7.68464	1
sp|P10586|PTPRF_HUMAN	AAGTEGPFQEVDGVATTR		2	Aurora-225min,Aurora-225min-DIA-pro2,Aurora-450min,Aurora-450min-DIA-pro2,Aurora-600min,Aurora-600min-DIA-pro2,Aurora-90min,Aurora-90min-DIA-pro2	903.437	1.121	37.2554			1
sp|Q5T2N8|ATD3C_HUMAN	AAGTLFGEGFR		2	Aurora-600min-DIA-pro2	563.281	0.905361	31.2154		1
sp|P26641|EF1G_HUMAN	AAGTLYTYPENWR		2	Aurora-225min-DIA-pro2,Aurora-450min-DIA-pro2,Aurora-600min,Aurora-600min-DIA-pro2,Aurora-90min-DIA-pro2	771.373	1.04604	37.8928			1
sp|P26641|EF1G_HUMAN	AAGTLYTYPENWR	42.0106@N-term:0	2	Aurora-225min,Aurora-225min-DIA-pro2,Aurora-450min,Aurora-450min-DIA-pro2,Aurora-600min,Aurora-600min-DIA-pro2,Aurora-90min,Aurora-90min-DIA-pro2	792.378	1.092	54.4675			1
sp|O95249|GOSR1_HUMAN	AAGTSSYWEDLR	42.0106@N-term:0	2	Aurora-225min-DIA-pro2,Aurora-450min-DIA-pro2,Aurora-90min-DIA-pro2	699.314	1.02356	49.0385		1
sp|O95249|GOSR1_HUMAN	AAGTSSYWEDLRK	42.0106@N-term:0	2	Aurora-225min,Aurora-225min-DIA-pro2,Aurora-450min,Aurora-450min-DIA-pro2,Aurora-600min,Aurora-600min-DIA-pro2,Aurora-90min,Aurora-90min-DIA-pro2	763.368	1.06787	37.4867			1
sp|P23467|PTPRB_HUMAN	AAGVAER		1	Aurora-90min	673.363	0.978	56.1927	1
sp|O43681|GET3_HUMAN	AAGVAGWGVEAEEFEDAPDVEPLEPTLSNIIEQR	42.0106@N-term:0	3	Aurora-225min,Aurora-450min	1227.59	1.258	91.6822	1
sp|Q5TBB1|RNH2B_HUMAN	AAGVDCGDGVGAR	42.0106@N-term:0,57.0215@C:6	2	Aurora-225min,Aurora-225min-DIA-pro2,Aurora-450min,Aurora-450min-DIA-pro2,Aurora-600min,Aurora-600min-DIA-pro2,Aurora-90min,Aurora-90min-DIA-pro2	623.778	0.932646	19.8031			1
sp|P52272|HNRPM_HUMAN	AAGVEAAAEVAATEIK		2	Aurora-90min-DIA-pro2	750.892	1.09386	53.4509		1
sp|P52272|HNRPM_HUMAN	AAGVEAAAEVAATEIK	42.0106@N-term:0	2	Aurora-225min,Aurora-225min-DIA-pro2,Aurora-450min,Aurora-450min-DIA-pro2,Aurora-600min,Aurora-600min-DIA-pro2,Aurora-90min,Aurora-90min-DIA-pro2	771.904	1.108	68.2459			1
sp|Q17R31|TATD3_HUMAN	AAGVGLVDCHCHLSAPDFDRDLDDVLEK	57.0215@C:9,57.0215@C:11	4	Aurora-450min-DIA-pro2,Aurora-600min-DIA-pro2	781.861	1.07527	56.4728		1
sp|Q96EN8|MOCOS_HUMAN	AAGVLEGALGPHVVTNLYLYPIK		2	Aurora-225min,Aurora-450min,Aurora-600min,Aurora-90min	1198.17	1.434	72.5169	1
sp|Q96EN8|MOCOS_HUMAN	AAGVLEGALGPHVVTNLYLYPIK		3	Aurora-225min,Aurora-225min-DIA-pro2,Aurora-450min,Aurora-600min,Aurora-90min	799.118	0.954	70.27			1
sp|P05386|RLA1_HUMAN	AAGVNVEPFWPGLFAK		2	Aurora-225min,Aurora-225min-DIA-pro2,Aurora-450min,Aurora-450min-DIA-pro2,Aurora-600min,Aurora-600min-DIA-pro2,Aurora-90min,Aurora-90min-DIA-pro2	851.951	1.084	71.2406			1
sp|P05386|RLA1_HUMAN	AAGVNVEPFWPGLFAK	42.0106@N-term:0	2	Aurora-225min,Aurora-450min,Aurora-600min,Aurora-90min	872.956	1.1325	88.1076	1
sp|Q96SB3|NEB2_HUMAN	AAGVPQVNSK		2	Aurora-225min-DIA-pro2,Aurora-600min-DIA-pro2	485.763	0.827184	5.28339		1
sp|P98160|PGBM_HUMAN	AAGVPSATITWR		2	Aurora-225min-DIA-pro2,Aurora-600min	615.336	0.9075	31.5409			1
sp|Q9Y230|RUVB2_HUMAN	AAGVVLEMIR		2	Aurora-225min,Aurora-225min-DIA-pro2,Aurora-450min,Aurora-450min-DIA-pro2,Aurora-600min,Aurora-600min-DIA-pro2,Aurora-90min,Aurora-90min-DIA-pro2	529.805	0.861	39.3113			1
sp|Q9Y230|RUVB2_HUMAN	AAGVVLEMIR	15.9949@M:8	2	Aurora-225min-DIA-pro2,Aurora-600min-DIA-pro2,Aurora-90min-DIA-pro2	537.795	0.880104	28.5263		1
sp|Q9Y230|RUVB2_HUMAN	AAGVVLEMIR	42.0106@N-term:0	2	Aurora-225min,Aurora-450min,Aurora-600min,Aurora-90min	550.81	0.896	76.7908	1
sp|B0YJ81|HACD1_HUMAN	AAGWAGSPPTLLPLSPTSPR		2	Aurora-225min-DIA-pro2,Aurora-450min-DIA-pro2,Aurora-600min,Aurora-600min-DIA-pro2,Aurora-90min-DIA-pro2	988.533	1.20798	58.1909			1
sp|Q9H0N5|PHS2_HUMAN	AAGWSELSER		2	Aurora-225min-DIA-pro2,Aurora-450min,Aurora-450min-DIA-pro2,Aurora-600min,Aurora-600min-DIA-pro2,Aurora-90min,Aurora-90min-DIA-pro2	553.267	0.8855	18.8763			1
sp|Q96JN8|NEUL4_HUMAN	AAGYAHGLVFSTK		2	Aurora-225min-DIA-pro2,Aurora-450min,Aurora-450min-DIA-pro2,Aurora-600min-DIA-pro2	661.349	0.988295	20.0208			1
sp|P33316|DUT_HUMAN	AAGYDLYSAYDYTIPPMEK		2	Aurora-225min,Aurora-225min-DIA-pro2,Aurora-450min,Aurora-450min-DIA-pro2,Aurora-600min,Aurora-600min-DIA-pro2,Aurora-90min,Aurora-90min-DIA-pro2	1084.5	1.211	60.0665			1
sp|P33316|DUT_HUMAN	AAGYDLYSAYDYTIPPMEK	15.9949@M:17	2	Aurora-90min	1092.5	1.229	62.6611	1
sp|Q9H9Y6|RPA2_HUMAN	AAGYNFYGTER		2	Aurora-225min,Aurora-450min,Aurora-450min-DIA-pro2,Aurora-600min-DIA-pro2,Aurora-90min,Aurora-90min-DIA-pro2	624.786	0.9455	21.1371			1
sp|P0CJ78|ZN865_HUMAN	AAHAPPAAAAEAPK		2	Aurora-450min-DIA-pro2,Aurora-600min,Aurora-600min-DIA-pro2	636.838	0.98857	3.13771			1
sp|Q5JSZ5|PRC2B_HUMAN	AAHASADLPEASSK		2	Aurora-225min,Aurora-225min-DIA-pro2,Aurora-450min,Aurora-450min-DIA-pro2,Aurora-600min,Aurora-600min-DIA-pro2,Aurora-90min,Aurora-90min-DIA-pro2	677.833	0.976	5.44304			1
sp|P59074|CHM4P_HUMAN,sp|Q9H444|CHM4B_HUMAN	AAHDNMDIDK		2	Aurora-225min,Aurora-225min-DIA-pro2,Aurora-450min,Aurora-450min-DIA-pro2,Aurora-600min-DIA-pro2,Aurora-90min,Aurora-90min-DIA-pro2	565.251	0.890573	3.21667			1
sp|Q8TEX9|IPO4_HUMAN	AAHEALGQFCCALHK	42.0106@N-term:0,57.0215@C:10,57.0215@C:11	3	Aurora-225min,Aurora-450min,Aurora-600min,Aurora-90min	585.608	0.852	38.6	1
sp|Q8TEX9|IPO4_HUMAN	AAHEALGQFCCALHK	57.0215@C:10,57.0215@C:11	2	Aurora-225min,Aurora-225min-DIA-pro2,Aurora-450min,Aurora-450min-DIA-pro2,Aurora-600min,Aurora-600min-DIA-pro2,Aurora-90min,Aurora-90min-DIA-pro2	856.903	1.1501	21.7405			1
sp|Q8TEX9|IPO4_HUMAN	AAHEALGQFCCALHK	57.0215@C:10,57.0215@C:11	3	Aurora-225min,Aurora-225min-DIA-pro2,Aurora-450min,Aurora-450min-DIA-pro2,Aurora-600min,Aurora-600min-DIA-pro2,Aurora-90min-DIA-pro2	571.605	0.867	20.5316			1
sp|Q8TF46|DI3L1_HUMAN	AAHELCDSILQSR	57.0215@C:6	2	Aurora-225min,Aurora-225min-DIA-pro2,Aurora-450min-DIA-pro2	750.367	1.03629	24.0079			1
sp|O14646|CHD1_HUMAN	AAHFDIDWGK		2	Aurora-225min,Aurora-225min-DIA-pro2,Aurora-450min-DIA-pro2,Aurora-600min,Aurora-600min-DIA-pro2,Aurora-90min-DIA-pro2	580.28	0.915114	28.5784			1
sp|Q53H12|AGK_HUMAN	AAHFFSTLK		2	Aurora-225min-DIA-pro2,Aurora-450min,Aurora-450min-DIA-pro2,Aurora-600min,Aurora-600min-DIA-pro2,Aurora-90min,Aurora-90min-DIA-pro2	511.277	0.872708	14.0115			1
sp|Q9UJX2|CDC23_HUMAN	AAHFLHGCNSK	57.0215@C:8	2	Aurora-90min	621.296	0.925	1.97286	1
sp|O75410|TACC1_HUMAN	AAHGCVTAVSGK	57.0215@C:5	2	Aurora-225min,Aurora-225min-DIA-pro2,Aurora-90min-DIA-pro2	579.29	0.903125	1.07788			1
sp|Q15021|CND1_HUMAN	AAHGFDWEEER		2	Aurora-225min,Aurora-225min-DIA-pro2,Aurora-450min,Aurora-450min-DIA-pro2,Aurora-600min,Aurora-600min-DIA-pro2,Aurora-90min,Aurora-90min-DIA-pro2	673.792	0.979	17.6381			1
sp|Q15021|CND1_HUMAN	AAHGFDWEEER		3	Aurora-450min-DIA-pro2,Aurora-90min-DIA-pro2	449.524	0.755579	22.3227		1
sp|O94888|UBXN7_HUMAN	AAHGGSAASSALK	42.0106@N-term:0	2	Aurora-225min,Aurora-225min-DIA-pro2,Aurora-450min,Aurora-450min-DIA-pro2,Aurora-600min,Aurora-600min-DIA-pro2,Aurora-90min,Aurora-90min-DIA-pro2	585.299	0.9075	6.31954			1
sp|Q8WZA9|IRGQ_HUMAN	AAHGVLLQALDEMR		2	Aurora-225min-DIA-pro2,Aurora-450min,Aurora-450min-DIA-pro2,Aurora-600min,Aurora-600min-DIA-pro2,Aurora-90min-DIA-pro2	762.404	1.05104	42.0923			1
sp|Q8WZA9|IRGQ_HUMAN	AAHGVLLQALDEMR		3	Aurora-225min,Aurora-225min-DIA-pro2,Aurora-450min,Aurora-450min-DIA-pro2,Aurora-600min,Aurora-600min-DIA-pro2,Aurora-90min,Aurora-90min-DIA-pro2	508.605	0.788	43.4475			1
sp|Q8WZA9|IRGQ_HUMAN	AAHGVLLQALDEMR	15.9949@M:13	2	Aurora-90min-DIA-pro2	770.394	1.04444	42.1784		1
sp|Q8WZA9|IRGQ_HUMAN	AAHGVLLQALDEMR	15.9949@M:13	3	Aurora-90min-DIA-pro2	513.93	0.763027	42.183		1
sp|Q9NUK0|MBNL3_HUMAN	AAHHQMNHSAASAMALQPGTLQLIPK		4	Aurora-225min-DIA-pro2,Aurora-450min-DIA-pro2,Aurora-600min-DIA-pro2	681.596	0.980009	38.0648		1
sp|Q15833|STXB2_HUMAN	AAHIFFTDTCPEPLFSELGR	57.0215@C:10	2	Aurora-450min,Aurora-600min	1154.56	1.284	63.8024	1
sp|Q15833|STXB2_HUMAN	AAHIFFTDTCPEPLFSELGR	57.0215@C:10	3	Aurora-225min,Aurora-450min,Aurora-600min	770.04	0.925	66.1389	1
sp|O43795|MYO1B_HUMAN	AAHIFNEALVCHQIR	57.0215@C:11	2	Aurora-225min,Aurora-450min,Aurora-600min,Aurora-90min	889.96	1.156	28.8671	1
sp|O43795|MYO1B_HUMAN	AAHIFNEALVCHQIR	57.0215@C:11	3	Aurora-225min-DIA-pro2,Aurora-450min,Aurora-600min-DIA-pro2,Aurora-90min-DIA-pro2	593.642	0.885625	28.4244			1
sp|P10745|RET3_HUMAN	AAHIPENAK		2	Aurora-225min,Aurora-90min	475.756	0.836	4.29826	1
sp|Q05823|RN5A_HUMAN	AAHLADFDK		2	Aurora-450min-DIA-pro2,Aurora-600min-DIA-pro2	494.243	0.85564	5.23928		1
sp|Q9UQ80|PA2G4_HUMAN	AAHLCAEAALR	42.0106@N-term:0,57.0215@C:5	2	Aurora-225min,Aurora-450min,Aurora-600min,Aurora-90min	612.811	0.9605	27.0286	1
sp|Q9UQ80|PA2G4_HUMAN	AAHLCAEAALR	57.0215@C:5	2	Aurora-225min,Aurora-225min-DIA-pro2,Aurora-450min,Aurora-450min-DIA-pro2,Aurora-600min,Aurora-600min-DIA-pro2,Aurora-90min,Aurora-90min-DIA-pro2	591.806	0.936	11.2492			1
sp|Q9UQ80|PA2G4_HUMAN	AAHLCAEAALR	57.0215@C:5	3	Aurora-225min,Aurora-225min-DIA-pro2,Aurora-450min-DIA-pro2,Aurora-600min,Aurora-600min-DIA-pro2,Aurora-90min,Aurora-90min-DIA-pro2	394.873	0.7825	12.7355			1
sp|Q3B7T1|EDRF1_HUMAN	AAHLEEFHYQTK		2	Aurora-225min,Aurora-225min-DIA-pro2,Aurora-450min,Aurora-450min-DIA-pro2,Aurora-600min,Aurora-600min-DIA-pro2,Aurora-90min-DIA-pro2	737.36	1.03316	10.6365			1
sp|Q8N3S3|PHTF2_HUMAN	AAHLEVHR		2	Aurora-225min-DIA-pro2	466.757	0.817032	3.33903		1
sp|Q6JQN1|ACD10_HUMAN	AAHLMDLAGNK		2	Aurora-600min-DIA-pro2	570.795	0.901667	10.4478		1
sp|Q5JU85|IQEC2_HUMAN	AAHLPLLTIEPPSDSSVDLSDR		3	Aurora-225min-DIA-pro2,Aurora-600min-DIA-pro2	778.397	0.964502	56.9384		1
sp|Q96AX1|VP33A_HUMAN	AAHLSYGR	42.0106@N-term:0	2	Aurora-225min-DIA-pro2,Aurora-450min,Aurora-450min-DIA-pro2,Aurora-600min,Aurora-600min-DIA-pro2,Aurora-90min,Aurora-90min-DIA-pro2	458.735	0.81	10.5327			1
sp|Q9HAU0|PKHA5_HUMAN	AAHPNMR		2	Aurora-225min-DIA-pro2	398.692	0.787475	0.758082		1
sp|Q5VT06|CE350_HUMAN	AAHQSSLLR		2	Aurora-225min-DIA-pro2	491.775	0.856042	1.68447		1
sp|Q8IWI9|MGAP_HUMAN	AAHRDPVFYDTLGEEAR		3	Aurora-600min-DIA-pro2	649.643	0.900267	24.6417		1
sp|Q2NL82|TSR1_HUMAN	AAHRPGPLK	42.0106@N-term:0	2	Aurora-225min-DIA-pro2,Aurora-450min-DIA-pro2,Aurora-600min,Aurora-600min-DIA-pro2,Aurora-90min-DIA-pro2	494.788	0.845137	2.22534			1
sp|P21359|NF1_HUMAN	AAHRPVEWVQAVVSR	42.0106@N-term:0	3	Aurora-225min,Aurora-225min-DIA-pro2,Aurora-450min,Aurora-450min-DIA-pro2,Aurora-600min,Aurora-600min-DIA-pro2,Aurora-90min	582.985	0.819	42.6524			1
sp|O95613|PCNT_HUMAN	AAHSAELEAVLLALAR		3	Aurora-450min-DIA-pro2,Aurora-600min-DIA-pro2	545.64	0.864604	62.2849		1
sp|P78371|TCPB_HUMAN	AAHSEGNTTAGLDMR		2	Aurora-225min,Aurora-225min-DIA-pro2,Aurora-450min,Aurora-450min-DIA-pro2,Aurora-600min,Aurora-600min-DIA-pro2,Aurora-90min,Aurora-90min-DIA-pro2	765.852	1.019	8.1095			1
sp|P78371|TCPB_HUMAN	AAHSEGNTTAGLDMR		3	Aurora-225min,Aurora-225min-DIA-pro2,Aurora-450min,Aurora-450min-DIA-pro2,Aurora-600min,Aurora-600min-DIA-pro2,Aurora-90min,Aurora-90min-DIA-pro2	510.904	0.789396	8.11335			1
sp|P78371|TCPB_HUMAN	AAHSEGNTTAGLDMR	15.9949@M:14	2	Aurora-225min,Aurora-225min-DIA-pro2,Aurora-450min,Aurora-600min,Aurora-600min-DIA-pro2,Aurora-90min,Aurora-90min-DIA-pro2	773.849	1.01281	4.41174			1
sp|P78371|TCPB_HUMAN	AAHSEGNTTAGLDMR	15.9949@M:14	3	Aurora-450min-DIA-pro2,Aurora-600min-DIA-pro2,Aurora-90min-DIA-pro2	516.229	0.787166	2.45166		1
sp|P78371|TCPB_HUMAN	AAHSEGNTTAGLDMR	42.0106@N-term:0	2	Aurora-225min,Aurora-450min,Aurora-600min,Aurora-90min	786.857	1.038	18.6582	1
sp|Q709F0|ACD11_HUMAN	AAHSMDTLGSAGAK		2	Aurora-225min-DIA-pro2,Aurora-450min-DIA-pro2,Aurora-600min-DIA-pro2,Aurora-90min,Aurora-90min-DIA-pro2	658.817	0.958646	6.29221			1
sp|P04049|RAF1_HUMAN	AAHTEDINACTLTTSPR	57.0215@C:10	2	Aurora-225min,Aurora-225min-DIA-pro2,Aurora-450min,Aurora-450min-DIA-pro2,Aurora-600min,Aurora-600min-DIA-pro2,Aurora-90min,Aurora-90min-DIA-pro2	929.442	1.16417	21.3572			1
sp|P04049|RAF1_HUMAN	AAHTEDINACTLTTSPR	57.0215@C:10	3	Aurora-225min-DIA-pro2,Aurora-450min-DIA-pro2,Aurora-600min-DIA-pro2,Aurora-90min-DIA-pro2	619.963	0.871927	21.3633		1
sp|Q5K4L6|S27A3_HUMAN	AAHTFLIHGSR		2	Aurora-225min,Aurora-225min-DIA-pro2,Aurora-450min,Aurora-450min-DIA-pro2,Aurora-600min,Aurora-600min-DIA-pro2,Aurora-90min-DIA-pro2	605.328	0.944344	3.56381			1
sp|P61764|STXB1_HUMAN	AAHVFFTDSCPDALFNELVK	57.0215@C:10	2	Aurora-225min-DIA-pro2,Aurora-450min-DIA-pro2,Aurora-600min-DIA-pro2,Aurora-90min	1141.05	1.29735	68.9988			1
sp|P61764|STXB1_HUMAN	AAHVFFTDSCPDALFNELVK	57.0215@C:10	3	Aurora-225min,Aurora-450min,Aurora-600min	761.037	0.916	70.8162	1
sp|P49902|5NTC_HUMAN	AAHVLMPHESTVEHTHVDINEMESPLATR		3	Aurora-225min-DIA-pro2,Aurora-450min-DIA-pro2,Aurora-600min,Aurora-600min-DIA-pro2	1084.52	1.16453	39.5408			1
sp|P49902|5NTC_HUMAN	AAHVLMPHESTVEHTHVDINEMESPLATR		4	Aurora-225min,Aurora-225min-DIA-pro2,Aurora-450min,Aurora-450min-DIA-pro2,Aurora-600min,Aurora-600min-DIA-pro2,Aurora-90min-DIA-pro2	813.645	0.9735	39.8329			1
sp|Q14999|CUL7_HUMAN	AAHVSEQFAR		2	Aurora-450min-DIA-pro2	558.276	0.886002	3.15435		1
sp|Q96EK5|KBP_HUMAN	AAHYCHSTLK	57.0215@C:5	2	Aurora-225min-DIA-pro2,Aurora-450min-DIA-pro2	594.285	0.955208	2.47615		1
sp|O95926|SYF2_HUMAN	AAIAASEVLVDSAEEGSLAAAAELAAQK	42.0106@N-term:0	3	Aurora-225min,Aurora-225min-DIA-pro2,Aurora-450min,Aurora-450min-DIA-pro2,Aurora-600min,Aurora-600min-DIA-pro2,Aurora-90min	900.131	1.193	93.0082			1
sp|P0CAP2|GRL1A_HUMAN	AAIAECEEVR	57.0215@C:6	2	Aurora-225min,Aurora-225min-DIA-pro2,Aurora-450min,Aurora-450min-DIA-pro2,Aurora-600min,Aurora-600min-DIA-pro2,Aurora-90min,Aurora-90min-DIA-pro2	574.274	0.916667	11.1651			1
sp|O43761|SNG3_HUMAN	AAIAFSFFSILSWVALTVK	42.0106@N-term:0	2	Aurora-600min	1057.09	1.191	68.1841	1
sp|Q2TAY7|SMU1_HUMAN	AAIAQALAGEVSVVPPSR		2	Aurora-225min,Aurora-225min-DIA-pro2,Aurora-450min,Aurora-450min-DIA-pro2,Aurora-600min,Aurora-600min-DIA-pro2,Aurora-90min,Aurora-90min-DIA-pro2	868.489	1.147	50.348			1
sp|Q96PK6|RBM14_HUMAN	AAIAQLNGK		2	Aurora-225min-DIA-pro2,Aurora-450min,Aurora-450min-DIA-pro2,Aurora-600min,Aurora-600min-DIA-pro2,Aurora-90min,Aurora-90min-DIA-pro2	443.261	0.782	5.86431			1
sp|Q96PK6|RBM14_HUMAN	AAIAQLNGK	42.0106@N-term:0	2	Aurora-450min,Aurora-600min	464.267	0.83	20.8669	1
sp|Q96HA7|TONSL_HUMAN	AAICQNLQHVLAVVR	57.0215@C:4	2	Aurora-225min-DIA-pro2,Aurora-450min,Aurora-450min-DIA-pro2,Aurora-600min,Aurora-600min-DIA-pro2,Aurora-90min,Aurora-90min-DIA-pro2	846.472	1.18964	47.351			1
sp|Q96HA7|TONSL_HUMAN	AAICQNLQHVLAVVR	57.0215@C:4	3	Aurora-225min-DIA-pro2,Aurora-450min-DIA-pro2,Aurora-600min,Aurora-600min-DIA-pro2	564.651	0.836162	46.7286			1
sp|Q9P2G1|AKIB1_HUMAN	AAIDAVDNKK		2	Aurora-225min-DIA-pro2,Aurora-90min-DIA-pro2	522.781	0.879888	5.90102		1
sp|P35637-2|FUS_HUMAN,sp|P35637|FUS_HUMAN,sp|Q92804-2|RBP56_HUMAN,sp|Q92804|RBP56_HUMAN	AAIDWFDGK		2	Aurora-225min,Aurora-225min-DIA-pro2,Aurora-450min,Aurora-450min-DIA-pro2,Aurora-600min,Aurora-600min-DIA-pro2,Aurora-90min,Aurora-90min-DIA-pro2	511.751	0.815	37.5276			1
sp|P35637-2|FUS_HUMAN,sp|P35637|FUS_HUMAN,sp|Q92804-2|RBP56_HUMAN,sp|Q92804|RBP56_HUMAN	AAIDWFDGK	42.0106@N-term:0	2	Aurora-225min,Aurora-450min,Aurora-600min	532.756	0.852	54.6388	1
sp|Q6XD76|ASCL4_HUMAN	AAIDYIK	42.0106@N-term:0	2	Aurora-600min	418.231	0.737	19.2012	1
sp|Q9UHB9|SRP68_HUMAN	AAIEAFNK		2	Aurora-225min,Aurora-225min-DIA-pro2,Aurora-450min,Aurora-450min-DIA-pro2,Aurora-600min,Aurora-600min-DIA-pro2,Aurora-90min-DIA-pro2	432.235	0.764666	9.31851			1
sp|Q8NB49|AT11C_HUMAN	AAIECEQPQPDLYK	57.0215@C:5	2	Aurora-225min,Aurora-225min-DIA-pro2,Aurora-450min,Aurora-450min-DIA-pro2,Aurora-600min,Aurora-600min-DIA-pro2,Aurora-90min,Aurora-90min-DIA-pro2	831.396	1.06707	28.2619			1
sp|Q6ZMI0|PPR21_HUMAN	AAIEHELPTATQK		2	Aurora-225min,Aurora-225min-DIA-pro2,Aurora-450min,Aurora-450min-DIA-pro2,Aurora-600min,Aurora-600min-DIA-pro2,Aurora-90min-DIA-pro2	704.875	1.01214	13.3503			1
sp|Q9BQI3|E2AK1_HUMAN	AAIELPSLEVLSDQEEDREQCGVK	57.0215@C:21	3	Aurora-450min-DIA-pro2	905.769	1.08979	56.6319		1
sp|O94868|FCSD2_HUMAN	AAIEREYAQGMQK	15.9949@M:11	3	Aurora-225min-DIA-pro2	504.242	0.836584	6.76555		1
sp|Q8N556|AFAP1_HUMAN	AAIEVNAGR		2	Aurora-225min-DIA-pro2,Aurora-450min,Aurora-450min-DIA-pro2,Aurora-600min-DIA-pro2,Aurora-90min-DIA-pro2	450.748	0.777396	6.44028			1
sp|Q8NFP9|NBEA_HUMAN	AAIEYGTEEDVVK		2	Aurora-600min-DIA-pro2	712.344	1.01286	25.1824		1
sp|Q86WT1|TT30A_HUMAN,sp|Q8N4P2|TT30B_HUMAN	AAIEYQLR		2	Aurora-600min-DIA-pro2	482.267	0.845208	15.8987		1
sp|Q9UHW9|S12A6_HUMAN	AAIFHSDDALK		2	Aurora-225min-DIA-pro2,Aurora-450min,Aurora-450min-DIA-pro2,Aurora-600min,Aurora-600min-DIA-pro2,Aurora-90min-DIA-pro2	594.306	0.942346	15.3824			1
sp|P11388|TOP2A_HUMAN	AAIGCGIVESILNWVK	57.0215@C:5	2	Aurora-225min	865.469	1.14	91.3505	1
sp|P07741|APT_HUMAN	AAIGLLAR		2	Aurora-225min,Aurora-225min-DIA-pro2,Aurora-450min,Aurora-450min-DIA-pro2,Aurora-600min,Aurora-600min-DIA-pro2,Aurora-90min,Aurora-90min-DIA-pro2	392.756	0.785	22.8419			1
sp|O43432|IF4G3_HUMAN	AAIIADSSTFR		2	Aurora-225min,Aurora-225min-DIA-pro2,Aurora-450min,Aurora-450min-DIA-pro2,Aurora-600min,Aurora-600min-DIA-pro2,Aurora-90min-DIA-pro2	576.306	0.897	24.4378			1
sp|Q7Z6B0|CCD91_HUMAN	AAIIEEQK		2	Aurora-450min-DIA-pro2,Aurora-600min-DIA-pro2,Aurora-90min-DIA-pro2	451.253	0.81125	3.85553		1
sp|P35232|PHB1_HUMAN	AAIISAEGDSK		2	Aurora-225min,Aurora-225min-DIA-pro2,Aurora-450min,Aurora-450min-DIA-pro2,Aurora-600min,Aurora-600min-DIA-pro2,Aurora-90min,Aurora-90min-DIA-pro2	531.277	0.87	8.59018			1
sp|P35232|PHB1_HUMAN	AAIISAEGDSK	42.0106@N-term:0	2	Aurora-225min,Aurora-450min,Aurora-600min,Aurora-90min	552.283	0.905	26.3937	1
sp|Q15075|EEA1_HUMAN	AAILDLEK		2	Aurora-450min-DIA-pro2	436.752	0.818	23.3528		1
sp|Q9P2E9|RRBP1_HUMAN	AAILETAPK		2	Aurora-225min-DIA-pro2,Aurora-450min-DIA-pro2,Aurora-600min,Aurora-600min-DIA-pro2,Aurora-90min-DIA-pro2	457.271	0.8125	11.5466			1
sp|Q8NI60|COQ8A_HUMAN	AAILGDTIMVAK	42.0106@N-term:0	2	Aurora-225min,Aurora-225min-DIA-pro2,Aurora-450min,Aurora-450min-DIA-pro2,Aurora-600min,Aurora-600min-DIA-pro2,Aurora-90min,Aurora-90min-DIA-pro2	622.85	0.980208	68.7888			1
sp|Q6YHU6|THADA_HUMAN	AAILGFTSPVWAVR		2	Aurora-225min-DIA-pro2,Aurora-450min,Aurora-450min-DIA-pro2,Aurora-600min-DIA-pro2,Aurora-90min-DIA-pro2	744.422	1.03563	65.6885			1
sp|O14744|ANM5_HUMAN	AAILPTSIFLTNK		2	Aurora-225min,Aurora-225min-DIA-pro2,Aurora-450min,Aurora-450min-DIA-pro2,Aurora-600min,Aurora-600min-DIA-pro2,Aurora-90min,Aurora-90min-DIA-pro2	694.911	1.012	58.2522			1
sp|O14744|ANM5_HUMAN	AAILPTSIFLTNK	42.0106@N-term:0	2	Aurora-225min,Aurora-450min,Aurora-600min	715.916	1.0435	77.3245	1
sp|O14744|ANM5_HUMAN	AAILPTSIFLTNKK		2	Aurora-90min	758.958	1.127	59.7324	1
sp|Q01664|TFAP4_HUMAN	AAILQQTAEYIFSLEQEK		2	Aurora-450min-DIA-pro2	1041.53	1.23219	78.9902		1
sp|O15083|ERC2_HUMAN,sp|Q8IUD2-2|RB6I2_HUMAN,sp|Q8IUD2-3|RB6I2_HUMAN,sp|Q8IUD2-4|RB6I2_HUMAN,sp|Q8IUD2|RB6I2_HUMAN	AAILQTEVDALR		2	Aurora-225min,Aurora-225min-DIA-pro2,Aurora-450min,Aurora-450min-DIA-pro2,Aurora-600min,Aurora-600min-DIA-pro2,Aurora-90min,Aurora-90min-DIA-pro2	650.367	0.971	41.3009			1
sp|Q12980|NPRL3_HUMAN	AAILSVPAAQNPEDLR		2	Aurora-225min-DIA-pro2,Aurora-450min-DIA-pro2,Aurora-600min-DIA-pro2,Aurora-90min-DIA-pro2	832.952	1.07973	43.2662		1
sp|Q9NQG6|MID51_HUMAN	AAIPAGEQAR		2	Aurora-225min-DIA-pro2,Aurora-450min-DIA-pro2,Aurora-600min-DIA-pro2,Aurora-90min-DIA-pro2	492.261	0.83098	5.52855		1
sp|Q96I25|SPF45_HUMAN	AAIPPPVYEEQDRPR		2	Aurora-225min-DIA-pro2,Aurora-450min-DIA-pro2,Aurora-600min-DIA-pro2,Aurora-90min-DIA-pro2	869.443	1.11246	24.1239		1
sp|Q96I25|SPF45_HUMAN	AAIPPPVYEEQDRPR		3	Aurora-225min-DIA-pro2,Aurora-450min-DIA-pro2,Aurora-600min,Aurora-600min-DIA-pro2,Aurora-90min-DIA-pro2	579.969	0.860019	23.124			1
sp|Q08380|LG3BP_HUMAN	AAIPSALDTNSSK		2	Aurora-450min-DIA-pro2	637.827	0.957326	18.5459		1
sp|Q9H3Y8|PPDPF_HUMAN	AAIPSSGSLVATHDYYR	42.0106@N-term:0	2	Aurora-225min,Aurora-450min,Aurora-600min,Aurora-90min	925.458	1.263	44.8897	1
sp|P04114|APOB_HUMAN	AAIQALRK		2	Aurora-450min-DIA-pro2,Aurora-600min-DIA-pro2	435.78	0.82375	2.13423		1
sp|Q9UPN4|CP131_HUMAN	AAIQELQQK		2	Aurora-225min-DIA-pro2,Aurora-450min-DIA-pro2,Aurora-600min-DIA-pro2,Aurora-90min-DIA-pro2	514.79	0.850847	9.29073		1
sp|O94901-9|SUN1_HUMAN	AAIQGNGDVGAAAATAHNGFSCSNCSMLSER	57.0215@C:22,57.0215@C:25	3	Aurora-600min	1042.13	1.048	34.9485	1
sp|O60645|EXOC3_HUMAN	AAIQSQLDGVR		2	Aurora-225min,Aurora-225min-DIA-pro2,Aurora-450min,Aurora-450min-DIA-pro2,Aurora-600min,Aurora-600min-DIA-pro2,Aurora-90min,Aurora-90min-DIA-pro2	579.317	0.908437	19.8481			1
sp|Q96DI7|SNR40_HUMAN	AAIQTFQNTYQVLAVTFNDTSDQIISGGIDNDIK		3	Aurora-225min,Aurora-450min	1234.28	1.167	90.9083	1
sp|Q70CQ2|UBP34_HUMAN	AAIQYINSYYINGK		2	Aurora-90min-DIA-pro2	809.417	1.08375	52.5576		1
sp|Q9NTJ3|SMC4_HUMAN	AAIRDIEGK		2	Aurora-225min-DIA-pro2	486.771	0.838112	5.11365		1
sp|Q8TEW0|PARD3_HUMAN	AAISDSADCSLSPDVDPVLAFQR	57.0215@C:9	2	Aurora-225min,Aurora-450min,Aurora-600min	1217.58	1.2945	62.7719	1
sp|Q8TEW0|PARD3_HUMAN	AAISDSADCSLSPDVDPVLAFQR	57.0215@C:9	4	Aurora-600min-DIA-pro2	609.287	0.935929	61.331		1
sp|Q3T8J9|GON4L_HUMAN	AAISETEDMPMFEPK		2	Aurora-600min-DIA-pro2	848.384	1.10865	41.7108		1
sp|Q7Z3J2|VP35L_HUMAN	AAISLVPEVPK		2	Aurora-225min-DIA-pro2,Aurora-450min-DIA-pro2,Aurora-600min-DIA-pro2,Aurora-90min-DIA-pro2	562.34	0.899456	40.468		1
sp|O75175|CNOT3_HUMAN	AAISSGIEDPVPTLHLTER		2	Aurora-225min,Aurora-225min-DIA-pro2,Aurora-450min,Aurora-450min-DIA-pro2,Aurora-600min,Aurora-600min-DIA-pro2,Aurora-90min,Aurora-90min-DIA-pro2	1003.53	1.20719	47.6415			1
sp|O75175|CNOT3_HUMAN	AAISSGIEDPVPTLHLTER		3	Aurora-225min,Aurora-450min,Aurora-600min,Aurora-90min	669.357	0.854	49.153	1
sp|Q9H2G9|GO45_HUMAN	AAITHDIPNK		2	Aurora-600min-DIA-pro2	540.296	0.890208	4.48167		1
sp|Q969Q5|RAB24_HUMAN	AAIVCYDLTDSSSFER	57.0215@C:5	2	Aurora-225min,Aurora-225min-DIA-pro2,Aurora-450min,Aurora-450min-DIA-pro2,Aurora-600min,Aurora-600min-DIA-pro2,Aurora-90min-DIA-pro2	917.42	1.12535	44.3889			1
sp|O43567|RNF13_HUMAN	AAIVHNVDSDDLISMGSNDIEVLK		3	Aurora-225min,Aurora-225min-DIA-pro2,Aurora-450min,Aurora-450min-DIA-pro2,Aurora-600min,Aurora-600min-DIA-pro2	852.427	1.03	59.6488			1
sp|O95258-2|UCP5_HUMAN,sp|O95258-3|UCP5_HUMAN,sp|O95258|UCP5_HUMAN,sp|Q5SVS4-2|KMCP1_HUMAN,sp|Q5SVS4|KMCP1_HUMAN	AAIVVGVELPVYDITK		2	Aurora-450min-DIA-pro2,Aurora-600min-DIA-pro2	843.987	1.10698	65.7457		1
sp|Q6P1M0|S27A4_HUMAN,sp|Q6PCB7-2|S27A1_HUMAN,sp|Q6PCB7|S27A1_HUMAN	AAIVVHSR		2	Aurora-225min-DIA-pro2,Aurora-90min-DIA-pro2	426.756	0.810365	3.4659		1
sp|Q9UK73|FEM1B_HUMAN	AAIVVNGHGMTPLK		2	Aurora-450min-DIA-pro2,Aurora-600min-DIA-pro2	704.386	1.04495	23.3731		1
sp|Q7Z417|NUFP2_HUMAN	AAIVYHTK		2	Aurora-225min,Aurora-225min-DIA-pro2,Aurora-450min-DIA-pro2,Aurora-90min-DIA-pro2	451.758	0.824948	2.08647			1
sp|Q7Z417|NUFP2_HUMAN	AAIVYHTK	42.0106@N-term:0	2	Aurora-225min	472.764	0.827	15.494	1
sp|Q9BY89|K1671_HUMAN	AAIWESQHEGPEGAR		2	Aurora-225min,Aurora-225min-DIA-pro2,Aurora-450min,Aurora-450min-DIA-pro2,Aurora-600min,Aurora-600min-DIA-pro2,Aurora-90min-DIA-pro2	819.387	1.06366	16.3202			1
sp|Q9BY89|K1671_HUMAN	AAIWESQHEGPEGAR		3	Aurora-225min-DIA-pro2,Aurora-450min-DIA-pro2,Aurora-600min-DIA-pro2,Aurora-90min-DIA-pro2	546.594	0.810579	17.5291		1
sp|Q9UJ70|NAGK_HUMAN	AAIYGGVEGGGTR	42.0106@N-term:0	2	Aurora-225min,Aurora-225min-DIA-pro2,Aurora-450min,Aurora-450min-DIA-pro2,Aurora-600min,Aurora-600min-DIA-pro2,Aurora-90min,Aurora-90min-DIA-pro2	625.312	0.969	32.8803			1
sp|P30041|PRDX6_HUMAN	AAKLAPEFAK		2	Aurora-225min-DIA-pro2,Aurora-450min-DIA-pro2,Aurora-600min-DIA-pro2	523.306	0.875313	9.03075		1
sp|Q8N2G8|GHDC_HUMAN	AALAACPSSPFPPAMPR	57.0215@C:6	2	Aurora-225min-DIA-pro2,Aurora-450min,Aurora-450min-DIA-pro2,Aurora-600min,Aurora-600min-DIA-pro2	870.932	1.11067	44.1439			1
sp|A6NKD9|CC85C_HUMAN	AALAATGAASGGGGGGGGAGSR		2	Aurora-225min,Aurora-225min-DIA-pro2,Aurora-450min,Aurora-450min-DIA-pro2,Aurora-600min-DIA-pro2,Aurora-90min,Aurora-90min-DIA-pro2	815.898	1.041	8.79359			1
sp|Q69YQ0|CYTSA_HUMAN	AALAATLEEYK		2	Aurora-225min-DIA-pro2,Aurora-450min-DIA-pro2,Aurora-600min,Aurora-600min-DIA-pro2,Aurora-90min-DIA-pro2	590.316	0.932955	30.8369			1
sp|Q9NVM9-2|INT13_HUMAN	AALAAVGPPNPR	42.0106@N-term:0	2	Aurora-600min	588.33	0.89	39.9495	1
sp|O95834-2|EMAL2_HUMAN	AALADALR		2	Aurora-225min-DIA-pro2	400.729	0.771882	18.3316		1
sp|Q9HA77|SYCM_HUMAN	AALADDFDTPR		2	Aurora-225min,Aurora-225min-DIA-pro2,Aurora-450min,Aurora-450min-DIA-pro2,Aurora-600min,Aurora-600min-DIA-pro2,Aurora-90min,Aurora-90min-DIA-pro2	596.285	0.952708	26.9514			1
sp|Q9HC35|EMAL4_HUMAN	AALADVLR		2	Aurora-225min-DIA-pro2,Aurora-450min,Aurora-450min-DIA-pro2,Aurora-600min,Aurora-90min,Aurora-90min-DIA-pro2	414.75	0.804656	26.207			1
sp|Q15542|TAF5_HUMAN	AALAEEQTEVAVK	42.0106@N-term:0	2	Aurora-225min,Aurora-225min-DIA-pro2,Aurora-450min,Aurora-450min-DIA-pro2,Aurora-600min,Aurora-600min-DIA-pro2,Aurora-90min,Aurora-90min-DIA-pro2	700.867	1.008	41.0057			1
sp|Q96SY0|INT14_HUMAN	AALAFGFLDLLK		2	Aurora-225min-DIA-pro2,Aurora-450min-DIA-pro2,Aurora-600min-DIA-pro2,Aurora-90min-DIA-pro2	639.876	0.978724	82.4698		1
sp|Q8TD31|CCHCR_HUMAN	AALAGAEVVR		2	Aurora-600min-DIA-pro2	478.78	0.84875	12.0325		1
sp|Q16555|DPYL2_HUMAN	AALAGGTTMIIDHVVPEPGTSLLAAFDQWR		3	Aurora-225min,Aurora-225min-DIA-pro2,Aurora-450min-DIA-pro2,Aurora-600min-DIA-pro2	1046.54	1.20798	83.786			1
sp|O95271|TNKS1_HUMAN	AALAGHLQTCR	57.0215@C:10	2	Aurora-450min-DIA-pro2,Aurora-600min-DIA-pro2	599.312	0.940052	4.83297		1
sp|P38935|SMBP2_HUMAN	AALAGLSLSLMER		2	Aurora-225min-DIA-pro2,Aurora-450min,Aurora-450min-DIA-pro2,Aurora-600min-DIA-pro2	666.371	1.00751	54.2396			1
sp|P24941|CDK2_HUMAN	AALAHPFFQDVTKPVPHLR		3	Aurora-225min-DIA-pro2,Aurora-450min-DIA-pro2,Aurora-600min-DIA-pro2,Aurora-90min-DIA-pro2	715.397	0.968348	38.929		1
sp|Q15149|PLEC_HUMAN	AALAHSEEVTASQVAATK		2	Aurora-225min,Aurora-225min-DIA-pro2,Aurora-450min,Aurora-450min-DIA-pro2,Aurora-600min,Aurora-600min-DIA-pro2,Aurora-90min,Aurora-90min-DIA-pro2	892.463	1.165	19.5769			1
sp|Q15149|PLEC_HUMAN	AALAHSEEVTASQVAATK		3	Aurora-225min,Aurora-225min-DIA-pro2,Aurora-450min,Aurora-450min-DIA-pro2,Aurora-600min,Aurora-600min-DIA-pro2,Aurora-90min,Aurora-90min-DIA-pro2	595.311	0.905435	19.5762			1
sp|Q15149|PLEC_HUMAN	AALAHSEEVTASQVAATK	42.0106@N-term:0	2	Aurora-225min,Aurora-450min,Aurora-600min,Aurora-90min	913.468	1.188	35.1958	1
sp|Q15149|PLEC_HUMAN	AALAHSEEVTASQVAATK	42.0106@N-term:0	3	Aurora-225min,Aurora-450min,Aurora-600min	609.314	0.901	33.3369	1
sp|P54098|DPOG1_HUMAN	AALALQITNLLTR		2	Aurora-225min-DIA-pro2,Aurora-450min-DIA-pro2,Aurora-600min-DIA-pro2	699.427	1.01693	64.814		1
sp|O00151|PDLI1_HUMAN	AALANLCIGDVITAIDGENTSNMTHLEAQNR	57.0215@C:7	3	Aurora-225min,Aurora-600min	1104.87	1.1005	76.9689	1
sp|Q8IVF2|AHNK2_HUMAN	AALAPELALEIPSGSQADIPLPK		2	Aurora-225min,Aurora-450min,Aurora-600min	1151.14	1.2815	75.6199	1
sp|Q9NP79|VTA1_HUMAN	AALAPLPPLPAQFK		2	Aurora-225min-DIA-pro2,Aurora-450min-DIA-pro2,Aurora-600min-DIA-pro2	717.423	1.02712	56.2332		1
sp|Q9NP79|VTA1_HUMAN	AALAPLPPLPAQFK	42.0106@N-term:0	2	Aurora-225min,Aurora-225min-DIA-pro2,Aurora-450min,Aurora-450min-DIA-pro2,Aurora-600min,Aurora-600min-DIA-pro2,Aurora-90min,Aurora-90min-DIA-pro2	738.435	1.039	74.9875			1
sp|Q9Y240|CLC11_HUMAN	AALAPYNWPVWLGVHDR		2	Aurora-225min,Aurora-225min-DIA-pro2,Aurora-450min,Aurora-450min-DIA-pro2,Aurora-600min,Aurora-600min-DIA-pro2,Aurora-90min-DIA-pro2	983.01	1.204	63.9172			1
sp|Q9Y240|CLC11_HUMAN	AALAPYNWPVWLGVHDR		3	Aurora-225min,Aurora-225min-DIA-pro2,Aurora-450min,Aurora-450min-DIA-pro2,Aurora-600min,Aurora-600min-DIA-pro2,Aurora-90min-DIA-pro2	655.676	0.916569	63.9186			1
sp|Q9NWZ5|UCKL1_HUMAN	AALASAHQCHPLPR	57.0215@C:9	2	Aurora-225min,Aurora-225min-DIA-pro2,Aurora-450min,Aurora-450min-DIA-pro2,Aurora-600min	764.894	1.063	5.68809			1
sp|Q9NWZ5|UCKL1_HUMAN	AALASAHQCHPLPR	57.0215@C:9	3	Aurora-225min-DIA-pro2,Aurora-450min,Aurora-450min-DIA-pro2,Aurora-600min,Aurora-600min-DIA-pro2,Aurora-90min-DIA-pro2	510.265	0.875	5.55456			1
sp|Q92526|TCPW_HUMAN	AALAVNICAAR	57.0215@C:8	2	Aurora-225min,Aurora-450min,Aurora-450min-DIA-pro2,Aurora-90min-DIA-pro2	565.311	0.943	34.2444			1
sp|O43747|AP1G1_HUMAN	AALCAVHVIR	42.0106@N-term:0,57.0215@C:4	2	Aurora-450min	576.321	0.943	33.62	1
sp|O43747|AP1G1_HUMAN	AALCAVHVIR	57.0215@C:4	2	Aurora-225min,Aurora-225min-DIA-pro2,Aurora-450min,Aurora-450min-DIA-pro2,Aurora-600min,Aurora-600min-DIA-pro2,Aurora-90min,Aurora-90min-DIA-pro2	555.316	0.927604	17.7888			1
sp|Q8NA54|IQUB_HUMAN	AALCELLEK	57.0215@C:4	2	Aurora-225min-DIA-pro2	523.781	0.860938	36.3612		1
sp|P54920|SNAA_HUMAN	AALCHFCIDMLNAK	42.0106@N-term:0,57.0215@C:4,57.0215@C:7	2	Aurora-450min,Aurora-90min	853.397	1.137	66.2564	1
sp|P54920|SNAA_HUMAN	AALCHFCIDMLNAK	57.0215@C:4,57.0215@C:7	2	Aurora-225min,Aurora-225min-DIA-pro2,Aurora-450min,Aurora-450min-DIA-pro2,Aurora-600min,Aurora-600min-DIA-pro2,Aurora-90min,Aurora-90min-DIA-pro2	832.391	1.11948	43.9917			1
sp|P54920|SNAA_HUMAN	AALCHFCIDMLNAK	57.0215@C:4,57.0215@C:7	3	Aurora-225min,Aurora-225min-DIA-pro2,Aurora-450min,Aurora-450min-DIA-pro2,Aurora-600min,Aurora-600min-DIA-pro2,Aurora-90min,Aurora-90min-DIA-pro2	555.263	0.831012	43.9904			1
sp|Q3MIX3|ADCK5_HUMAN	AALCQLWR	57.0215@C:4	2	Aurora-600min-DIA-pro2	509.262	0.836074	27.8666		1
sp|Q68EM7|RHG17_HUMAN	AALDCSTSHLDEFYSDPHAVAGALK	57.0215@C:5	3	Aurora-225min,Aurora-450min,Aurora-450min-DIA-pro2,Aurora-600min,Aurora-600min-DIA-pro2,Aurora-90min	892.418	1.1	46.9664			1
sp|O75533|SF3B1_HUMAN	AALDEAQGVGLDSTGYYDQEIYGGSDSR		2	Aurora-225min,Aurora-450min,Aurora-600min,Aurora-90min	1469.15	1.406	55.7413	1
sp|O75533|SF3B1_HUMAN	AALDEAQGVGLDSTGYYDQEIYGGSDSR		3	Aurora-225min,Aurora-600min	979.772	0.993	53.9201	1
sp|O75197|LRP5_HUMAN,sp|O75581|LRP6_HUMAN	AALDGTER		2	Aurora-450min-DIA-pro2	416.705	0.771882	1.09554		1
sp|P09417|DHPR_HUMAN	AALDGTPGMIGYGMAK		2	Aurora-225min,Aurora-225min-DIA-pro2,Aurora-450min,Aurora-450min-DIA-pro2,Aurora-600min,Aurora-600min-DIA-pro2,Aurora-90min,Aurora-90min-DIA-pro2	776.879	1.039	41.2385			1
sp|P09417|DHPR_HUMAN	AALDGTPGMIGYGMAK	15.9949@M:14	2	Aurora-90min-DIA-pro2	784.876	1.04146	45.318		1
sp|P09417|DHPR_HUMAN	AALDGTPGMIGYGMAK	15.9949@M:9	2	Aurora-90min-DIA-pro2	784.869	1.04292	45.3421		1
sp|Q8NFW8|NEUA_HUMAN	AALDSGAFQSVWVSTDHDEIENVAK		2	Aurora-225min,Aurora-450min,Aurora-600min	1345.14	1.378	58.7085	1
sp|Q8NFW8|NEUA_HUMAN	AALDSGAFQSVWVSTDHDEIENVAK		3	Aurora-225min,Aurora-450min,Aurora-600min,Aurora-90min	897.096	0.993	60.8535	1
sp|P47897|SYQ_HUMAN	AALDSLSLFTSLGLSEQK	42.0106@N-term:0	2	Aurora-225min,Aurora-225min-DIA-pro2,Aurora-450min,Aurora-450min-DIA-pro2,Aurora-600min,Aurora-600min-DIA-pro2,Aurora-90min	961.509	1.285	89.8088			1
sp|O95873|CF047_HUMAN	AALDTLGLR		2	Aurora-450min-DIA-pro2,Aurora-600min-DIA-pro2	465.269	0.829896	27.8261		1
sp|Q86UK7|ZN598_HUMAN	AALEAAAAAAPER		2	Aurora-225min,Aurora-225min-DIA-pro2,Aurora-450min,Aurora-450min-DIA-pro2,Aurora-600min,Aurora-600min-DIA-pro2,Aurora-90min,Aurora-90min-DIA-pro2	606.322	1.001	18.5775			1
sp|P11766|ADHX_HUMAN	AALEACHK	42.0106@N-term:0,57.0215@C:6	2	Aurora-225min,Aurora-450min,Aurora-600min,Aurora-90min	471.229	0.8145	4.07888	1
sp|P11766|ADHX_HUMAN	AALEACHK	57.0215@C:6	2	Aurora-450min-DIA-pro2,Aurora-600min-DIA-pro2	450.224	0.817296	2.54518		1
sp|P46019|KPB2_HUMAN	AALEAIDELDLFGAHGGR		2	Aurora-225min-DIA-pro2,Aurora-450min,Aurora-450min-DIA-pro2,Aurora-600min,Aurora-600min-DIA-pro2	927.971	1.188	58.9122			1
sp|P46020|KPB1_HUMAN	AALEALDELDLFGVK		2	Aurora-225min,Aurora-225min-DIA-pro2,Aurora-450min,Aurora-450min-DIA-pro2,Aurora-600min,Aurora-600min-DIA-pro2,Aurora-90min-DIA-pro2	802.432	1.09949	76.1543			1
sp|P34897|GLYM_HUMAN	AALEALGSCLNNK	42.0106@N-term:0,57.0215@C:9	2	Aurora-225min,Aurora-450min,Aurora-600min,Aurora-90min	701.853	1.037	55.4528	1
sp|P34897|GLYM_HUMAN	AALEALGSCLNNK	57.0215@C:9	2	Aurora-225min,Aurora-225min-DIA-pro2,Aurora-450min,Aurora-450min-DIA-pro2,Aurora-600min,Aurora-600min-DIA-pro2,Aurora-90min,Aurora-90min-DIA-pro2	680.848	0.985	30.9281			1
sp|O15061|SYNEM_HUMAN	AALEALLGR		2	Aurora-225min-DIA-pro2,Aurora-450min-DIA-pro2,Aurora-600min-DIA-pro2,Aurora-90min-DIA-pro2	457.277	0.80421	36.1836		1
sp|O15061|SYNEM_HUMAN	AALEALLGR	42.0106@N-term:0	2	Aurora-600min	478.282	0.813	33.5701	1
sp|Q12788|TBL3_HUMAN	AALEALLPYTER		2	Aurora-225min,Aurora-225min-DIA-pro2,Aurora-450min,Aurora-450min-DIA-pro2,Aurora-600min,Aurora-600min-DIA-pro2,Aurora-90min,Aurora-90min-DIA-pro2	673.869	0.9725	48.1424			1
sp|Q92879-4|CELF1_HUMAN	AALEAQNALHNMK		2	Aurora-225min,Aurora-225min-DIA-pro2,Aurora-450min,Aurora-450min-DIA-pro2,Aurora-600min,Aurora-600min-DIA-pro2,Aurora-90min,Aurora-90min-DIA-pro2	705.862	1.067	17.7736			1
sp|Q92879-4|CELF1_HUMAN	AALEAQNALHNMK	15.9949@M:12	2	Aurora-225min,Aurora-225min-DIA-pro2,Aurora-450min,Aurora-450min-DIA-pro2,Aurora-600min,Aurora-600min-DIA-pro2,Aurora-90min,Aurora-90min-DIA-pro2	713.859	1.064	15.6313			1
sp|Q92879-4|CELF1_HUMAN	AALEAQNALHNMK	42.0106@N-term:0	2	Aurora-225min,Aurora-450min,Aurora-600min,Aurora-90min	726.867	1.089	36.4669	1
sp|P52815|RM12_HUMAN	AALEAVGGTVVLE		2	Aurora-225min,Aurora-225min-DIA-pro2,Aurora-450min,Aurora-450min-DIA-pro2,Aurora-600min,Aurora-600min-DIA-pro2,Aurora-90min,Aurora-90min-DIA-pro2	614.843	0.927	49.7402			1
sp|Q9UJX6|ANC2_HUMAN	AALEAYCK	57.0215@C:7	2	Aurora-600min-DIA-pro2	463.22	0.810601	4.59216		1
sp|Q9UJX6|ANC2_HUMAN	AALEAYCKK	57.0215@C:7	2	Aurora-90min-DIA-pro2	527.267	0.872756	10.8565		1
sp|Q8NB16|MLKL_HUMAN	AALEEANGEIEK		2	Aurora-225min,Aurora-225min-DIA-pro2,Aurora-450min,Aurora-450min-DIA-pro2,Aurora-600min,Aurora-600min-DIA-pro2,Aurora-90min,Aurora-90min-DIA-pro2	637.317	0.941354	15.368			1
sp|Q9H8H0|NOL11_HUMAN	AALEEEFTLSSVVLSAGPEGLLGVEQSDK	42.0106@N-term:0	3	Aurora-225min,Aurora-450min	1006.51	1.045	94.8477	1
sp|Q96FS4|SIPA1_HUMAN	AALEEEVR		2	Aurora-225min,Aurora-225min-DIA-pro2,Aurora-450min-DIA-pro2,Aurora-600min-DIA-pro2,Aurora-90min-DIA-pro2	458.74	0.81625	10.7731			1
sp|Q92922|SMRC1_HUMAN	AALEEFSR		2	Aurora-225min,Aurora-225min-DIA-pro2,Aurora-450min-DIA-pro2,Aurora-600min,Aurora-600min-DIA-pro2,Aurora-90min-DIA-pro2	461.735	0.80901	15.6198			1
sp|Q96RT7|GCP6_HUMAN	AALEEGSSQPTER		2	Aurora-225min,Aurora-225min-DIA-pro2,Aurora-450min-DIA-pro2,Aurora-600min,Aurora-600min-DIA-pro2,Aurora-90min-DIA-pro2	687.828	0.959584	7.4068			1
sp|Q96CW5|GCP3_HUMAN	AALEELQR		2	Aurora-225min,Aurora-225min-DIA-pro2,Aurora-450min-DIA-pro2,Aurora-600min-DIA-pro2,Aurora-90min-DIA-pro2	465.256	0.816302	15.0505			1
sp|Q15057|ACAP2_HUMAN	AALEEVEGDVAELELK		2	Aurora-225min,Aurora-225min-DIA-pro2,Aurora-450min,Aurora-450min-DIA-pro2,Aurora-600min,Aurora-600min-DIA-pro2,Aurora-90min,Aurora-90min-DIA-pro2	857.941	1.09875	60.302			1
sp|Q15149|PLEC_HUMAN	AALEEVER		2	Aurora-225min,Aurora-225min-DIA-pro2,Aurora-450min,Aurora-450min-DIA-pro2,Aurora-600min,Aurora-600min-DIA-pro2,Aurora-90min,Aurora-90min-DIA-pro2	458.74	0.815	9.22485			1
sp|Q9H0D6|XRN2_HUMAN	AALEEVYPDLTPEETR		2	Aurora-225min,Aurora-225min-DIA-pro2,Aurora-450min,Aurora-450min-DIA-pro2,Aurora-600min,Aurora-600min-DIA-pro2,Aurora-90min,Aurora-90min-DIA-pro2	916.949	1.138	44.9609			1
sp|Q9H0D6|XRN2_HUMAN	AALEEVYPDLTPEETRR		2	Aurora-225min-DIA-pro2,Aurora-600min-DIA-pro2	994.991	1.18455	38.0441		1
sp|Q9H0D6|XRN2_HUMAN	AALEEVYPDLTPEETRR		3	Aurora-225min,Aurora-225min-DIA-pro2,Aurora-450min,Aurora-450min-DIA-pro2,Aurora-600min,Aurora-600min-DIA-pro2,Aurora-90min,Aurora-90min-DIA-pro2	663.669	0.923477	38.593			1
sp|P78549|NTH_HUMAN	AALEEWLPR		2	Aurora-225min,Aurora-225min-DIA-pro2,Aurora-450min,Aurora-450min-DIA-pro2,Aurora-600min-DIA-pro2,Aurora-90min,Aurora-90min-DIA-pro2	542.793	0.872594	43.5164			1
sp|Q9NRV9|HEBP1_HUMAN	AALEGTATYR		2	Aurora-225min,Aurora-225min-DIA-pro2,Aurora-450min,Aurora-450min-DIA-pro2,Aurora-600min,Aurora-600min-DIA-pro2,Aurora-90min-DIA-pro2	526.772	0.861177	8.78424			1
sp|Q9NRV9|HEBP1_HUMAN	AALEGTATYR	42.0106@N-term:0	2	Aurora-450min	547.777	0.911	23.1549	1
sp|Q9BV73|CP250_HUMAN	AALELLSLDLK		2	Aurora-225min-DIA-pro2,Aurora-450min-DIA-pro2,Aurora-600min-DIA-pro2,Aurora-90min-DIA-pro2	593.358	0.928897	60.1396		1
sp|Q5PRF9|SMAG2_HUMAN	AALEMQNYR		2	Aurora-225min,Aurora-225min-DIA-pro2,Aurora-450min,Aurora-450min-DIA-pro2,Aurora-600min-DIA-pro2,Aurora-90min-DIA-pro2	548.266	0.883854	16.5245			1
sp|P09601|HMOX1_HUMAN	AALEQDLAFWYGPR		2	Aurora-450min-DIA-pro2	818.909	1.05718	60.2632		1
sp|Q8TES7|FBF1_HUMAN	AALEQER		2	Aurora-90min-DIA-pro2	408.714	0.763125	9.07288		1
sp|Q92797|SYMPK_HUMAN	AALEQLLK		2	Aurora-225min-DIA-pro2	443.267	0.790223	31.7888		1
sp|Q5M775|CYTSB_HUMAN	AALESQVR		2	Aurora-225min-DIA-pro2,Aurora-90min-DIA-pro2	437.237	0.793789	9.22836		1
sp|O75643|U520_HUMAN	AALETDENLLLCAPTGAGK	42.0106@N-term:0,57.0215@C:12	2	Aurora-600min	993.496	1.204	60.8479	1
sp|O75643|U520_HUMAN	AALETDENLLLCAPTGAGK	57.0215@C:12	2	Aurora-225min,Aurora-225min-DIA-pro2,Aurora-450min,Aurora-450min-DIA-pro2,Aurora-600min,Aurora-600min-DIA-pro2,Aurora-90min,Aurora-90min-DIA-pro2	972.491	1.1675	48.4704			1
sp|O75643|U520_HUMAN	AALETDENLLLCAPTGAGK	57.0215@C:12	3	Aurora-225min-DIA-pro2	648.656	0.911556	49.2296		1
sp|Q8IWT3|CUL9_HUMAN	AALETPIIQGQDGSPELLIR		2	Aurora-225min-DIA-pro2,Aurora-450min-DIA-pro2,Aurora-600min-DIA-pro2	1061.07	1.22938	59.8482		1
sp|P42345|MTOR_HUMAN	AALETVDR		2	Aurora-450min-DIA-pro2,Aurora-600min-DIA-pro2	437.729	0.779524	4.55902		1
sp|Q9BRX8|PXL2A_HUMAN	AALEYLEDIDLK		2	Aurora-225min,Aurora-225min-DIA-pro2,Aurora-450min,Aurora-450min-DIA-pro2,Aurora-600min,Aurora-600min-DIA-pro2,Aurora-90min,Aurora-90min-DIA-pro2	696.866	0.9915	55.7466			1
sp|P10586-2|PTPRF_HUMAN,sp|P10586|PTPRF_HUMAN,sp|P23468-2|PTPRD_HUMAN,sp|P23468-3|PTPRD_HUMAN,sp|P23468-4|PTPRD_HUMAN,sp|P23468-5|PTPRD_HUMAN,sp|P23468-6|PTPRD_HUMAN,sp|P23468-7|PTPRD_HUMAN,sp|P23468|PTPRD_HUMAN	AALEYLGSFDHYAT		2	Aurora-225min,Aurora-225min-DIA-pro2,Aurora-450min,Aurora-450min-DIA-pro2,Aurora-600min,Aurora-600min-DIA-pro2,Aurora-90min,Aurora-90min-DIA-pro2	779.365	1.04	51.8251			1
sp|Q99707|METH_HUMAN	AALFALQNLFEEK		2	Aurora-225min,Aurora-225min-DIA-pro2,Aurora-450min,Aurora-450min-DIA-pro2,Aurora-600min,Aurora-600min-DIA-pro2,Aurora-90min,Aurora-90min-DIA-pro2	747.404	1.051	70.5752			1
sp|Q12872|SFSWA_HUMAN	AALFLQTLK		2	Aurora-450min-DIA-pro2,Aurora-600min,Aurora-600min-DIA-pro2	502.811	0.845122	35.7519			1
sp|Q15024|EXOS7_HUMAN	AALFNTR		2	Aurora-225min-DIA-pro2,Aurora-450min-DIA-pro2,Aurora-600min-DIA-pro2,Aurora-90min-DIA-pro2	396.717	0.761	10.1222		1
sp|Q96GD0|PLPP_HUMAN	AALFVSNNSR		2	Aurora-225min-DIA-pro2,Aurora-450min,Aurora-450min-DIA-pro2,Aurora-600min-DIA-pro2,Aurora-90min-DIA-pro2	539.786	0.88	11.4743			1
sp|Q9BVL4|SELO_HUMAN	AALGASLAAAR		2	Aurora-600min-DIA-pro2	486.285	0.841771	14.5835		1
sp|P42684|ABL2_HUMAN	AALGAVPISGK		2	Aurora-225min-DIA-pro2,Aurora-450min-DIA-pro2,Aurora-600min-DIA-pro2,Aurora-90min-DIA-pro2	492.298	0.833698	22.0842		1
sp|Q9H7E9|CH033_HUMAN	AALGHLAGEAAAAPGPGTPCASR	42.0106@N-term:0,57.0215@C:20	2	Aurora-225min,Aurora-450min,Aurora-450min-DIA-pro2,Aurora-600min,Aurora-90min,Aurora-90min-DIA-pro2	1073.03	1.284	44.862			1
sp|Q9H7E9|CH033_HUMAN	AALGHLAGEAAAAPGPGTPCASR	42.0106@N-term:0,57.0215@C:20	3	Aurora-225min,Aurora-225min-DIA-pro2,Aurora-450min,Aurora-450min-DIA-pro2,Aurora-600min,Aurora-600min-DIA-pro2,Aurora-90min,Aurora-90min-DIA-pro2	715.688	0.942	43.5349			1
sp|A6NMB1|SIG16_HUMAN	AALGMEAADAVTD		2	Aurora-450min-DIA-pro2	617.785	0.948593	34.6252		1
sp|P11172|UMPS_HUMAN	AALGPLVTGLYDVQAFK		2	Aurora-225min,Aurora-225min-DIA-pro2,Aurora-450min,Aurora-450min-DIA-pro2,Aurora-600min,Aurora-600min-DIA-pro2,Aurora-90min,Aurora-90min-DIA-pro2	881.991	1.146	70.6746			1
sp|P11172|UMPS_HUMAN	AALGPLVTGLYDVQAFK	42.0106@N-term:0	2	Aurora-225min,Aurora-450min,Aurora-600min,Aurora-90min	902.996	1.221	90.3423	1
sp|P38935|SMBP2_HUMAN	AALGPPAGTGGPAPLQPVPPTPAQTEQPPR		3	Aurora-450min,Aurora-600min,Aurora-600min-DIA-pro2	957.51	1.0145	46.4388			1
sp|P35269|T2FA_HUMAN	AALGPSSQNVTEYVVR	42.0106@N-term:0	2	Aurora-225min,Aurora-225min-DIA-pro2,Aurora-450min,Aurora-450min-DIA-pro2,Aurora-600min,Aurora-600min-DIA-pro2,Aurora-90min,Aurora-90min-DIA-pro2	866.947	1.165	52.1446			1
sp|Q8IYE1|CCD13_HUMAN	AALGSALR	42.0106@N-term:0	2	Aurora-450min	400.735	0.766	15.3797	1
sp|Q96HJ9|FMC1_HUMAN	AALGSPSHTFR	42.0106@N-term:0	2	Aurora-225min,Aurora-225min-DIA-pro2,Aurora-450min,Aurora-450min-DIA-pro2,Aurora-600min,Aurora-600min-DIA-pro2,Aurora-90min,Aurora-90min-DIA-pro2	593.304	0.936	23.4238			1
sp|Q86Y56|DAAF5_HUMAN	AALGVAEAVAAPHPAEGAETAEAVELSR	42.0106@N-term:0	3	Aurora-225min,Aurora-225min-DIA-pro2,Aurora-450min,Aurora-450min-DIA-pro2,Aurora-600min,Aurora-600min-DIA-pro2,Aurora-90min,Aurora-90min-DIA-pro2	910.463	1.106	63.3663			1
sp|Q8NEJ9|NGDN_HUMAN	AALGVLESDLPSAVTLLK	42.0106@N-term:0	2	Aurora-225min,Aurora-225min-DIA-pro2,Aurora-450min,Aurora-450min-DIA-pro2,Aurora-600min,Aurora-600min-DIA-pro2,Aurora-90min,Aurora-90min-DIA-pro2	920.027	1.2001	91.0081			1
sp|O95382|M3K6_HUMAN	AALGVLGPEVEK		2	Aurora-225min-DIA-pro2,Aurora-450min-DIA-pro2,Aurora-600min-DIA-pro2,Aurora-90min-DIA-pro2	591.84	0.928797	32.2919		1
sp|Q9UIF9|BAZ2A_HUMAN	AALHDPGFPSYCQSLK	57.0215@C:12	2	Aurora-225min-DIA-pro2,Aurora-450min-DIA-pro2,Aurora-600min,Aurora-600min-DIA-pro2,Aurora-90min-DIA-pro2	895.93	1.12881	33.0679			1
sp|Q9UIF9|BAZ2A_HUMAN	AALHDPGFPSYCQSLK	57.0215@C:12	3	Aurora-225min-DIA-pro2,Aurora-450min-DIA-pro2,Aurora-600min-DIA-pro2	597.616	0.848811	33.1433		1
sp|Q9UIF9|BAZ2A_HUMAN	AALHDPGFPSYCQSLK	57.0215@C:12	4	Aurora-450min-DIA-pro2	448.462	0.800412	32.9263		1
sp|O75971|SNPC5_HUMAN	AALHDQLNR		2	Aurora-225min,Aurora-225min-DIA-pro2,Aurora-450min,Aurora-450min-DIA-pro2,Aurora-600min,Aurora-600min-DIA-pro2,Aurora-90min-DIA-pro2	519.278	0.881	2.29728			1
sp|P41227|NAA10_HUMAN	AALHLYSNTLNFQISEVEPK		2	Aurora-225min,Aurora-225min-DIA-pro2,Aurora-450min,Aurora-450min-DIA-pro2,Aurora-600min,Aurora-600min-DIA-pro2	1137.59	1.29	56.2006			1
sp|P41227|NAA10_HUMAN	AALHLYSNTLNFQISEVEPK		3	Aurora-225min,Aurora-225min-DIA-pro2,Aurora-450min,Aurora-450min-DIA-pro2,Aurora-600min,Aurora-600min-DIA-pro2,Aurora-90min-DIA-pro2	758.73	0.934	56.4243			1
sp|Q8NDH3|PEPL1_HUMAN	AALHPPALAVLSHTPDGATQTIAWVGK		3	Aurora-225min,Aurora-450min,Aurora-600min,Aurora-90min	908.161	1.0375	61.5244	1
sp|Q9NQX4|MYO5C_HUMAN	AALIIQQYFR	42.0106@N-term:0	2	Aurora-225min	632.856	0.967	35.3092	1
sp|Q7Z5L9-3|I2BP2_HUMAN	AALILVADNAGGSHASK		2	Aurora-225min-DIA-pro2,Aurora-450min,Aurora-450min-DIA-pro2,Aurora-600min-DIA-pro2,Aurora-90min-DIA-pro2	797.931	1.1	20.7834			1
sp|Q9Y5V0|ZN706_HUMAN	AALIYTCTVCR	57.0215@C:7,57.0215@C:10	2	Aurora-225min,Aurora-225min-DIA-pro2,Aurora-450min-DIA-pro2,Aurora-600min,Aurora-600min-DIA-pro2,Aurora-90min-DIA-pro2	664.328	0.978177	27.5648			1
sp|Q3KQV9|UAP1L_HUMAN	AALLAELALLEPEALR		2	Aurora-450min-DIA-pro2	846.998	1.12693	83.9626		1
sp|Q96MW1|CCD43_HUMAN	AALLAQYADVTDEEDEADEK		2	Aurora-225min,Aurora-225min-DIA-pro2,Aurora-450min,Aurora-450min-DIA-pro2,Aurora-600min,Aurora-600min-DIA-pro2,Aurora-90min,Aurora-90min-DIA-pro2	1098.49	1.25375	45.062			1
sp|Q9UPN3-2|MACF1_HUMAN	AALLDQALSNAR		2	Aurora-225min-DIA-pro2,Aurora-450min,Aurora-450min-DIA-pro2,Aurora-600min-DIA-pro2,Aurora-90min,Aurora-90min-DIA-pro2	621.844	0.949167	34.83			1
sp|O00401|WASL_HUMAN	AALLDQIR		2	Aurora-225min-DIA-pro2,Aurora-450min-DIA-pro2,Aurora-600min,Aurora-600min-DIA-pro2,Aurora-90min-DIA-pro2	450.269	0.8225	24.5149			1
sp|Q9C0C9|UBE2O_HUMAN	AALLEAGMPECTEDK	15.9949@M:8,57.0215@C:11	2	Aurora-90min-DIA-pro2	825.864	1.06431	34.395		1
sp|Q9C0C9|UBE2O_HUMAN	AALLEAGMPECTEDK	57.0215@C:11	2	Aurora-225min,Aurora-225min-DIA-pro2,Aurora-450min,Aurora-450min-DIA-pro2,Aurora-600min,Aurora-600min-DIA-pro2,Aurora-90min,Aurora-90min-DIA-pro2	817.874	1.065	33.2923			1
sp|Q96EV2|RBM33_HUMAN	AALLEFEER		2	Aurora-225min,Aurora-225min-DIA-pro2,Aurora-450min,Aurora-450min-DIA-pro2,Aurora-600min,Aurora-600min-DIA-pro2,Aurora-90min,Aurora-90min-DIA-pro2	539.282	0.903875	33.0474			1
sp|Q13813-2|SPTN1_HUMAN	AALLELWELR		2	Aurora-225min,Aurora-225min-DIA-pro2,Aurora-450min,Aurora-450min-DIA-pro2,Aurora-600min,Aurora-600min-DIA-pro2,Aurora-90min,Aurora-90min-DIA-pro2	607.351	0.941094	65.0738			1
sp|Q92616|GCN1_HUMAN	AALLETLSLLLAK		2	Aurora-225min,Aurora-225min-DIA-pro2,Aurora-450min-DIA-pro2,Aurora-600min-DIA-pro2	678.429	1.04115	83.551			1
sp|P78346|RPP30_HUMAN	AALLHGETR		2	Aurora-225min,Aurora-225min-DIA-pro2,Aurora-450min,Aurora-450min-DIA-pro2,Aurora-600min-DIA-pro2,Aurora-90min,Aurora-90min-DIA-pro2	484.27	0.876073	3.45998			1
sp|P78346|RPP30_HUMAN	AALLHGETR	42.0106@N-term:0	2	Aurora-450min,Aurora-600min	505.275	0.855	12.0541	1
sp|P54826|GAS1_HUMAN	AALLNDCVCDGLERPICESVK	57.0215@C:7,57.0215@C:9,57.0215@C:17	3	Aurora-225min,Aurora-225min-DIA-pro2,Aurora-450min,Aurora-450min-DIA-pro2,Aurora-600min,Aurora-600min-DIA-pro2	807.052	0.952	45.6627			1
sp|Q9Y613|FHOD1_HUMAN	AALLNFDEFAVSK		2	Aurora-225min,Aurora-225min-DIA-pro2,Aurora-450min,Aurora-450min-DIA-pro2,Aurora-600min,Aurora-600min-DIA-pro2,Aurora-90min,Aurora-90min-DIA-pro2	712.875	1.009	57.6402			1
sp|P07814|SYEP_HUMAN	AALLNQHYQVNFK		2	Aurora-225min,Aurora-225min-DIA-pro2,Aurora-450min,Aurora-450min-DIA-pro2,Aurora-600min,Aurora-600min-DIA-pro2,Aurora-90min,Aurora-90min-DIA-pro2	773.412	1.075	32.0584			1
sp|P07814|SYEP_HUMAN	AALLNQHYQVNFK		3	Aurora-225min,Aurora-225min-DIA-pro2,Aurora-450min,Aurora-450min-DIA-pro2,Aurora-600min,Aurora-600min-DIA-pro2,Aurora-90min-DIA-pro2	515.944	0.834659	31.0881			1
sp|P07814|SYEP_HUMAN	AALLNQHYQVNFK	42.0106@N-term:0	2	Aurora-225min,Aurora-450min,Aurora-600min,Aurora-90min	794.418	1.099	47.2425	1
sp|Q14004|CDK13_HUMAN	AALLQLLAQHQPQDDPK		2	Aurora-225min,Aurora-450min,Aurora-600min,Aurora-600min-DIA-pro2,Aurora-90min	943.51	1.215	42.1699			1
sp|Q14004|CDK13_HUMAN	AALLQLLAQHQPQDDPKR		3	Aurora-600min-DIA-pro2	681.37	0.911	35.4096		1
sp|P0C7T5|ATX1L_HUMAN	AALLRPSFIPQEVK		2	Aurora-450min-DIA-pro2	784.962	1.1154	40.2107		1
sp|P35251|RFC1_HUMAN	AALLSGPPGVGK		2	Aurora-225min,Aurora-225min-DIA-pro2,Aurora-450min,Aurora-450min-DIA-pro2,Aurora-600min,Aurora-600min-DIA-pro2,Aurora-90min-DIA-pro2	533.816	0.864	25.615			1
sp|Q6PGP7|TTC37_HUMAN	AALLSPGDPAIWAGLMAACHADDK	15.9949@M:16,57.0215@C:19	2	Aurora-225min,Aurora-600min,Aurora-90min	1234.09	1.3195	70.4501	1
sp|Q6PGP7|TTC37_HUMAN	AALLSPGDPAIWAGLMAACHADDK	15.9949@M:16,57.0215@C:19	3	Aurora-90min-DIA-pro2	823.056	1.08571	75.9704		1
sp|Q6PGP7|TTC37_HUMAN	AALLSPGDPAIWAGLMAACHADDK	57.0215@C:19	3	Aurora-225min,Aurora-225min-DIA-pro2,Aurora-450min,Aurora-450min-DIA-pro2,Aurora-600min,Aurora-600min-DIA-pro2,Aurora-90min-DIA-pro2	817.731	1.081	70.4985			1
sp|Q99959|PKP2_HUMAN	AALLVPPR	42.0106@N-term:0	2	Aurora-450min	439.777	0.862	7.9405	1
sp|Q969F9|HPS3_HUMAN	AALMDASQLEPGEK		2	Aurora-225min-DIA-pro2,Aurora-450min-DIA-pro2,Aurora-600min,Aurora-600min-DIA-pro2,Aurora-90min-DIA-pro2	730.359	1.02152	31.3379			1
sp|Q14980-2|NUMA1_HUMAN	AALMESQGQQQEER		2	Aurora-225min,Aurora-225min-DIA-pro2,Aurora-450min,Aurora-450min-DIA-pro2,Aurora-600min,Aurora-600min-DIA-pro2,Aurora-90min,Aurora-90min-DIA-pro2	802.87	1.031	9.42201			1
sp|Q14980-2|NUMA1_HUMAN	AALMESQGQQQEER	15.9949@M:4	2	Aurora-225min,Aurora-225min-DIA-pro2,Aurora-450min,Aurora-450min-DIA-pro2,Aurora-600min,Aurora-600min-DIA-pro2	810.868	1.03744	6.67875			1
sp|Q14980-2|NUMA1_HUMAN	AALMESQGQQQEER	42.0106@N-term:0	2	Aurora-225min,Aurora-450min,Aurora-600min,Aurora-90min	823.875	1.0915	24.4348	1
sp|Q9P287|BCCIP_HUMAN	AALMFANAEEEFFYEK		2	Aurora-225min,Aurora-225min-DIA-pro2,Aurora-450min,Aurora-450min-DIA-pro2,Aurora-600min,Aurora-600min-DIA-pro2,Aurora-90min,Aurora-90min-DIA-pro2	955.437	1.17	66.2885			1
sp|Q3ZAQ7|VMA21_HUMAN	AALNALQPPEFR		2	Aurora-225min,Aurora-225min-DIA-pro2,Aurora-450min,Aurora-450min-DIA-pro2,Aurora-600min,Aurora-600min-DIA-pro2,Aurora-90min,Aurora-90min-DIA-pro2	663.862	0.963	41.8594			1
sp|Q3ZAQ7|VMA21_HUMAN	AALNALQPPEFR	42.0106@N-term:0	2	Aurora-90min	684.867	1.015	72.2926	1
sp|Q8N0Z3|SPICE_HUMAN	AALNATNAVK		2	Aurora-225min-DIA-pro2,Aurora-600min-DIA-pro2	486.771	0.842622	6.61219		1
sp|Q6PGP7|TTC37_HUMAN	AALNELLK		2	Aurora-225min,Aurora-225min-DIA-pro2,Aurora-450min,Aurora-450min-DIA-pro2,Aurora-600min,Aurora-600min-DIA-pro2,Aurora-90min,Aurora-90min-DIA-pro2	436.266	0.793229	27.376			1
sp|Q15173|2A5B_HUMAN	AALNELVECVGSTR	57.0215@C:9	2	Aurora-225min-DIA-pro2,Aurora-450min-DIA-pro2	759.876	1.03375	42.8033		1
sp|Q8WVV9|HNRLL_HUMAN	AALNGADIYAGCCTLK	57.0215@C:12,57.0215@C:13	2	Aurora-225min,Aurora-225min-DIA-pro2,Aurora-450min,Aurora-450min-DIA-pro2,Aurora-600min,Aurora-600min-DIA-pro2,Aurora-90min,Aurora-90min-DIA-pro2	849.403	1.0826	35.9065			1
sp|O95602|RPA1_HUMAN	AALNLPEAASYDEVR		2	Aurora-225min,Aurora-225min-DIA-pro2,Aurora-450min,Aurora-450min-DIA-pro2,Aurora-600min,Aurora-600min-DIA-pro2,Aurora-90min,Aurora-90min-DIA-pro2	809.907	1.061	42.2529			1
sp|Q8IUC4|RHPN2_HUMAN	AALNQQILK		2	Aurora-225min-DIA-pro2,Aurora-450min-DIA-pro2,Aurora-600min-DIA-pro2,Aurora-90min-DIA-pro2	499.803	0.834167	18.6127		1
sp|O14772|FPGT_HUMAN	AALPAHSFVCSLSLK	57.0215@C:10	2	Aurora-225min-DIA-pro2,Aurora-450min-DIA-pro2,Aurora-600min-DIA-pro2,Aurora-90min,Aurora-90min-DIA-pro2	800.929	1.13375	42.4998			1
sp|Q13217|DNJC3_HUMAN	AALPDLTK		2	Aurora-225min,Aurora-225min-DIA-pro2,Aurora-450min,Aurora-450min-DIA-pro2,Aurora-600min,Aurora-600min-DIA-pro2,Aurora-90min,Aurora-90min-DIA-pro2	414.745	0.737563	20.5663			1
sp|Q99988|GDF15_HUMAN	AALPEGLPEASR		2	Aurora-225min,Aurora-225min-DIA-pro2,Aurora-450min,Aurora-450min-DIA-pro2,Aurora-600min,Aurora-600min-DIA-pro2,Aurora-90min,Aurora-90min-DIA-pro2	605.825	0.913094	28.9065			1
sp|P23759|PAX7_HUMAN	AALPGTVPR		2	Aurora-600min-DIA-pro2	441.264	0.785114	12.7607		1
sp|Q14147|DHX34_HUMAN	AALPIAQYGNR		2	Aurora-450min-DIA-pro2,Aurora-600min-DIA-pro2	587.322	0.901198	23.5668		1
sp|Q7Z6Z7|HUWE1_HUMAN	AALPLTTSDTK		2	Aurora-225min,Aurora-225min-DIA-pro2,Aurora-450min,Aurora-450min-DIA-pro2,Aurora-600min,Aurora-600min-DIA-pro2,Aurora-90min,Aurora-90min-DIA-pro2	559.309	0.886177	19.1253			1
sp|O75390|CISY_HUMAN	AALPSHVVTMLDNFPTNLHPMSQLSAAVTALNSESNFAR		4	Aurora-225min	1038.77	1.0535	89.6488	1
sp|P42858|HD_HUMAN	AALPSLTNPPSLSPIR		2	Aurora-225min-DIA-pro2,Aurora-450min-DIA-pro2,Aurora-600min,Aurora-600min-DIA-pro2,Aurora-90min-DIA-pro2	817.467	1.06431	53.6144			1
sp|Q9H3S7|PTN23_HUMAN	AALPTPALSPEDK		2	Aurora-225min,Aurora-225min-DIA-pro2,Aurora-450min,Aurora-450min-DIA-pro2,Aurora-600min,Aurora-600min-DIA-pro2,Aurora-90min-DIA-pro2	655.354	0.968167	30.9457			1
sp|Q9NRN5|OLFL3_HUMAN	AALPYFPR		2	Aurora-225min,Aurora-225min-DIA-pro2,Aurora-450min-DIA-pro2,Aurora-600min-DIA-pro2,Aurora-90min-DIA-pro2	467.761	0.801875	35.8308			1
sp|O00459|P85B_HUMAN	AALQALGVAEGGER		2	Aurora-225min-DIA-pro2,Aurora-450min,Aurora-450min-DIA-pro2,Aurora-600min-DIA-pro2,Aurora-90min-DIA-pro2	671.36	0.975	27.2859			1
sp|Q96CF2|CHM4C_HUMAN,sp|Q9H444|CHM4B_HUMAN	AALQALKR		2	Aurora-450min-DIA-pro2,Aurora-90min-DIA-pro2	435.78	0.814677	6.68822		1
sp|O00139-2|KIF2A_HUMAN	AALQEEEQASK		2	Aurora-225min,Aurora-225min-DIA-pro2,Aurora-450min,Aurora-450min-DIA-pro2,Aurora-600min,Aurora-600min-DIA-pro2,Aurora-90min,Aurora-90min-DIA-pro2	602.296	0.906354	4.47751			1
sp|P49327|FAS_HUMAN	AALQEELQLCK	42.0106@N-term:0,57.0215@C:10	2	Aurora-450min	672.845	0.983	45.7397	1
sp|P49327|FAS_HUMAN	AALQEELQLCK	57.0215@C:10	2	Aurora-225min,Aurora-225min-DIA-pro2,Aurora-450min,Aurora-450min-DIA-pro2,Aurora-600min,Aurora-600min-DIA-pro2,Aurora-90min,Aurora-90min-DIA-pro2	651.84	0.958594	32.0324			1
sp|P50583|AP4A_HUMAN	AALQEGHQFLCSIEA	57.0215@C:11	2	Aurora-225min,Aurora-225min-DIA-pro2,Aurora-450min,Aurora-450min-DIA-pro2,Aurora-600min,Aurora-600min-DIA-pro2,Aurora-90min,Aurora-90min-DIA-pro2	837.401	1.08198	44.9871			1
sp|O95613|PCNT_HUMAN	AALQELESEQGK		2	Aurora-225min,Aurora-225min-DIA-pro2,Aurora-450min,Aurora-450min-DIA-pro2,Aurora-600min,Aurora-600min-DIA-pro2,Aurora-90min-DIA-pro2	651.83	0.951458	17.7316			1
sp|P62851|RS25_HUMAN	AALQELLSK		2	Aurora-225min,Aurora-225min-DIA-pro2,Aurora-450min,Aurora-450min-DIA-pro2,Aurora-600min,Aurora-600min-DIA-pro2,Aurora-90min,Aurora-90min-DIA-pro2	486.79	0.836	31.1135			1
sp|P62851|RS25_HUMAN	AALQELLSK	42.0106@N-term:0	2	Aurora-225min,Aurora-450min,Aurora-600min,Aurora-90min	507.795	0.837	57.7273	1
sp|Q9H9Y6|RPA2_HUMAN	AALQELTR		2	Aurora-225min-DIA-pro2,Aurora-450min,Aurora-450min-DIA-pro2,Aurora-600min,Aurora-600min-DIA-pro2,Aurora-90min,Aurora-90min-DIA-pro2	451.258	0.803021	11.7548			1
sp|Q15751|HERC1_HUMAN	AALQFLMR	42.0106@N-term:0,15.9949@M:7	2	Aurora-450min	504.271	0.832	38.2363	1
sp|Q13421|MSLN_HUMAN	AALQGGGPPYGPPSTWSVSTMDALR		2	Aurora-225min,Aurora-450min,Aurora-600min,Aurora-90min	1258.62	1.347	65.783	1
sp|O60287|NPA1P_HUMAN	AALQILKPEEHMYLK		2	Aurora-225min-DIA-pro2,Aurora-450min-DIA-pro2,Aurora-600min-DIA-pro2	892.486	1.175	36.8151		1
sp|O60287|NPA1P_HUMAN	AALQILKPEEHMYLK		3	Aurora-225min,Aurora-225min-DIA-pro2,Aurora-450min-DIA-pro2,Aurora-600min,Aurora-600min-DIA-pro2,Aurora-90min-DIA-pro2	595.331	0.880417	37.4799			1
sp|Q03001-8|DYST_HUMAN	AALQLQLNTIK		2	Aurora-225min-DIA-pro2,Aurora-90min-DIA-pro2	606.862	0.932872	45.8957		1
sp|O96013|PAK4_HUMAN	AALQLVVDPGDPR		2	Aurora-225min,Aurora-225min-DIA-pro2,Aurora-450min,Aurora-450min-DIA-pro2,Aurora-600min,Aurora-600min-DIA-pro2,Aurora-90min,Aurora-90min-DIA-pro2	675.872	0.986823	39.5763			1
sp|Q8WX93|PALLD_HUMAN	AALQMQFNAAER		2	Aurora-225min,Aurora-225min-DIA-pro2,Aurora-450min,Aurora-450min-DIA-pro2,Aurora-600min,Aurora-600min-DIA-pro2,Aurora-90min,Aurora-90min-DIA-pro2	675.335	0.985	29.8999			1
sp|Q8WX93|PALLD_HUMAN	AALQMQFNAAER	15.9949@M:5	2	Aurora-225min-DIA-pro2	683.325	0.982	31.1985		1
sp|Q32P41|TRM5_HUMAN	AALQRPGIR		2	Aurora-225min-DIA-pro2,Aurora-450min-DIA-pro2,Aurora-600min-DIA-pro2,Aurora-90min-DIA-pro2	491.295	0.848811	5.8912		1
sp|Q8WZA9|IRGQ_HUMAN	AALQSQAEALR		2	Aurora-225min-DIA-pro2,Aurora-450min-DIA-pro2,Aurora-600min-DIA-pro2,Aurora-90min,Aurora-90min-DIA-pro2	579.317	0.925	17.8548			1
sp|Q96MT8|CEP63_HUMAN	AALQSQENLIHEAR		2	Aurora-225min-DIA-pro2,Aurora-450min,Aurora-450min-DIA-pro2,Aurora-600min-DIA-pro2,Aurora-90min-DIA-pro2	790.413	1.10092	19.2431			1
sp|O43524|FOXO3_HUMAN	AALQTAPESADDSPSQLSK		2	Aurora-225min-DIA-pro2,Aurora-450min,Aurora-450min-DIA-pro2,Aurora-600min,Aurora-600min-DIA-pro2,Aurora-90min,Aurora-90min-DIA-pro2	958.466	1.148	24.435			1
sp|Q9H2Y7|ZN106_HUMAN	AALQTAYVEVQR		2	Aurora-90min-DIA-pro2	674.858	0.985856	38.161		1
sp|O00562|PITM1_HUMAN	AALQVEEESWNAYPYTR		2	Aurora-225min,Aurora-225min-DIA-pro2,Aurora-450min,Aurora-450min-DIA-pro2,Aurora-600min,Aurora-600min-DIA-pro2,Aurora-90min,Aurora-90min-DIA-pro2	1013.98	1.214	46.5364			1
sp|P62910|RL32_HUMAN	AALRPLVKPK		2	Aurora-225min,Aurora-225min-DIA-pro2,Aurora-450min,Aurora-450min-DIA-pro2,Aurora-600min,Aurora-600min-DIA-pro2,Aurora-90min,Aurora-90min-DIA-pro2	546.866	0.931354	4.99943			1
sp|P62910|RL32_HUMAN	AALRPLVKPK		3	Aurora-600min,Aurora-90min	364.913	0.7545	7.47029	1
sp|Q9UNQ2|DIM1_HUMAN	AALRPTDVVLEVGPGTGNMTVK		2	Aurora-225min,Aurora-225min-DIA-pro2,Aurora-450min,Aurora-450min-DIA-pro2,Aurora-600min,Aurora-600min-DIA-pro2,Aurora-90min,Aurora-90min-DIA-pro2	1113.1	1.27319	48.2956			1
sp|Q9UNQ2|DIM1_HUMAN	AALRPTDVVLEVGPGTGNMTVK		3	Aurora-225min,Aurora-225min-DIA-pro2,Aurora-450min,Aurora-450min-DIA-pro2,Aurora-600min,Aurora-600min-DIA-pro2,Aurora-90min,Aurora-90min-DIA-pro2	742.404	0.998371	48.4536			1
sp|P78527|PRKDC_HUMAN	AALSALESFLK		2	Aurora-225min,Aurora-225min-DIA-pro2,Aurora-450min,Aurora-450min-DIA-pro2,Aurora-600min,Aurora-600min-DIA-pro2,Aurora-90min,Aurora-90min-DIA-pro2	575.329	0.901	59.0504			1
sp|P78527|PRKDC_HUMAN	AALSALESFLK	42.0106@N-term:0	2	Aurora-225min,Aurora-450min,Aurora-600min,Aurora-90min	596.335	0.9355	91.137	1
sp|O95831|AIFM1_HUMAN	AALSASEGEEVPQDK		2	Aurora-225min,Aurora-225min-DIA-pro2,Aurora-450min,Aurora-450min-DIA-pro2,Aurora-600min,Aurora-600min-DIA-pro2,Aurora-90min,Aurora-90min-DIA-pro2	765.868	1.0265	17.9613			1
sp|O95831|AIFM1_HUMAN	AALSASEGEEVPQDK	42.0106@N-term:0	2	Aurora-225min,Aurora-450min,Aurora-600min,Aurora-90min	786.873	1.067	29.5807	1
sp|Q9H6K5|PRR36_HUMAN	AALSDAELGR		1	Aurora-450min	1002.52	1.186	66.3681	1
sp|Q04637-4|IF4G1_HUMAN	AALSEEELEK		2	Aurora-225min,Aurora-225min-DIA-pro2,Aurora-450min,Aurora-450min-DIA-pro2,Aurora-600min,Aurora-600min-DIA-pro2,Aurora-90min,Aurora-90min-DIA-pro2	559.782	0.878	16.343			1
sp|Q04637-4|IF4G1_HUMAN	AALSEEELEK	42.0106@N-term:0	2	Aurora-600min	580.787	0.886	25.1938	1
sp|O43432|IF4G3_HUMAN	AALSEEELER		2	Aurora-225min,Aurora-225min-DIA-pro2,Aurora-450min-DIA-pro2,Aurora-600min-DIA-pro2,Aurora-90min-DIA-pro2	573.785	0.886146	19.846			1
sp|O43432|IF4G3_HUMAN	AALSEEELERK		2	Aurora-225min-DIA-pro2,Aurora-450min,Aurora-450min-DIA-pro2,Aurora-600min,Aurora-600min-DIA-pro2	637.833	0.954896	10.4996			1
sp|Q13362|2A5G_HUMAN	AALSEMVEYITHNR		2	Aurora-225min,Aurora-225min-DIA-pro2,Aurora-450min,Aurora-450min-DIA-pro2,Aurora-600min,Aurora-600min-DIA-pro2,Aurora-90min,Aurora-90min-DIA-pro2	817.404	1.129	51.6964			1
sp|P18850|ATF6A_HUMAN	AALSENEQLK		2	Aurora-225min-DIA-pro2,Aurora-450min-DIA-pro2,Aurora-600min-DIA-pro2	551.791	0.884432	8.64282		1
sp|Q07954|LRP1_HUMAN	AALSGANVLTLIEK		2	Aurora-225min,Aurora-225min-DIA-pro2,Aurora-450min,Aurora-450min-DIA-pro2,Aurora-600min,Aurora-600min-DIA-pro2,Aurora-90min-DIA-pro2	700.411	1.004	55.9651			1
sp|Q9UIA9|XPO7_HUMAN	AALSGSYVNFGVFR		2	Aurora-225min,Aurora-225min-DIA-pro2,Aurora-450min,Aurora-450min-DIA-pro2,Aurora-600min,Aurora-600min-DIA-pro2,Aurora-90min,Aurora-90min-DIA-pro2	744.386	1.04594	53.0405			1
sp|Q5T1R4|ZEP3_HUMAN	AALSLLR	42.0106@N-term:0	2	Aurora-600min	393.248	0.762	14.404	1
sp|Q14978-3|NOLC1_HUMAN	AALSLPAK		2	Aurora-600min	385.742	0.723	10.9327	1
sp|P61201|CSN2_HUMAN	AALSSFQK		2	Aurora-225min,Aurora-225min-DIA-pro2,Aurora-450min-DIA-pro2,Aurora-600min-DIA-pro2,Aurora-90min,Aurora-90min-DIA-pro2	426.235	0.777552	10.0274			1
sp|Q6Y7W6|GGYF2_HUMAN	AALSSQQQQQLALLLQQFQTLK		2	Aurora-225min,Aurora-450min,Aurora-600min	1243.19	1.3495	83.4353	1
sp|Q6Y7W6|GGYF2_HUMAN	AALSSQQQQQLALLLQQFQTLK		3	Aurora-225min,Aurora-225min-DIA-pro2,Aurora-450min,Aurora-450min-DIA-pro2,Aurora-600min,Aurora-600min-DIA-pro2,Aurora-90min-DIA-pro2	829.13	1.082	81.086			1
sp|Q6Y7W6|GGYF2_HUMAN	AALSSQQQQQLALLLQQFQTLK	42.0106@N-term:0	3	Aurora-450min,Aurora-600min	843.134	1.093	89.3264	1
sp|Q9P2G1|AKIB1_HUMAN	AALSSSELLELGDSLMR		2	Aurora-225min-DIA-pro2,Aurora-450min,Aurora-450min-DIA-pro2,Aurora-600min-DIA-pro2	896.461	1.132	72.1763			1
sp|Q8NB78|KDM1B_HUMAN	AALSVHVPGMNR		2	Aurora-450min-DIA-pro2	626.335	0.959886	27.0908		1
sp|Q9P000|COMD9_HUMAN	AALTAEHFAALQSLLK	42.0106@N-term:0	2	Aurora-225min,Aurora-225min-DIA-pro2,Aurora-450min,Aurora-450min-DIA-pro2,Aurora-600min,Aurora-600min-DIA-pro2,Aurora-90min,Aurora-90min-DIA-pro2	863.48	1.136	75.7035			1
sp|P55084|ECHB_HUMAN	AALTGLLHR		2	Aurora-225min,Aurora-225min-DIA-pro2,Aurora-450min,Aurora-450min-DIA-pro2,Aurora-600min,Aurora-600min-DIA-pro2,Aurora-90min,Aurora-90min-DIA-pro2	476.29	0.851	20.6511			1
sp|P55084|ECHB_HUMAN	AALTGLLHR	42.0106@N-term:0	2	Aurora-225min,Aurora-450min,Aurora-600min,Aurora-90min	497.296	0.856	40.2273	1
sp|Q9NQV5|PRD11_HUMAN	AALTIPQGMEVVK		2	Aurora-450min-DIA-pro2,Aurora-600min-DIA-pro2	678.881	0.998707	42.615		1
sp|Q9BUE6|ISCA1_HUMAN	AALTLTPSAVNK		2	Aurora-225min,Aurora-225min-DIA-pro2,Aurora-450min,Aurora-450min-DIA-pro2,Aurora-600min,Aurora-600min-DIA-pro2,Aurora-90min-DIA-pro2	593.346	0.926146	24.7122			1
sp|P15336|ATF2_HUMAN	AALTQQHPPVTNGDTVK		2	Aurora-450min,Aurora-600min	888.966	1.152	13.161	1
sp|O15020|SPTN2_HUMAN	AALTSALSIQNYHLECTETQAWMR	57.0215@C:16	3	Aurora-225min,Aurora-450min,Aurora-600min	932.114	1.013	62.0454	1
sp|Q96GQ5|RUSF1_HUMAN	AALTVHQAR		2	Aurora-225min,Aurora-225min-DIA-pro2,Aurora-450min,Aurora-450min-DIA-pro2,Aurora-600min-DIA-pro2,Aurora-90min,Aurora-90min-DIA-pro2	483.778	0.863	2.6622			1
sp|P59923|ZN445_HUMAN	AALTYSSGFDHHLGDQSGEK		3	Aurora-450min-DIA-pro2,Aurora-600min-DIA-pro2,Aurora-90min-DIA-pro2	707.321	0.928797	22.8516		1
sp|Q9H6S0|YTDC2_HUMAN	AALVAGMYPNLVHVDR		2	Aurora-225min,Aurora-225min-DIA-pro2,Aurora-450min,Aurora-450min-DIA-pro2,Aurora-600min,Aurora-600min-DIA-pro2,Aurora-90min-DIA-pro2	863.459	1.15	44.9781			1
sp|Q9H6S0|YTDC2_HUMAN	AALVAGMYPNLVHVDR		3	Aurora-450min-DIA-pro2,Aurora-600min-DIA-pro2	575.975	0.89974	44.4162		1
sp|Q9BS40|LXN_HUMAN	AALVAQNYINYQQGTPHR		2	Aurora-225min,Aurora-225min-DIA-pro2,Aurora-450min,Aurora-450min-DIA-pro2,Aurora-600min,Aurora-600min-DIA-pro2,Aurora-90min,Aurora-90min-DIA-pro2	1022.52	1.24	32.5051			1
sp|Q9BS40|LXN_HUMAN	AALVAQNYINYQQGTPHR		3	Aurora-225min,Aurora-225min-DIA-pro2,Aurora-450min,Aurora-450min-DIA-pro2,Aurora-600min,Aurora-600min-DIA-pro2,Aurora-90min,Aurora-90min-DIA-pro2	682.017	0.926771	32.5032			1
sp|Q9BS40|LXN_HUMAN	AALVAQNYINYQQGTPHR	42.0106@N-term:0	2	Aurora-600min,Aurora-90min	1043.53	1.2535	49.4767	1
sp|Q9BUF5|TBB6_HUMAN	AALVDLEPGTMDSVR		2	Aurora-225min,Aurora-225min-DIA-pro2,Aurora-450min,Aurora-450min-DIA-pro2,Aurora-600min,Aurora-600min-DIA-pro2,Aurora-90min,Aurora-90min-DIA-pro2	787.398	1.053	45.1919			1
sp|Q9BUF5|TBB6_HUMAN	AALVDLEPGTMDSVR	15.9949@M:11	2	Aurora-225min-DIA-pro2,Aurora-450min-DIA-pro2,Aurora-600min,Aurora-90min-DIA-pro2	795.396	1.05922	36.9065			1
sp|Q9BUF5|TBB6_HUMAN	AALVDLEPGTMDSVR	42.0106@N-term:0	2	Aurora-225min,Aurora-450min,Aurora-600min,Aurora-90min	808.403	1.0675	53.831	1
sp|Q9BUF5|TBB6_HUMAN	AALVDLEPGTMDSVR	42.0106@N-term:0,15.9949@M:11	2	Aurora-225min,Aurora-450min,Aurora-600min,Aurora-90min	816.401	1.068	44.4411	1
sp|Q6PGP7|TTC37_HUMAN	AALVDYLDGK		2	Aurora-225min,Aurora-225min-DIA-pro2,Aurora-450min,Aurora-450min-DIA-pro2,Aurora-600min,Aurora-600min-DIA-pro2,Aurora-90min,Aurora-90min-DIA-pro2	532.785	0.876667	36.8771			1
sp|P27708|PYR1_HUMAN	AALVLEDGSVLR	42.0106@N-term:0	2	Aurora-225min,Aurora-225min-DIA-pro2,Aurora-450min,Aurora-450min-DIA-pro2,Aurora-600min,Aurora-600min-DIA-pro2,Aurora-90min,Aurora-90min-DIA-pro2	642.861	0.984	66.2696			1
sp|Q96L73|NSD1_HUMAN	AALVMDLIDLTPR		2	Aurora-450min-DIA-pro2,Aurora-600min-DIA-pro2	714.393	1.03578	69.615		1
sp|Q8TAA9|VANG1_HUMAN	AALVVLENYYK		2	Aurora-225min-DIA-pro2,Aurora-600min-DIA-pro2,Aurora-90min-DIA-pro2	641.848	0.978724	44.8738		1
sp|P54886|P5CS_HUMAN	AALWALQGGTSVVIANGTHPK		2	Aurora-225min,Aurora-225min-DIA-pro2,Aurora-450min,Aurora-450min-DIA-pro2,Aurora-600min,Aurora-600min-DIA-pro2,Aurora-90min-DIA-pro2	1046.07	1.34	47.8			1
sp|P54886|P5CS_HUMAN	AALWALQGGTSVVIANGTHPK		3	Aurora-225min-DIA-pro2,Aurora-450min,Aurora-450min-DIA-pro2,Aurora-600min-DIA-pro2,Aurora-90min,Aurora-90min-DIA-pro2	697.716	1.0072	47.2074			1
sp|Q8TAV0|FA76A_HUMAN	AALYACTK	42.0106@N-term:0,57.0215@C:6	2	Aurora-225min-DIA-pro2,Aurora-450min-DIA-pro2	470.228	0.823338	24.6831		1
sp|Q5H9U9|DDX6L_HUMAN	AALYEYNLAVMK		2	Aurora-225min-DIA-pro2,Aurora-450min-DIA-pro2,Aurora-600min-DIA-pro2,Aurora-90min-DIA-pro2	693.36	0.99875	44.792		1
sp|Q9UJX2|CDC23_HUMAN	AALYFQR		2	Aurora-225min-DIA-pro2,Aurora-450min-DIA-pro2,Aurora-90min-DIA-pro2	434.737	0.794062	19.077		1
sp|O95248|MTMR5_HUMAN	AALYILGDK		2	Aurora-600min-DIA-pro2	482.279	0.831279	28.4639		1
sp|Q9HBH0|RHOF_HUMAN	AALYLECSAK	57.0215@C:7	2	Aurora-225min-DIA-pro2,Aurora-450min,Aurora-450min-DIA-pro2,Aurora-600min,Aurora-600min-DIA-pro2,Aurora-90min-DIA-pro2	563.284	0.887708	16.549			1
sp|A1L0T0|HACL2_HUMAN	AAMAAAQSGTPGPVFVELPVDVLYPYFMVQK		3	Aurora-225min,Aurora-450min,Aurora-600min	1099.56	1.1215	91.6307	1
sp|A1L0T0|HACL2_HUMAN	AAMAAAQSGTPGPVFVELPVDVLYPYFMVQK	15.9949@M:28	3	Aurora-225min,Aurora-450min,Aurora-600min	1104.89	1.116	91.6268	1
sp|A1L0T0|HACL2_HUMAN	AAMAAAQSGTPGPVFVELPVDVLYPYFMVQK	15.9949@M:3	3	Aurora-225min,Aurora-450min,Aurora-600min	1104.89	1.118	91.6095	1
sp|A1L0T0|HACL2_HUMAN	AAMAAAQSGTPGPVFVELPVDVLYPYFMVQK	15.9949@M:3,15.9949@M:28	3	Aurora-600min	1110.23	1.116	88.9392	1
sp|Q02083|NAAA_HUMAN	AAMAQVIGDR		2	Aurora-225min-DIA-pro2,Aurora-450min,Aurora-450min-DIA-pro2,Aurora-600min,Aurora-600min-DIA-pro2,Aurora-90min-DIA-pro2	516.269	0.83	14.6245			1
sp|Q8TDD1|DDX54_HUMAN	AAMAQWR		2	Aurora-225min,Aurora-225min-DIA-pro2,Aurora-450min,Aurora-450min-DIA-pro2,Aurora-600min-DIA-pro2,Aurora-90min-DIA-pro2	417.208	0.764948	8.43104			1
sp|O14744|ANM5_HUMAN	AAMAVGGAGGSR	42.0106@N-term:0	2	Aurora-225min,Aurora-225min-DIA-pro2,Aurora-450min,Aurora-450min-DIA-pro2,Aurora-600min,Aurora-600min-DIA-pro2,Aurora-90min,Aurora-90min-DIA-pro2	523.756	0.908418	19.3449			1
sp|O14744|ANM5_HUMAN	AAMAVGGAGGSR	42.0106@N-term:0,15.9949@M:3	2	Aurora-225min-DIA-pro2,Aurora-450min-DIA-pro2,Aurora-600min-DIA-pro2,Aurora-90min-DIA-pro2	531.747	0.911	18.7314		1
sp|Q86UY6|NAA40_HUMAN	AAMDAVCAK	57.0215@C:7	2	Aurora-225min,Aurora-225min-DIA-pro2,Aurora-450min,Aurora-450min-DIA-pro2,Aurora-600min-DIA-pro2,Aurora-90min,Aurora-90min-DIA-pro2	468.717	0.790833	7.62148			1
sp|Q9HAU5|RENT2_HUMAN	AAMDFCMNMNTK	57.0215@C:6	2	Aurora-225min-DIA-pro2,Aurora-450min-DIA-pro2,Aurora-600min,Aurora-600min-DIA-pro2,Aurora-90min-DIA-pro2	717.288	1.00216	33.076			1
sp|P48728|GCST_HUMAN	AAMDFPGAKVIVPQLK	42.0106@N-term:0	2	Aurora-90min	863.982	1.115	91.6938	1
sp|Q16891-4|MIC60_HUMAN	AAMDNSEIAGEK		2	Aurora-225min,Aurora-225min-DIA-pro2,Aurora-450min,Aurora-450min-DIA-pro2,Aurora-600min,Aurora-600min-DIA-pro2,Aurora-90min,Aurora-90min-DIA-pro2	618.282	0.911	9.67811			1
sp|Q16891-4|MIC60_HUMAN	AAMDNSEIAGEK	15.9949@M:3	2	Aurora-450min-DIA-pro2,Aurora-600min-DIA-pro2,Aurora-90min-DIA-pro2	626.28	0.917292	8.25759		1
sp|Q16891-4|MIC60_HUMAN	AAMDNSEIAGEK	42.0106@N-term:0	2	Aurora-225min,Aurora-450min	639.288	0.945	22.028	1
sp|Q08211|DHX9_HUMAN	AAMEALVVEVTK		2	Aurora-225min,Aurora-225min-DIA-pro2,Aurora-450min,Aurora-450min-DIA-pro2,Aurora-600min,Aurora-600min-DIA-pro2,Aurora-90min,Aurora-90min-DIA-pro2	630.847	0.949323	42.9578			1
sp|Q08211|DHX9_HUMAN	AAMEALVVEVTK	15.9949@M:3	2	Aurora-450min-DIA-pro2,Aurora-600min-DIA-pro2,Aurora-90min-DIA-pro2	638.838	0.960383	26.7895		1
sp|Q08211|DHX9_HUMAN	AAMEALVVEVTK	42.0106@N-term:0	2	Aurora-225min,Aurora-450min,Aurora-600min,Aurora-90min	651.852	0.954	75.3462	1
sp|Q9Y490|TLN1_HUMAN	AAMEPIVISAK		2	Aurora-225min,Aurora-225min-DIA-pro2,Aurora-450min,Aurora-450min-DIA-pro2,Aurora-600min,Aurora-600min-DIA-pro2,Aurora-90min,Aurora-90min-DIA-pro2	565.318	0.899	30.2732			1
sp|Q9Y490|TLN1_HUMAN	AAMEPIVISAK	15.9949@M:3	2	Aurora-450min-DIA-pro2,Aurora-90min-DIA-pro2	573.309	0.893134	25.9213		1
sp|O60725|ICMT_HUMAN	AAMFTAGSNFNHVVQNEK		2	Aurora-225min,Aurora-225min-DIA-pro2,Aurora-450min,Aurora-450min-DIA-pro2,Aurora-600min,Aurora-600min-DIA-pro2,Aurora-90min,Aurora-90min-DIA-pro2	982.967	1.246	31.9193			1
sp|O60725|ICMT_HUMAN	AAMFTAGSNFNHVVQNEK		3	Aurora-225min,Aurora-225min-DIA-pro2,Aurora-450min,Aurora-450min-DIA-pro2,Aurora-600min,Aurora-600min-DIA-pro2,Aurora-90min	655.648	0.853	31.0615			1
sp|O60725|ICMT_HUMAN	AAMFTAGSNFNHVVQNEK	15.9949@M:3	2	Aurora-90min-DIA-pro2	990.956	1.23651	35.2541		1
sp|O60725|ICMT_HUMAN	AAMFTAGSNFNHVVQNEK	42.0106@N-term:0	2	Aurora-225min,Aurora-450min,Aurora-600min,Aurora-90min	1003.97	1.264	47.0504	1
sp|Q8IZ69|TRM2A_HUMAN	AAMGNFVDLCR	57.0215@C:10	2	Aurora-225min,Aurora-225min-DIA-pro2,Aurora-450min,Aurora-450min-DIA-pro2,Aurora-600min,Aurora-600min-DIA-pro2,Aurora-90min-DIA-pro2	627.292	0.94	34.6733			1
sp|Q96G03|PGM2_HUMAN	AAMGPGISR		2	Aurora-225min-DIA-pro2,Aurora-450min,Aurora-450min-DIA-pro2,Aurora-600min,Aurora-600min-DIA-pro2,Aurora-90min,Aurora-90min-DIA-pro2	430.226	0.782813	6.00676			1
sp|Q96DX7|TRI44_HUMAN	AAMIELVER		2	Aurora-225min-DIA-pro2,Aurora-450min-DIA-pro2,Aurora-600min-DIA-pro2,Aurora-90min-DIA-pro2	516.281	0.851198	31.9701		1
sp|O14975|S27A2_HUMAN	AAMITHQR		2	Aurora-90min	464.245	0.815	1.40301	1
sp|O14975|S27A2_HUMAN	AAMITHQR	42.0106@N-term:0	2	Aurora-450min	485.25	0.834	8.19604	1
sp|P14923|PLAK_HUMAN	AAMIVNQLSK		2	Aurora-225min-DIA-pro2,Aurora-450min,Aurora-450min-DIA-pro2,Aurora-600min,Aurora-600min-DIA-pro2,Aurora-90min-DIA-pro2	537.802	0.88	20.1709			1
sp|P14923|PLAK_HUMAN	AAMIVNQLSK	15.9949@M:3	2	Aurora-600min-DIA-pro2,Aurora-90min-DIA-pro2	545.794	0.885935	21.7428		1
sp|P63010-2|AP2B1_HUMAN,sp|P63010-3|AP2B1_HUMAN,sp|P63010|AP2B1_HUMAN,sp|Q10567-2|AP1B1_HUMAN,sp|Q10567-3|AP1B1_HUMAN,sp|Q10567-4|AP1B1_HUMAN,sp|Q10567|AP1B1_HUMAN	AAMIWIVGEYAER		2	Aurora-225min,Aurora-225min-DIA-pro2,Aurora-450min,Aurora-450min-DIA-pro2,Aurora-600min-DIA-pro2	754.882	1.04699	57.0207			1
sp|P63010-2|AP2B1_HUMAN,sp|P63010-3|AP2B1_HUMAN,sp|P63010|AP2B1_HUMAN,sp|Q10567-2|AP1B1_HUMAN,sp|Q10567-3|AP1B1_HUMAN,sp|Q10567-4|AP1B1_HUMAN,sp|Q10567|AP1B1_HUMAN	AAMIWIVGEYAER	15.9949@M:3	2	Aurora-90min-DIA-pro2	762.872	1.04292	61.8634		1
sp|Q14191|WRN_HUMAN	AAMLAPLLEVIK		2	Aurora-225min,Aurora-225min-DIA-pro2,Aurora-450min,Aurora-450min-DIA-pro2,Aurora-600min,Aurora-600min-DIA-pro2,Aurora-90min,Aurora-90min-DIA-pro2	634.886	0.960625	70.0229			1
sp|O15111|IKKA_HUMAN	AAMLSLLR		2	Aurora-225min-DIA-pro2	437.756	0.814677	38.1165		1
sp|Q15911|ZFHX3_HUMAN	AAMMAMSEYEDR		2	Aurora-225min-DIA-pro2,Aurora-450min-DIA-pro2,Aurora-600min-DIA-pro2,Aurora-90min-DIA-pro2	702.783	1.00474	27.1791		1
sp|O14920|IKKB_HUMAN	AAMMNLLR		2	Aurora-450min-DIA-pro2	460.246	0.826354	28.4924		1
sp|Q13315|ATM_HUMAN	AAMNFFQSVPECEHHQK	57.0215@C:12	2	Aurora-450min,Aurora-600min-DIA-pro2	1030.46	1.23346	25.8881			1
sp|Q13315|ATM_HUMAN	AAMNFFQSVPECEHHQK	57.0215@C:12	3	Aurora-225min-DIA-pro2,Aurora-450min,Aurora-450min-DIA-pro2,Aurora-600min,Aurora-600min-DIA-pro2	687.309	0.883469	26.1615			1
sp|Q96M86|DNHD1_HUMAN	AAMQELAASVFYGGPLGDTEDR	15.9949@M:3	2	Aurora-600min	1157.54	1.352	62.9255	1
sp|Q96EY9|ADAT3_HUMAN	AAMQSHMER		2	Aurora-225min-DIA-pro2,Aurora-90min-DIA-pro2	530.73	0.857472	0.654894		1
sp|Q9P0K7|RAI14_HUMAN	AAMTDAMVPR		2	Aurora-225min-DIA-pro2,Aurora-450min-DIA-pro2,Aurora-600min-DIA-pro2,Aurora-90min-DIA-pro2	531.757	0.870365	20.8502		1
sp|A6NHR9|SMHD1_HUMAN	AAMVISWHLASDMDCVVTLTTDAAR	15.9949@M:3,57.0215@C:15	3	Aurora-450min	917.436	1.138	48.3692	1
sp|Q9Y2V7|COG6_HUMAN	AAMVQFDR		2	Aurora-225min-DIA-pro2,Aurora-450min-DIA-pro2,Aurora-600min-DIA-pro2	469.232	0.811364	14.9766		1
sp|Q8IY67|RAVR1_HUMAN	AAMWASTPR		2	Aurora-450min-DIA-pro2,Aurora-600min-DIA-pro2	495.739	0.836074	13.6969		1
sp|Q9NX74|DUS2L_HUMAN	AAMWNPSIFLK		2	Aurora-225min,Aurora-225min-DIA-pro2,Aurora-450min,Aurora-450min-DIA-pro2,Aurora-600min,Aurora-600min-DIA-pro2,Aurora-90min,Aurora-90min-DIA-pro2	639.339	0.950194	58.2796			1
sp|Q9NX74|DUS2L_HUMAN	AAMWNPSIFLK	15.9949@M:3	2	Aurora-90min-DIA-pro2	647.33	0.945099	65.0293		1
sp|Q6KC79|NIPBL_HUMAN	AAMYDIISSPSK		2	Aurora-225min,Aurora-225min-DIA-pro2,Aurora-450min,Aurora-450min-DIA-pro2,Aurora-600min-DIA-pro2,Aurora-90min,Aurora-90min-DIA-pro2	641.821	0.946729	34.9705			1
sp|Q8NE71|ABCF1_HUMAN	AANAAENDFSVSQAEMSSR		2	Aurora-225min,Aurora-225min-DIA-pro2,Aurora-450min,Aurora-450min-DIA-pro2,Aurora-600min,Aurora-600min-DIA-pro2,Aurora-90min,Aurora-90min-DIA-pro2	992.937	1.147	30.4592			1
sp|Q8NE71|ABCF1_HUMAN	AANAAENDFSVSQAEMSSR	15.9949@M:16	2	Aurora-225min,Aurora-450min,Aurora-600min	1000.93	1.142	22.8076	1
sp|Q8NE71|ABCF1_HUMAN	AANAAENDFSVSQAEMSSR	42.0106@N-term:0	2	Aurora-225min,Aurora-450min,Aurora-600min,Aurora-90min	1013.94	1.137	45.2104	1
sp|Q9HCE3|ZN532_HUMAN	AANAIQQQTVVVPASSLANAK		2	Aurora-225min-DIA-pro2,Aurora-450min-DIA-pro2,Aurora-600min-DIA-pro2,Aurora-90min-DIA-pro2	1041.06	1.23957	39.0874		1
sp|Q9Y4Y9|LSM5_HUMAN	AANATTNPSQLLPLELVDK	42.0106@N-term:0	2	Aurora-225min,Aurora-225min-DIA-pro2,Aurora-450min,Aurora-450min-DIA-pro2,Aurora-600min,Aurora-600min-DIA-pro2,Aurora-90min,Aurora-90min-DIA-pro2	1019.05	1.242	76.6938			1
sp|Q9Y6N7|ROBO1_HUMAN	AANAYGISDPSQISDPVK		2	Aurora-225min,Aurora-225min-DIA-pro2,Aurora-450min,Aurora-450min-DIA-pro2,Aurora-600min,Aurora-600min-DIA-pro2,Aurora-90min,Aurora-90min-DIA-pro2	916.955	1.139	38.7445			1
sp|P42765|THIM_HUMAN	AANDAGYFNDEMAPIEVK		2	Aurora-225min,Aurora-225min-DIA-pro2,Aurora-450min,Aurora-450min-DIA-pro2,Aurora-600min,Aurora-600min-DIA-pro2,Aurora-90min,Aurora-90min-DIA-pro2	977.946	1.1665	47.7645			1
sp|P42765|THIM_HUMAN	AANDAGYFNDEMAPIEVK	15.9949@M:12	2	Aurora-225min,Aurora-225min-DIA-pro2,Aurora-450min,Aurora-450min-DIA-pro2,Aurora-600min,Aurora-600min-DIA-pro2,Aurora-90min,Aurora-90min-DIA-pro2	985.944	1.168	40.2773			1
sp|P42765|THIM_HUMAN	AANDAGYFNDEMAPIEVK	42.0106@N-term:0	2	Aurora-450min,Aurora-600min,Aurora-90min	998.951	1.22	59.1517	1
sp|Q8TDM6|DLG5_HUMAN	AANEEMEALR		2	Aurora-225min-DIA-pro2,Aurora-450min-DIA-pro2,Aurora-600min-DIA-pro2	567.266	0.866354	12.5598		1
sp|Q9H1K0|RBNS5_HUMAN	AANGEVASLR		2	Aurora-450min	494.264	0.826	10.7417	1
sp|Q86V48|LUZP1_HUMAN	AANGLEADNSCPNSK	57.0215@C:11	2	Aurora-225min,Aurora-225min-DIA-pro2,Aurora-450min,Aurora-450min-DIA-pro2,Aurora-600min,Aurora-600min-DIA-pro2,Aurora-90min,Aurora-90min-DIA-pro2	774.341	1.00689	6.24211			1
sp|P25787|PSA2_HUMAN	AANGVVLATEK		2	Aurora-225min,Aurora-225min-DIA-pro2,Aurora-450min,Aurora-450min-DIA-pro2,Aurora-600min,Aurora-600min-DIA-pro2,Aurora-90min,Aurora-90min-DIA-pro2	536.803	0.878	10.785			1
sp|P25787|PSA2_HUMAN	AANGVVLATEK	42.0106@N-term:0	2	Aurora-225min,Aurora-450min,Aurora-600min,Aurora-90min	557.809	0.902	28.4026	1
sp|P07947|YES_HUMAN,sp|P12931-2|SRC_HUMAN,sp|P12931-3|SRC_HUMAN,sp|P12931|SRC_HUMAN	AANILVGENLVCK	57.0215@C:12	2	Aurora-225min,Aurora-225min-DIA-pro2,Aurora-450min,Aurora-450min-DIA-pro2,Aurora-600min,Aurora-600min-DIA-pro2,Aurora-90min-DIA-pro2	700.882	1.0151	38.1711			1
sp|Q8NEZ5|FBX22_HUMAN	AANIPEHNTIGFMFACVGR	57.0215@C:16	2	Aurora-225min,Aurora-450min-DIA-pro2,Aurora-600min	1053.01	1.26	50.6301			1
sp|Q8NEZ5|FBX22_HUMAN	AANIPEHNTIGFMFACVGR	57.0215@C:16	3	Aurora-225min,Aurora-225min-DIA-pro2,Aurora-450min,Aurora-450min-DIA-pro2,Aurora-600min	702.34	0.884	50.8606			1
sp|Q9P2N5|RBM27_HUMAN	AANIVIQTEPPVPVSINSNITR		2	Aurora-225min,Aurora-450min,Aurora-600min,Aurora-90min	1167.14	1.3375	60.3174	1
sp|Q8WXI9|P66B_HUMAN	AANLEMFK		2	Aurora-450min-DIA-pro2,Aurora-600min-DIA-pro2	462.231	0.798374	20.2974		1
sp|Q86Y07|VRK2_HUMAN	AANLLLGYK		2	Aurora-600min-DIA-pro2	481.787	0.811875	25.2441		1
sp|P26012|ITB8_HUMAN	AANLNNLVVEAYQK		2	Aurora-225min	773.915	1.053	42.8691	1
sp|P39880|CUX1_HUMAN	AANLNSIIHR		2	Aurora-225min-DIA-pro2,Aurora-450min-DIA-pro2,Aurora-600min-DIA-pro2,Aurora-90min-DIA-pro2	554.815	0.893134	18.455		1
sp|Q9Y6H3|ATP23_HUMAN	AANLSGDCSLVNEIFR	57.0215@C:8	2	Aurora-450min-DIA-pro2,Aurora-600min-DIA-pro2	883.424	1.11067	56.2555		1
sp|Q9Y6W6|DUS10_HUMAN	AANLTYMPSSSGSAR	42.0106@N-term:0,15.9949@M:7	2	Aurora-600min	785.862	1.034	41.6466	1
sp|Q99988|GDF15_HUMAN	AANMHAQIK		2	Aurora-225min,Aurora-225min-DIA-pro2,Aurora-90min,Aurora-90min-DIA-pro2	492.258	0.849083	1.33671			1
sp|Q9Y4P8|WIPI2_HUMAN	AANMIPAHDSPLAALAFDASGTK		2	Aurora-225min-DIA-pro2,Aurora-450min-DIA-pro2,Aurora-600min,Aurora-600min-DIA-pro2	1135.07	1.27829	55.1623			1
sp|Q9Y4P8|WIPI2_HUMAN	AANMIPAHDSPLAALAFDASGTK		3	Aurora-225min,Aurora-225min-DIA-pro2,Aurora-450min,Aurora-450min-DIA-pro2,Aurora-600min,Aurora-600min-DIA-pro2,Aurora-90min,Aurora-90min-DIA-pro2	757.048	0.974	56.5493			1
sp|P46063|RECQ1_HUMAN	AANMLQQSGSK		2	Aurora-225min,Aurora-225min-DIA-pro2,Aurora-450min,Aurora-450min-DIA-pro2,Aurora-600min,Aurora-600min-DIA-pro2,Aurora-90min,Aurora-90min-DIA-pro2	567.782	0.868323	4.04433			1
sp|P46063|RECQ1_HUMAN	AANMLQQSGSK	42.0106@N-term:0	2	Aurora-225min	588.788	0.905	25.5942	1
sp|Q07864|DPOE1_HUMAN	AANMPDSELFELISENR		2	Aurora-225min,Aurora-225min-DIA-pro2,Aurora-450min,Aurora-450min-DIA-pro2,Aurora-600min,Aurora-600min-DIA-pro2,Aurora-90min,Aurora-90min-DIA-pro2	968.459	1.156	68.6069			1
sp|P08574|CY1_HUMAN	AANNGALPPDLSYIVR		2	Aurora-225min,Aurora-225min-DIA-pro2,Aurora-450min,Aurora-450min-DIA-pro2,Aurora-600min,Aurora-600min-DIA-pro2,Aurora-90min,Aurora-90min-DIA-pro2	835.947	1.09	51.3071			1
sp|Q6P2E9|EDC4_HUMAN	AANNGSAMVR		2	Aurora-225min-DIA-pro2,Aurora-90min-DIA-pro2	495.743	0.821719	3.75581		1
sp|Q6P2E9|EDC4_HUMAN	AANNGSAMVR	15.9949@M:8	2	Aurora-225min-DIA-pro2	503.733	0.808563	1.14288		1
sp|Q9BV44|THUM3_HUMAN	AANNIASLLTK		2	Aurora-225min,Aurora-225min-DIA-pro2,Aurora-450min,Aurora-450min-DIA-pro2,Aurora-600min,Aurora-600min-DIA-pro2,Aurora-90min,Aurora-90min-DIA-pro2	558.325	0.879	33.7328			1
sp|Q9BV44|THUM3_HUMAN	AANNIASLLTK	42.0106@N-term:0	2	Aurora-225min,Aurora-450min,Aurora-600min	579.33	0.9015	54.7386	1
sp|O15031|PLXB2_HUMAN	AANPDYR		2	Aurora-225min-DIA-pro2	403.688	0.756598	0.181923		1
sp|Q7L5L3|GDPD3_HUMAN	AANPEMPLSFTISR		2	Aurora-225min,Aurora-225min-DIA-pro2,Aurora-450min,Aurora-450min-DIA-pro2,Aurora-600min,Aurora-600min-DIA-pro2,Aurora-90min-DIA-pro2	767.39	1.02745	47.9047			1
sp|Q7L5L3|GDPD3_HUMAN	AANPEMPLSFTISR	15.9949@M:6	2	Aurora-90min-DIA-pro2	775.381	1.02661	52.8195		1
sp|Q15042|RB3GP_HUMAN	AANPGCSLEDFVR	57.0215@C:6	2	Aurora-225min,Aurora-225min-DIA-pro2,Aurora-450min,Aurora-450min-DIA-pro2,Aurora-600min,Aurora-600min-DIA-pro2,Aurora-90min,Aurora-90min-DIA-pro2	718.335	1.00926	38.5129			1
sp|Q8IY81|SPB1_HUMAN	AANPVDFLSK		2	Aurora-225min,Aurora-225min-DIA-pro2,Aurora-450min,Aurora-450min-DIA-pro2,Aurora-600min,Aurora-600min-DIA-pro2,Aurora-90min,Aurora-90min-DIA-pro2	531.285	0.851	34.4333			1
sp|Q5VZL5|ZMYM4_HUMAN	AANQVEETLHTHLPQTPETNFR		3	Aurora-450min,Aurora-600min	845.086	0.994	37.7604	1
sp|Q9UPQ0|LIMC1_HUMAN	AANSCTSYSGTTLNLK	57.0215@C:5	2	Aurora-225min,Aurora-225min-DIA-pro2,Aurora-450min,Aurora-450min-DIA-pro2,Aurora-600min,Aurora-600min-DIA-pro2,Aurora-90min,Aurora-90min-DIA-pro2	844.401	1.089	24.585			1
sp|Q9Y4L1|HYOU1_HUMAN	AANSLEAFIFETQDK		2	Aurora-225min,Aurora-225min-DIA-pro2,Aurora-450min,Aurora-450min-DIA-pro2,Aurora-600min,Aurora-600min-DIA-pro2,Aurora-90min,Aurora-90min-DIA-pro2	842.415	1.092	57.3643			1
sp|Q9Y4L1|HYOU1_HUMAN	AANSLEAFIFETQDK		3	Aurora-450min-DIA-pro2,Aurora-600min-DIA-pro2	561.939	0.874793	55.2594		1
sp|Q9Y4L1|HYOU1_HUMAN	AANSLEAFIFETQDK	42.0106@N-term:0	2	Aurora-225min,Aurora-450min,Aurora-600min,Aurora-90min	863.42	1.165	82.4909	1
sp|Q9P0V3|SH3B4_HUMAN	AANSNGLPR		2	Aurora-450min-DIA-pro2	450.232	0.793279	1.37459		1
sp|Q9NRY2|SOSSC_HUMAN	AANSSGQGFQNK	42.0106@N-term:0	2	Aurora-225min,Aurora-225min-DIA-pro2,Aurora-450min,Aurora-450min-DIA-pro2,Aurora-600min,Aurora-600min-DIA-pro2,Aurora-90min,Aurora-90min-DIA-pro2	625.792	0.947396	8.46378			1
sp|Q14CN2|CLCA4_HUMAN	AANSSVPPITVNAK	42.0106@N-term:0	2	Aurora-600min	705.883	0.96	9.73744	1
sp|Q9H9F9|ARP5_HUMAN	AANVFPFR	42.0106@N-term:0	2	Aurora-225min-DIA-pro2,Aurora-450min-DIA-pro2,Aurora-90min-DIA-pro2	482.25	0.821146	53.7579		1
sp|Q96PV6|LENG8_HUMAN	AANVGDQR	42.0106@N-term:0	2	Aurora-225min-DIA-pro2,Aurora-450min-DIA-pro2,Aurora-600min-DIA-pro2,Aurora-90min-DIA-pro2	436.715	0.789827	6.23504		1
sp|O14529|CUX2_HUMAN,sp|P39880-3|CUX1_HUMAN,sp|P39880-9|CUX1_HUMAN,sp|Q13948-10|CASP_HUMAN,sp|Q13948-2|CASP_HUMAN,sp|Q13948-9|CASP_HUMAN,sp|Q13948|CASP_HUMAN	AANVGSMFQYWK	42.0106@N-term:0	2	Aurora-225min,Aurora-225min-DIA-pro2,Aurora-450min,Aurora-450min-DIA-pro2,Aurora-600min,Aurora-600min-DIA-pro2,Aurora-90min,Aurora-90min-DIA-pro2	722.34	1.03	68.862			1
sp|P50750|CDK9_HUMAN	AANVLITR		2	Aurora-225min-DIA-pro2,Aurora-450min-DIA-pro2,Aurora-600min,Aurora-600min-DIA-pro2,Aurora-90min-DIA-pro2	429.264	0.783802	9.5896			1
sp|Q9Y6E0|STK24_HUMAN	AANVLLSEHGEVK		2	Aurora-225min,Aurora-225min-DIA-pro2,Aurora-450min,Aurora-450min-DIA-pro2,Aurora-600min,Aurora-600min-DIA-pro2,Aurora-90min,Aurora-90min-DIA-pro2	683.87	1.018	16.0773			1
sp|O00506-2|STK25_HUMAN,sp|O00506-3|STK25_HUMAN,sp|O00506|STK25_HUMAN,sp|Q9P289-2|STK26_HUMAN,sp|Q9P289-3|STK26_HUMAN,sp|Q9P289|STK26_HUMAN	AANVLLSEQGDVK		2	Aurora-225min-DIA-pro2,Aurora-450min-DIA-pro2,Aurora-600min,Aurora-600min-DIA-pro2,Aurora-90min-DIA-pro2	672.362	0.990896	22.9578			1
sp|O00506-2|STK25_HUMAN,sp|O00506-3|STK25_HUMAN,sp|O00506|STK25_HUMAN,sp|Q9P289-2|STK26_HUMAN,sp|Q9P289-3|STK26_HUMAN,sp|Q9P289|STK26_HUMAN	AANVLLSEQGDVK	42.0106@N-term:0	2	Aurora-450min	693.367	1.019	42.3218	1
sp|P07948-2|LYN_HUMAN	AANVLVSESLMCK	15.9949@M:11,57.0215@C:12	2	Aurora-225min-DIA-pro2,Aurora-600min-DIA-pro2	719.35	1.0055	31.6739		1
sp|P07948|LYN_HUMAN	AANVLVSESLMCK	57.0215@C:12	2	Aurora-225min,Aurora-225min-DIA-pro2,Aurora-450min,Aurora-450min-DIA-pro2,Aurora-600min,Aurora-600min-DIA-pro2,Aurora-90min,Aurora-90min-DIA-pro2	711.36	1.00827	36.6707			1
sp|P56182|RRP1_HUMAN	AANVQEPEK		2	Aurora-225min-DIA-pro2,Aurora-450min,Aurora-450min-DIA-pro2,Aurora-600min-DIA-pro2,Aurora-90min,Aurora-90min-DIA-pro2	493.251	0.819687	2.02411			1
sp|P05549-5|AP2A_HUMAN,sp|P05549-6|AP2A_HUMAN,sp|P05549|AP2A_HUMAN,sp|Q6VUC0|AP2E_HUMAN,sp|Q92481-2|AP2B_HUMAN,sp|Q92481|AP2B_HUMAN	AANVTLLTSLVEGEAVHLAR		2	Aurora-225min-DIA-pro2,Aurora-450min-DIA-pro2,Aurora-600min-DIA-pro2	1032.57	1.29765	70.5665		1
sp|P05549-5|AP2A_HUMAN,sp|P05549-6|AP2A_HUMAN,sp|P05549|AP2A_HUMAN,sp|Q6VUC0|AP2E_HUMAN,sp|Q92481-2|AP2B_HUMAN,sp|Q92481|AP2B_HUMAN	AANVTLLTSLVEGEAVHLAR		3	Aurora-225min-DIA-pro2,Aurora-450min-DIA-pro2,Aurora-600min,Aurora-600min-DIA-pro2,Aurora-90min,Aurora-90min-DIA-pro2	688.72	0.978724	70.6468			1
sp|Q5VTT5|MYOM3_HUMAN	AANWAGVGELSAPSSLFECK	57.0215@C:19	2	Aurora-450min	1047.5	1.204	89.3066	1
sp|O75489|NDUS3_HUMAN	AANWYER		2	Aurora-225min-DIA-pro2,Aurora-450min-DIA-pro2,Aurora-600min-DIA-pro2	455.214	0.796336	7.273		1
sp|Q8ND04|SMG8_HUMAN	AANYDFYQLLEEK		2	Aurora-225min,Aurora-225min-DIA-pro2,Aurora-450min,Aurora-450min-DIA-pro2,Aurora-600min-DIA-pro2,Aurora-90min,Aurora-90min-DIA-pro2	802.386	1.08011	57.0254			1
sp|Q9BTV4|TMM43_HUMAN	AANYSSTSTR	42.0106@N-term:0	2	Aurora-225min,Aurora-225min-DIA-pro2,Aurora-450min,Aurora-450min-DIA-pro2,Aurora-600min,Aurora-600min-DIA-pro2,Aurora-90min,Aurora-90min-DIA-pro2	550.254	0.8975	8.71472			1
sp|Q9Y4D7|PLXD1_HUMAN	AAPAALCAFR	57.0215@C:7	2	Aurora-225min-DIA-pro2,Aurora-450min-DIA-pro2,Aurora-90min-DIA-pro2	524.274	0.85375	27.6724		1
sp|Q96JN8|NEUL4_HUMAN	AAPAAQAEPER		2	Aurora-225min-DIA-pro2,Aurora-450min-DIA-pro2,Aurora-600min-DIA-pro2,Aurora-90min-DIA-pro2	555.774	0.892292	3.51875		1
sp|Q8NCN4|RN169_HUMAN	AAPAEPDFIFR		2	Aurora-225min-DIA-pro2,Aurora-450min,Aurora-450min-DIA-pro2,Aurora-600min,Aurora-600min-DIA-pro2,Aurora-90min-DIA-pro2	617.316	0.918385	40.6946			1
sp|Q9UBP6|TRMB_HUMAN	AAPAGGFQNIACLR	57.0215@C:12	2	Aurora-225min,Aurora-225min-DIA-pro2,Aurora-450min,Aurora-450min-DIA-pro2,Aurora-600min,Aurora-600min-DIA-pro2,Aurora-90min,Aurora-90min-DIA-pro2	723.37	1.0064	37.4496			1
sp|Q9BZE9|ASPC1_HUMAN	AAPAGGGGSAVSVLAPNGR	42.0106@N-term:0	2	Aurora-225min,Aurora-450min,Aurora-600min	825.932	1.186	37.3782	1
sp|Q6ZW31|SYDE1_HUMAN	AAPAGSVISR		2	Aurora-600min-DIA-pro2	464.764	0.829896	4.71981		1
sp|P0C2W1|FBSP1_HUMAN	AAPAPGAGAASGGAGCSGGGAGAGAGSGSGAAGAGGR	42.0106@N-term:0,57.0215@C:16	3	Aurora-225min,Aurora-450min,Aurora-600min,Aurora-90min	919.078	1.244	23.3829	1
sp|O95336|6PGL_HUMAN	AAPAPGLISVFSSSQELGAALAQLVAQR	42.0106@N-term:0	3	Aurora-225min,Aurora-225min-DIA-pro2,Aurora-450min,Aurora-450min-DIA-pro2,Aurora-600min,Aurora-600min-DIA-pro2,Aurora-90min	932.175	1.2185	95.6637			1
sp|O95336|6PGL_HUMAN	AAPAPGLISVFSSSQELGAALAQLVAQRAACCLAGAR	42.0106@N-term:0,57.0215@C:31,57.0215@C:32	4	Aurora-450min	931.987	1.232	95.7826	1
sp|Q86Y37|CACL1_HUMAN	AAPAPTASSTININTSTSK		2	Aurora-225min,Aurora-225min-DIA-pro2,Aurora-450min,Aurora-450min-DIA-pro2,Aurora-600min,Aurora-600min-DIA-pro2,Aurora-90min,Aurora-90min-DIA-pro2	916.473	1.1595	26.2162			1
sp|O15240|VGF_HUMAN	AAPAPTHVR		2	Aurora-600min-DIA-pro2	460.259	0.835417	2.48696		1
sp|Q9NXG2|THUM1_HUMAN	AAPAQQTTQPGGGK	42.0106@N-term:0	2	Aurora-225min,Aurora-225min-DIA-pro2,Aurora-450min,Aurora-450min-DIA-pro2,Aurora-600min,Aurora-600min-DIA-pro2,Aurora-90min,Aurora-90min-DIA-pro2	677.341	0.968	9.53574			1
sp|Q14244|MAP7_HUMAN	AAPAQVRPPSPGNIRPVK		3	Aurora-225min,Aurora-225min-DIA-pro2,Aurora-450min,Aurora-450min-DIA-pro2,Aurora-600min,Aurora-600min-DIA-pro2,Aurora-90min,Aurora-90min-DIA-pro2	619.027	0.860104	22.1103			1
sp|Q8NF37|PCAT1_HUMAN	AAPASSAGASDAR		2	Aurora-225min,Aurora-225min-DIA-pro2,Aurora-450min-DIA-pro2,Aurora-90min,Aurora-90min-DIA-pro2	566.273	0.889323	2.22879			1
sp|Q8NF37|PCAT1_HUMAN	AAPASSAGASDAR	42.0106@N-term:0	2	Aurora-450min	587.278	0.9395	6.14956	1
sp|P55084|ECHB_HUMAN	AAPAVQTK		2	Aurora-225min-DIA-pro2,Aurora-90min-DIA-pro2	393.229	0.744384	0.87271		1
sp|Q8NBT0|POC1A_HUMAN	AAPCAEDPSLER	42.0106@N-term:0,57.0215@C:4	2	Aurora-225min-DIA-pro2,Aurora-450min-DIA-pro2,Aurora-600min-DIA-pro2,Aurora-90min-DIA-pro2	679.3	0.978724	27.8599		1
sp|Q86WB0|ZC3C1_HUMAN	AAPCEGQAFAVGVEK	42.0106@N-term:0,57.0215@C:4	2	Aurora-225min,Aurora-225min-DIA-pro2,Aurora-450min,Aurora-450min-DIA-pro2,Aurora-600min,Aurora-600min-DIA-pro2,Aurora-90min,Aurora-90min-DIA-pro2	788.377	1.096	41.0686			1
sp|Q9UKV3-5|ACINU_HUMAN	AAPCIYWLPLTDSQIVQK	57.0215@C:4	2	Aurora-225min,Aurora-225min-DIA-pro2,Aurora-450min,Aurora-450min-DIA-pro2,Aurora-600min,Aurora-600min-DIA-pro2,Aurora-90min,Aurora-90min-DIA-pro2	1052.05	1.234	70.2372			1
sp|Q9UKV3-5|ACINU_HUMAN	AAPCIYWLPLTDSQIVQK	57.0215@C:4	3	Aurora-225min,Aurora-225min-DIA-pro2,Aurora-450min,Aurora-450min-DIA-pro2,Aurora-600min,Aurora-600min-DIA-pro2,Aurora-90min,Aurora-90min-DIA-pro2	701.703	0.971591	70.229			1
sp|Q9UHJ6|SHPK_HUMAN	AAPDDPSGFAVLASCAR	57.0215@C:15	2	Aurora-450min-DIA-pro2,Aurora-600min-DIA-pro2	852.904	1.1025	42.5231		1
sp|Q99856|ARI3A_HUMAN	AAPDEDREPESAR		2	Aurora-225min-DIA-pro2,Aurora-450min-DIA-pro2,Aurora-600min-DIA-pro2	721.823	0.99457	2.31665		1
sp|Q99856|ARI3A_HUMAN	AAPDEDREPESAR		3	Aurora-225min-DIA-pro2,Aurora-450min-DIA-pro2,Aurora-600min-DIA-pro2	481.555	0.776756	2.31301		1
sp|Q96GQ7|DDX27_HUMAN	AAPDILIATPGR		2	Aurora-225min,Aurora-225min-DIA-pro2,Aurora-450min,Aurora-450min-DIA-pro2,Aurora-600min,Aurora-600min-DIA-pro2,Aurora-90min,Aurora-90min-DIA-pro2	597.846	0.9325	35.7625			1
sp|Q9Y639|NPTN_HUMAN	AAPDITGHK		2	Aurora-225min,Aurora-225min-DIA-pro2,Aurora-450min-DIA-pro2,Aurora-90min,Aurora-90min-DIA-pro2	455.243	0.799448	2.41612			1
sp|Q9Y639|NPTN_HUMAN	AAPDITGHK	42.0106@N-term:0	2	Aurora-600min	476.248	0.805	5.22352	1
sp|Q8TF72|SHRM3_HUMAN	AAPDLGSHLDR		2	Aurora-450min-DIA-pro2,Aurora-600min-DIA-pro2	576.287	0.935929	10.6076		1
sp|Q9H9F9|ARP5_HUMAN	AAPDPVLEAGPVAHGPLPVPLVLDNGSFQVR		3	Aurora-600min-DIA-pro2	1044.89	1.15092	77.0607		1
sp|Q15013|MD2BP_HUMAN	AAPEAEVLSSAAVPDLEWYEK	42.0106@N-term:0	2	Aurora-225min,Aurora-450min,Aurora-600min,Aurora-90min	1159.07	1.3495	85.3539	1
sp|P51843|NR0B1_HUMAN	AAPEAPETR		2	Aurora-225min	471.238	0.821	4.84713	1
sp|P31146|COR1A_HUMAN	AAPEASGTPSSDAVSR		2	Aurora-225min-DIA-pro2	751.85	1.018	44.5723		1
sp|Q96TA1|NIBA2_HUMAN	AAPEASSPPASPLQHLLPGK		2	Aurora-225min,Aurora-225min-DIA-pro2,Aurora-450min,Aurora-450min-DIA-pro2,Aurora-600min,Aurora-600min-DIA-pro2,Aurora-90min,Aurora-90min-DIA-pro2	984.531	1.184	41.9141			1
sp|Q96TA1|NIBA2_HUMAN	AAPEASSPPASPLQHLLPGK		3	Aurora-225min,Aurora-225min-DIA-pro2,Aurora-450min,Aurora-450min-DIA-pro2,Aurora-600min,Aurora-600min-DIA-pro2,Aurora-90min	656.69	0.845	41.2662			1
sp|Q96HP0|DOCK6_HUMAN	AAPEDVDRR		2	Aurora-225min-DIA-pro2,Aurora-90min-DIA-pro2	514.753	0.857981	4.37417		1
sp|P78318|IGBP1_HUMAN	AAPEEFRK		2	Aurora-225min-DIA-pro2,Aurora-450min-DIA-pro2,Aurora-600min-DIA-pro2,Aurora-90min-DIA-pro2	474.245	0.830877	1.95857		1
sp|Q9H0S4|DDX47_HUMAN	AAPEEHDSPTEASQPIVEEEETK	42.0106@N-term:0	2	Aurora-225min,Aurora-450min,Aurora-600min,Aurora-90min	1283.08	1.322	33.7526	1
sp|Q9H0S4|DDX47_HUMAN	AAPEEHDSPTEASQPIVEEEETK	42.0106@N-term:0	3	Aurora-225min,Aurora-450min,Aurora-600min,Aurora-600min-DIA-pro2,Aurora-90min	855.721	0.9875	32.4513			1
sp|Q96JP5|ZFP91_HUMAN	AAPEEPQQRPPEAVAAAPAGTTSSR		3	Aurora-225min,Aurora-225min-DIA-pro2,Aurora-450min,Aurora-600min,Aurora-90min	830.418	0.945	23.3366			1
sp|Q96G03|PGM2_HUMAN	AAPEGSGLGEDAR	42.0106@N-term:0	2	Aurora-225min,Aurora-225min-DIA-pro2,Aurora-450min,Aurora-450min-DIA-pro2,Aurora-600min,Aurora-600min-DIA-pro2,Aurora-90min,Aurora-90min-DIA-pro2	636.297	0.9585	21.7839			1
sp|Q8IVP5|FUND1_HUMAN	AAPEINNLIEEATEFIK		2	Aurora-225min,Aurora-225min-DIA-pro2,Aurora-450min,Aurora-450min-DIA-pro2,Aurora-600min	951.496	1.1685	86.4639			1
sp|Q92947|GCDH_HUMAN	AAPEMVSLLK		2	Aurora-225min,Aurora-225min-DIA-pro2,Aurora-450min-DIA-pro2,Aurora-600min,Aurora-600min-DIA-pro2,Aurora-90min-DIA-pro2	529.799	0.871771	37.0195			1
sp|Q92947|GCDH_HUMAN	AAPEMVSLLK	15.9949@M:5	2	Aurora-225min,Aurora-450min	537.797	0.884	25.1741	1
sp|A0FGR8-2|ESYT2_HUMAN	AAPENPGGVLSVELPGLLAQLAR		2	Aurora-225min-DIA-pro2,Aurora-450min,Aurora-450min-DIA-pro2,Aurora-600min,Aurora-600min-DIA-pro2	1136.64	1.29969	87.7521			1
sp|A0FGR8-2|ESYT2_HUMAN	AAPENPGGVLSVELPGLLAQLAR		3	Aurora-450min-DIA-pro2,Aurora-600min-DIA-pro2	758.087	1.01337	87.9756		1
sp|Q15599-2|NHRF2_HUMAN	AAPEPLRPR	42.0106@N-term:0	2	Aurora-225min,Aurora-225min-DIA-pro2,Aurora-450min,Aurora-450min-DIA-pro2,Aurora-600min,Aurora-600min-DIA-pro2,Aurora-90min-DIA-pro2	524.798	0.886	15.9877			1
sp|Q96BH1|RNF25_HUMAN	AAPEPQQPMELYQPSAESLR		2	Aurora-225min,Aurora-225min-DIA-pro2,Aurora-450min,Aurora-450min-DIA-pro2,Aurora-600min,Aurora-600min-DIA-pro2,Aurora-90min,Aurora-90min-DIA-pro2	1121.54	1.243	43.936			1
sp|Q96LT9|RNPC3_HUMAN	AAPEQPLAISR	42.0106@N-term:0	2	Aurora-225min-DIA-pro2,Aurora-450min-DIA-pro2,Aurora-600min-DIA-pro2	597.821	0.914532	33.8604		1
sp|P53420|CO4A4_HUMAN	AAPFLECQGR	57.0215@C:7	2	Aurora-600min-DIA-pro2	574.779	0.891096	15.0673		1
sp|Q15181|IPYR_HUMAN	AAPFSLEYR		2	Aurora-225min,Aurora-225min-DIA-pro2,Aurora-450min,Aurora-450min-DIA-pro2,Aurora-600min,Aurora-600min-DIA-pro2,Aurora-90min,Aurora-90min-DIA-pro2	527.272	0.8505	32.0409			1
sp|Q15181|IPYR_HUMAN	AAPFSLEYR	42.0106@N-term:0	2	Aurora-450min,Aurora-600min	548.277	0.886	42.2168	1
sp|Q15233|NONO_HUMAN	AAPGAEFAPNK		1	Aurora-450min-DIA-pro2,Aurora-600min-DIA-pro2	1072.53	1.33535	10.0031		1
sp|Q15233|NONO_HUMAN	AAPGAEFAPNK		2	Aurora-225min,Aurora-225min-DIA-pro2,Aurora-450min,Aurora-450min-DIA-pro2,Aurora-600min,Aurora-600min-DIA-pro2,Aurora-90min,Aurora-90min-DIA-pro2	536.775	0.854	12.3126			1
sp|Q15233|NONO_HUMAN	AAPGAEFAPNK	42.0106@N-term:0	2	Aurora-600min	557.78	0.8715	20.0667	1
sp|Q15233|NONO_HUMAN	AAPGAEFAPNKR		2	Aurora-225min,Aurora-450min,Aurora-600min	614.825	0.95	5.96475	1
sp|Q5K4L6|S27A3_HUMAN	AAPGAGDAAAGSGAEFAGGDGAAR		2	Aurora-225min,Aurora-225min-DIA-pro2,Aurora-450min,Aurora-450min-DIA-pro2,Aurora-600min,Aurora-600min-DIA-pro2,Aurora-90min,Aurora-90min-DIA-pro2	987.949	1.152	22.8218			1
sp|Q5K4L6|S27A3_HUMAN	AAPGAGDAAAGSGAEFAGGDGAAR		4	Aurora-600min-DIA-pro2	494.472	0.8995	20.8559		1
sp|Q5T6J7|GNTK_HUMAN	AAPGALLVMGVSGSGK	42.0106@N-term:0	2	Aurora-225min,Aurora-225min-DIA-pro2,Aurora-450min,Aurora-450min-DIA-pro2,Aurora-600min,Aurora-600min-DIA-pro2,Aurora-90min,Aurora-90min-DIA-pro2	728.895	1.0795	61.5575			1
sp|Q99959|PKP2_HUMAN	AAPGAPAEYGYIR	42.0106@N-term:0	2	Aurora-225min-DIA-pro2,Aurora-450min,Aurora-450min-DIA-pro2,Aurora-600min-DIA-pro2,Aurora-90min-DIA-pro2	689.343	1.02292	38.765			1
sp|Q8N612|FHI1B_HUMAN	AAPGGADDLSAVR		2	Aurora-225min-DIA-pro2,Aurora-450min-DIA-pro2,Aurora-600min,Aurora-600min-DIA-pro2,Aurora-90min-DIA-pro2	600.304	0.906094	16.7298			1
sp|O15305|PMM2_HUMAN	AAPGPALCLFDVDGTLTAPR	42.0106@N-term:0,57.0215@C:8	2	Aurora-225min,Aurora-225min-DIA-pro2,Aurora-450min,Aurora-450min-DIA-pro2,Aurora-600min,Aurora-600min-DIA-pro2,Aurora-90min,Aurora-90min-DIA-pro2	1042.53	1.271	82.5508			1
sp|P35658|NU214_HUMAN	AAPGPGPSTFSFVPPSK		2	Aurora-225min,Aurora-225min-DIA-pro2,Aurora-450min,Aurora-450min-DIA-pro2,Aurora-600min,Aurora-600min-DIA-pro2,Aurora-90min,Aurora-90min-DIA-pro2	822.425	1.07408	42.3661			1
sp|Q9Y5R2|MMP24_HUMAN	AAPGPPPPPPPPGQAPR		2	Aurora-600min-DIA-pro2	800.933	1.07364	20.223		1
sp|O00391|QSOX1_HUMAN	AAPGQEPPEHMAELQR		2	Aurora-450min-DIA-pro2,Aurora-600min-DIA-pro2	880.916	1.11935	17.7746		1
sp|P06737-2|PYGL_HUMAN,sp|P06737|PYGL_HUMAN,sp|P11216|PYGB_HUMAN,sp|P11217-2|PYGM_HUMAN,sp|P11217|PYGM_HUMAN	AAPGYHMAK		2	Aurora-225min,Aurora-225min-DIA-pro2,Aurora-450min-DIA-pro2,Aurora-90min,Aurora-90min-DIA-pro2	473.234	0.84025	2.4576			1
sp|P06737-2|PYGL_HUMAN,sp|P06737|PYGL_HUMAN,sp|P11216|PYGB_HUMAN,sp|P11217-2|PYGM_HUMAN,sp|P11217|PYGM_HUMAN	AAPGYHMAK	15.9949@M:7	2	Aurora-450min-DIA-pro2	481.225	0.850339	0.923383		1
sp|P06737-2|PYGL_HUMAN,sp|P06737|PYGL_HUMAN,sp|P11216|PYGB_HUMAN,sp|P11217-2|PYGM_HUMAN,sp|P11217|PYGM_HUMAN	AAPGYHMAK	42.0106@N-term:0	2	Aurora-225min	494.239	0.85	10.3232	1
sp|Q6SPF0|SAMD1_HUMAN	AAPLAAPPPAPAAPPAVAPPAGPR		2	Aurora-225min,Aurora-225min-DIA-pro2,Aurora-450min,Aurora-450min-DIA-pro2,Aurora-600min,Aurora-600min-DIA-pro2,Aurora-90min,Aurora-90min-DIA-pro2	1063.1	1.239	44.9946			1
sp|Q6SPF0|SAMD1_HUMAN	AAPLAAPPPAPAAPPAVAPPAGPR		3	Aurora-225min-DIA-pro2,Aurora-450min,Aurora-450min-DIA-pro2,Aurora-600min,Aurora-600min-DIA-pro2,Aurora-90min,Aurora-90min-DIA-pro2	709.069	1.0715	44.6581			1
sp|Q15120|PDK3_HUMAN	AAPLAGFGYGLPISR		2	Aurora-225min-DIA-pro2,Aurora-450min-DIA-pro2,Aurora-600min-DIA-pro2,Aurora-90min-DIA-pro2	745.406	1.03625	56.2104		1
sp|Q96PQ0|SORC2_HUMAN	AAPLAGVASR		2	Aurora-225min-DIA-pro2,Aurora-450min-DIA-pro2,Aurora-90min-DIA-pro2	456.767	0.828942	13.0133		1
sp|P49327|FAS_HUMAN	AAPLDSIHSLAAYYIDCIR	57.0215@C:17	3	Aurora-225min,Aurora-225min-DIA-pro2,Aurora-450min,Aurora-450min-DIA-pro2,Aurora-600min,Aurora-600min-DIA-pro2	717.03	0.918	75.5899			1
sp|Q07820|MCL1_HUMAN	AAPLEEMEAPAADAIMSPEEELDGYEPEPLGK	15.9949@M:16	3	Aurora-225min,Aurora-450min,Aurora-600min	1139.19	1.11	79.6762	1
sp|Q07820|MCL1_HUMAN	AAPLEEMEAPAADAIMSPEEELDGYEPEPLGK	15.9949@M:7	3	Aurora-600min	1139.19	1.1	75.5387	1
sp|Q07820|MCL1_HUMAN	AAPLEEMEAPAADAIMSPEEELDGYEPEPLGK	15.9949@M:7	4	Aurora-90min-DIA-pro2	854.633	1.07145	80.5977		1
sp|Q9UBC2|EP15R_HUMAN	AAPLIPLSQQIPTGNSLYESYYK	42.0106@N-term:0	2	Aurora-225min,Aurora-450min,Aurora-600min,Aurora-90min	1298.17	1.427	84.5274	1
sp|Q92610|ZN592_HUMAN	AAPLIVEVFNK		2	Aurora-225min,Aurora-225min-DIA-pro2,Aurora-450min-DIA-pro2,Aurora-600min,Aurora-600min-DIA-pro2,Aurora-90min-DIA-pro2	600.853	0.914791	49.8032			1
sp|A6NIE6|RN3P2_HUMAN,sp|Q9NYV6-2|RRN3_HUMAN,sp|Q9NYV6|RRN3_HUMAN	AAPLLHTR	42.0106@N-term:0	2	Aurora-225min,Aurora-225min-DIA-pro2,Aurora-450min,Aurora-450min-DIA-pro2,Aurora-600min,Aurora-600min-DIA-pro2,Aurora-90min,Aurora-90min-DIA-pro2	460.769	0.826271	20.502			1
sp|Q5T6F2|UBAP2_HUMAN	AAPLVTSGK		2	Aurora-225min-DIA-pro2,Aurora-450min-DIA-pro2,Aurora-600min-DIA-pro2,Aurora-90min-DIA-pro2	422.25	0.768825	4.22373		1
sp|Q96LJ7|DHRS1_HUMAN	AAPMNGQVCVVTGASR	42.0106@N-term:0,15.9949@M:4,57.0215@C:9	2	Aurora-600min	838.398	1.073	33.7802	1
sp|Q96LJ7|DHRS1_HUMAN	AAPMNGQVCVVTGASR	42.0106@N-term:0,57.0215@C:9	2	Aurora-225min,Aurora-225min-DIA-pro2,Aurora-450min,Aurora-450min-DIA-pro2,Aurora-600min,Aurora-600min-DIA-pro2,Aurora-90min,Aurora-90min-DIA-pro2	830.4	1.096	38.9494			1
sp|Q04446|GLGB_HUMAN	AAPMTPAARPEDYEAALNAALADVPELAR	15.9949@M:4	3	Aurora-225min-DIA-pro2,Aurora-450min-DIA-pro2	1004.16	1.16685	69.4487		1
sp|Q04446|GLGB_HUMAN	AAPMTPAARPEDYEAALNAALADVPELAR	42.0106@N-term:0	3	Aurora-225min,Aurora-225min-DIA-pro2,Aurora-450min,Aurora-450min-DIA-pro2,Aurora-600min,Aurora-600min-DIA-pro2,Aurora-90min,Aurora-90min-DIA-pro2	1012.84	1.218	88.6043			1
sp|Q04446|GLGB_HUMAN	AAPMTPAARPEDYEAALNAALADVPELAR	42.0106@N-term:0,15.9949@M:4	3	Aurora-225min,Aurora-450min,Aurora-600min,Aurora-90min,Aurora-90min-DIA-pro2	1018.17	1.211	90.497			1
sp|Q71SY5|MED25_HUMAN	AAPPALLEPLQPPTDVSQDPR		2	Aurora-225min,Aurora-225min-DIA-pro2,Aurora-450min,Aurora-450min-DIA-pro2,Aurora-600min,Aurora-600min-DIA-pro2,Aurora-90min,Aurora-90min-DIA-pro2	1106.58	1.247	55.0415			1
sp|O75398|DEAF1_HUMAN	AAPPALVNGLELSEPR		2	Aurora-225min-DIA-pro2	817.441	1.07501	48.9293		1
sp|Q7L2J0|MEPCE_HUMAN	AAPPDVGEER		2	Aurora-225min,Aurora-225min-DIA-pro2,Aurora-450min,Aurora-450min-DIA-pro2,Aurora-600min,Aurora-600min-DIA-pro2,Aurora-90min,Aurora-90min-DIA-pro2	520.754	0.876	7.77684			1
sp|Q5RI15|COX20_HUMAN	AAPPEPGEPEER		2	Aurora-450min-DIA-pro2,Aurora-600min-DIA-pro2	639.795	0.935929	8.64872		1
sp|Q5RI15|COX20_HUMAN	AAPPEPGEPEER	42.0106@N-term:0	2	Aurora-225min,Aurora-225min-DIA-pro2,Aurora-450min,Aurora-450min-DIA-pro2,Aurora-600min,Aurora-600min-DIA-pro2,Aurora-90min,Aurora-90min-DIA-pro2	660.807	0.949	22.3051			1
sp|Q3MHD2|LSM12_HUMAN	AAPPGEYFSVGSQVSCR	42.0106@N-term:0,57.0215@C:16	2	Aurora-225min,Aurora-225min-DIA-pro2,Aurora-450min,Aurora-450min-DIA-pro2,Aurora-600min,Aurora-600min-DIA-pro2,Aurora-90min,Aurora-90min-DIA-pro2	927.428	1.217	48.9096			1
sp|Q13435|SF3B2_HUMAN	AAPPPMSAQLPGIPMPPPPLGLPPLQPPPPPPPPPPGLGLGFPMAHPPNLGPPPPLR	15.9949@M:15	4	Aurora-450min	1422.52	1.155	91.322	1
sp|Q9H7N4|SFR19_HUMAN	AAPPPPALTPDSQTVDSSCK	57.0215@C:19	2	Aurora-225min,Aurora-450min,Aurora-600min	1019.99	1.2125	26.5915	1
sp|Q12965|MYO1E_HUMAN	AAPPPPGYHQNGVIR		2	Aurora-225min,Aurora-225min-DIA-pro2,Aurora-450min,Aurora-450min-DIA-pro2,Aurora-600min,Aurora-600min-DIA-pro2,Aurora-90min,Aurora-90min-DIA-pro2	787.415	1.05229	14.5167			1
sp|Q12965|MYO1E_HUMAN	AAPPPPGYHQNGVIR		3	Aurora-225min-DIA-pro2,Aurora-450min,Aurora-450min-DIA-pro2,Aurora-600min,Aurora-600min-DIA-pro2,Aurora-90min-DIA-pro2	525.279	0.84625	13.2557			1
sp|Q5T4S7|UBR4_HUMAN	AAPPPPPPPPPLESSPR		2	Aurora-225min,Aurora-225min-DIA-pro2,Aurora-450min,Aurora-600min,Aurora-600min-DIA-pro2,Aurora-90min-DIA-pro2	852.459	1.09132	30.8116			1
sp|P16298|PP2BB_HUMAN	AAPPPPPPPPPPPGADR		2	Aurora-225min-DIA-pro2	814.426	1.06431	25.0974		1
sp|P16298|PP2BB_HUMAN	AAPPPPPPPPPPPGADR		3	Aurora-90min-DIA-pro2	543.285	0.944845	32.8678		1
sp|O94868|FCSD2_HUMAN	AAPPPPTQNHR		2	Aurora-225min-DIA-pro2,Aurora-90min-DIA-pro2	593.31	0.90233	1.94263		1
sp|Q5M775|CYTSB_HUMAN	AAPPPVDEEPESSEVDAAGR		2	Aurora-225min,Aurora-225min-DIA-pro2,Aurora-450min,Aurora-600min,Aurora-600min-DIA-pro2,Aurora-90min-DIA-pro2	1011.97	1.1499	28.0217			1
sp|Q9HAF1|EAF6_HUMAN	AAPPQIPDTR		2	Aurora-225min,Aurora-225min-DIA-pro2,Aurora-450min-DIA-pro2,Aurora-600min,Aurora-600min-DIA-pro2,Aurora-90min,Aurora-90min-DIA-pro2	533.288	0.8705	18.0923			1
sp|Q08623|HDHD1_HUMAN	AAPPQPVTHLIFDMDGLLLDTER	42.0106@N-term:0	3	Aurora-225min-DIA-pro2,Aurora-450min	864.444	1.08926	88.8862			1
sp|O75691|UTP20_HUMAN	AAPPTAGSMAIEK		2	Aurora-225min,Aurora-225min-DIA-pro2,Aurora-450min,Aurora-450min-DIA-pro2,Aurora-600min,Aurora-600min-DIA-pro2,Aurora-90min,Aurora-90min-DIA-pro2	622.321	0.92	18.6329			1
sp|Q12981|SEC20_HUMAN	AAPQDVHVR	42.0106@N-term:0	2	Aurora-225min,Aurora-225min-DIA-pro2,Aurora-450min,Aurora-450min-DIA-pro2,Aurora-600min-DIA-pro2,Aurora-90min,Aurora-90min-DIA-pro2	517.773	0.871868	14.8781			1
sp|Q9H334|FOXP1_HUMAN	AAPQPLNLVSSVTLSK		2	Aurora-225min-DIA-pro2,Aurora-450min-DIA-pro2,Aurora-600min-DIA-pro2,Aurora-90min-DIA-pro2	812.961	1.10485	53.9069		1
sp|P38435|VKGC_HUMAN	AAPQPSVSCVYK	57.0215@C:9	2	Aurora-225min,Aurora-225min-DIA-pro2,Aurora-450min,Aurora-450min-DIA-pro2,Aurora-600min,Aurora-600min-DIA-pro2,Aurora-90min,Aurora-90min-DIA-pro2	653.827	0.945	20.2103			1
sp|O75694|NU155_HUMAN	AAPQSPSVPK		2	Aurora-225min,Aurora-225min-DIA-pro2,Aurora-450min,Aurora-450min-DIA-pro2,Aurora-600min-DIA-pro2,Aurora-90min-DIA-pro2	491.272	0.8175	7.96085			1
sp|O14513|NCKP5_HUMAN	AAPQTESGSSNASCR	57.0215@C:14	2	Aurora-600min-DIA-pro2	761.824	0.998084	0.67322		1
sp|Q5T1J5|CHCH9_HUMAN,sp|Q9Y6H1|CHCH2_HUMAN	AAPRPAPVAQPPAAAPPSAVGSSAAAPR		3	Aurora-225min,Aurora-225min-DIA-pro2,Aurora-450min,Aurora-450min-DIA-pro2,Aurora-600min,Aurora-600min-DIA-pro2,Aurora-90min,Aurora-90min-DIA-pro2	845.126	1.0115	30.706			1
sp|Q9UBB4|ATX10_HUMAN	AAPRPPPAR	42.0106@N-term:0	2	Aurora-225min-DIA-pro2,Aurora-450min-DIA-pro2,Aurora-600min-DIA-pro2,Aurora-90min-DIA-pro2	487.774	0.836348	8.0115		1
sp|P34949|MPI_HUMAN	AAPRVFPLSCAVQQYAWGK	57.0215@C:10	2	Aurora-600min-DIA-pro2	1075.05	1.23875	57.3306		1
sp|Q9HCB6|SPON1_HUMAN	AAPSAEFSVDR		2	Aurora-450min-DIA-pro2,Aurora-600min-DIA-pro2	575.28	0.884115	17.0332		1
sp|P42575|CASP2_HUMAN	AAPSAGSWSTFQHK	42.0106@N-term:0	2	Aurora-225min,Aurora-225min-DIA-pro2,Aurora-450min,Aurora-450min-DIA-pro2,Aurora-600min,Aurora-600min-DIA-pro2,Aurora-90min,Aurora-90min-DIA-pro2	758.863	1.079	32.2048			1
sp|Q92979|NEP1_HUMAN	AAPSDGFKPR	42.0106@N-term:0	2	Aurora-225min,Aurora-225min-DIA-pro2,Aurora-450min,Aurora-450min-DIA-pro2,Aurora-600min,Aurora-600min-DIA-pro2,Aurora-90min,Aurora-90min-DIA-pro2	544.28	0.9	14.8952			1
sp|Q96MW1|CCD43_HUMAN	AAPSEVAAIAPGEGDGGGGGFGSWLDGR	42.0106@N-term:0	2	Aurora-225min,Aurora-450min,Aurora-600min	1300.6	1.348	76.5225	1
sp|Q96MW1|CCD43_HUMAN	AAPSEVAAIAPGEGDGGGGGFGSWLDGR	42.0106@N-term:0	3	Aurora-225min,Aurora-225min-DIA-pro2,Aurora-450min,Aurora-450min-DIA-pro2,Aurora-600min,Aurora-600min-DIA-pro2	867.405	1.02613	74.482			1
sp|Q4VC31|MIX23_HUMAN	AAPSGGVNCEEFAEFQELLK	42.0106@N-term:0,57.0215@C:9	2	Aurora-225min,Aurora-225min-DIA-pro2,Aurora-450min,Aurora-450min-DIA-pro2,Aurora-600min,Aurora-600min-DIA-pro2,Aurora-90min,Aurora-90min-DIA-pro2	1119.52	1.2505	80.4774			1
sp|Q4VC31|MIX23_HUMAN	AAPSGGVNCEEFAEFQELLK	42.0106@N-term:0,57.0215@C:9	3	Aurora-225min-DIA-pro2,Aurora-450min-DIA-pro2,Aurora-600min,Aurora-600min-DIA-pro2	746.684	1.01439	78.6185			1
sp|Q6UB28|MAP12_HUMAN	AAPSGVHLLVR	42.0106@N-term:0	3	Aurora-450min	387.896	0.795	10.3022	1
sp|Q9Y5Z7|HCFC2_HUMAN	AAPSLLNWR		2	Aurora-600min-DIA-pro2	514.288	0.860227	36.6644		1
sp|Q9Y5Z7|HCFC2_HUMAN	AAPSLLNWR	42.0106@N-term:0	2	Aurora-225min,Aurora-225min-DIA-pro2,Aurora-450min,Aurora-450min-DIA-pro2,Aurora-600min,Aurora-600min-DIA-pro2,Aurora-90min,Aurora-90min-DIA-pro2	535.293	0.892058	56.3313			1
sp|Q96CF2|CHM4C_HUMAN	AAPSPQEALVR		2	Aurora-225min-DIA-pro2,Aurora-450min-DIA-pro2,Aurora-600min-DIA-pro2,Aurora-90min-DIA-pro2	569.814	0.887864	19.0575		1
sp|P45985|MP2K4_HUMAN	AAPSPSGGGGSGGGSGSGTPGPVGSPAPGHPAVSSMQGK	42.0106@N-term:0	3	Aurora-225min,Aurora-450min,Aurora-600min	1095.84	1.07	30.9986	1
sp|Q6NW40|RGMB_HUMAN	AAPSSAAAAAAEVEQR	42.0106@N-term:0	2	Aurora-600min	771.381	0.991	13.0351	1
sp|O95817|BAG3_HUMAN	AAPSTAPAEATPPKPGEAEAPPK		2	Aurora-225min,Aurora-225min-DIA-pro2,Aurora-450min,Aurora-450min-DIA-pro2,Aurora-600min,Aurora-600min-DIA-pro2,Aurora-90min	1093.06	1.298	20.4635			1
sp|O95817|BAG3_HUMAN	AAPSTAPAEATPPKPGEAEAPPK		3	Aurora-225min-DIA-pro2,Aurora-450min,Aurora-450min-DIA-pro2,Aurora-600min,Aurora-600min-DIA-pro2,Aurora-90min,Aurora-90min-DIA-pro2	729.043	0.921	20.4605			1
sp|Q9BRP8|PYM1_HUMAN	AAPTAASDQPDSAATTEK		2	Aurora-225min,Aurora-225min-DIA-pro2,Aurora-450min,Aurora-450min-DIA-pro2,Aurora-600min,Aurora-600min-DIA-pro2,Aurora-90min,Aurora-90min-DIA-pro2	866.405	1.083	9.95197			1
sp|Q9BRP8|PYM1_HUMAN	AAPTAASDQPDSAATTEK	42.0106@N-term:0	2	Aurora-225min,Aurora-450min,Aurora-600min,Aurora-90min	887.411	1.103	19.7088	1
sp|P06576|ATPB_HUMAN	AAPTAVHPVR		2	Aurora-225min-DIA-pro2,Aurora-450min-DIA-pro2,Aurora-600min-DIA-pro2,Aurora-90min-DIA-pro2	509.793	0.87608	3.44946		1
sp|O60331|PI51C_HUMAN	AAPTEVLSMTAQPGPGHGK		2	Aurora-225min,Aurora-225min-DIA-pro2,Aurora-450min,Aurora-450min-DIA-pro2,Aurora-600min,Aurora-600min-DIA-pro2,Aurora-90min,Aurora-90min-DIA-pro2	924.967	1.176	28.7277			1
sp|Q96T58|MINT_HUMAN	AAPTPTPAPVPVPVPLPAPAPAPHGEAR		3	Aurora-225min,Aurora-225min-DIA-pro2,Aurora-450min,Aurora-450min-DIA-pro2,Aurora-600min,Aurora-90min,Aurora-90min-DIA-pro2	892.494	0.98	53.8871			1
sp|Q13123|RED_HUMAN	AAPTSAPPSK		2	Aurora-225min-DIA-pro2,Aurora-450min-DIA-pro2,Aurora-600min-DIA-pro2,Aurora-90min,Aurora-90min-DIA-pro2	463.751	0.783636	2.55092			1
sp|Q9NZQ3|SPN90_HUMAN	AAPTTPPPPVK		2	Aurora-600min-DIA-pro2,Aurora-90min-DIA-pro2	538.304	0.853786	16.3194		1
sp|O60925|PFD1_HUMAN	AAPVDLELK	42.0106@N-term:0	2	Aurora-225min-DIA-pro2,Aurora-450min-DIA-pro2,Aurora-600min,Aurora-600min-DIA-pro2,Aurora-90min-DIA-pro2	499.282	0.852377	43.367			1
sp|O60925|PFD1_HUMAN	AAPVDLELKK	42.0106@N-term:0	2	Aurora-225min,Aurora-225min-DIA-pro2,Aurora-450min,Aurora-450min-DIA-pro2,Aurora-600min,Aurora-600min-DIA-pro2,Aurora-90min,Aurora-90min-DIA-pro2	563.329	0.905361	32.5611			1
sp|P42684|ABL2_HUMAN	AAPVLPTTHNHK		2	Aurora-225min,Aurora-225min-DIA-pro2,Aurora-450min,Aurora-450min-DIA-pro2,Aurora-600min,Aurora-600min-DIA-pro2,Aurora-90min,Aurora-90min-DIA-pro2	643.354	0.983	3.10266			1
sp|P20248|CCNA2_HUMAN	AAPVQQPR		2	Aurora-225min-DIA-pro2,Aurora-450min-DIA-pro2,Aurora-600min-DIA-pro2,Aurora-90min-DIA-pro2	433.74	0.78309	2.32509		1
sp|P18583|SON_HUMAN	AAPVTGGMGAVLMR		2	Aurora-225min,Aurora-225min-DIA-pro2,Aurora-450min,Aurora-450min-DIA-pro2,Aurora-600min,Aurora-600min-DIA-pro2,Aurora-90min	665.852	0.9725	36.5861			1
sp|P18583|SON_HUMAN	AAPVTGGMGAVLMR	15.9949@M:8	2	Aurora-90min-DIA-pro2	673.842	0.992989	35.5428		1
sp|Q13144|EI2BE_HUMAN	AAPVVAPPGVVVSR	42.0106@N-term:0	2	Aurora-225min,Aurora-225min-DIA-pro2,Aurora-450min,Aurora-450min-DIA-pro2,Aurora-600min,Aurora-600min-DIA-pro2,Aurora-90min,Aurora-90min-DIA-pro2	680.901	1.00012	48.1379			1
sp|Q96N67|DOCK7_HUMAN	AAPWGSNPSPSAESTQAMDR		2	Aurora-600min-DIA-pro2	1030.45	1.18557	29.7113		1
sp|P04180|LCAT_HUMAN	AAPYDWR		2	Aurora-225min-DIA-pro2,Aurora-450min-DIA-pro2	439.706	0.782581	17.1329		1
sp|Q9UGP5|DPOLL_HUMAN	AAQAFNSGLLCVACGSYR	57.0215@C:11,57.0215@C:14	2	Aurora-225min,Aurora-450min,Aurora-450min-DIA-pro2,Aurora-600min-DIA-pro2	972.956	1.17075	46.6614			1
sp|Q9BUL5|PHF23_HUMAN	AAQAGPTQPGPPR		2	Aurora-225min,Aurora-225min-DIA-pro2,Aurora-450min,Aurora-450min-DIA-pro2,Aurora-600min,Aurora-600min-DIA-pro2,Aurora-90min,Aurora-90min-DIA-pro2	624.328	0.919427	7.11468			1
sp|Q9NR12|PDLI7_HUMAN	AAQAGVAVGDWVLSIDGENAGSLTHIEAQNK		3	Aurora-225min-DIA-pro2,Aurora-600min-DIA-pro2	1041.18	1.2141	67.8086		1
sp|Q16401|PSMD5_HUMAN	AAQALALLR	42.0106@N-term:0	2	Aurora-225min,Aurora-225min-DIA-pro2,Aurora-450min,Aurora-450min-DIA-pro2,Aurora-600min,Aurora-600min-DIA-pro2,Aurora-90min,Aurora-90min-DIA-pro2	484.798	0.857	62.116			1
sp|P41440|S19A1_HUMAN	AAQALSVQDK		2	Aurora-225min-DIA-pro2,Aurora-450min-DIA-pro2,Aurora-600min-DIA-pro2,Aurora-90min-DIA-pro2	515.78	0.874668	5.84468		1
sp|P11274|BCR_HUMAN	AAQAPDGASEPR		2	Aurora-225min-DIA-pro2,Aurora-450min-DIA-pro2	585.274	0.914532	4.23417		1
sp|P11586|C1TC_HUMAN	AAQAPSSFQLLYDLK		2	Aurora-225min,Aurora-225min-DIA-pro2,Aurora-450min,Aurora-450min-DIA-pro2,Aurora-600min,Aurora-600min-DIA-pro2,Aurora-90min,Aurora-90min-DIA-pro2	826.438	1.088	57.4729			1
sp|P11586|C1TC_HUMAN	AAQAPSSFQLLYDLK	42.0106@N-term:0	2	Aurora-225min,Aurora-450min,Aurora-600min,Aurora-90min	847.443	1.158	75.7193	1
sp|Q9H0X9|OSBL5_HUMAN	AAQAPTPGLLQSPR		2	Aurora-225min-DIA-pro2,Aurora-450min-DIA-pro2,Aurora-600min,Aurora-600min-DIA-pro2,Aurora-90min-DIA-pro2	703.891	1.02667	26.45			1
sp|P37837|TALDO_HUMAN	AAQASDLEK		2	Aurora-225min,Aurora-225min-DIA-pro2,Aurora-450min,Aurora-450min-DIA-pro2,Aurora-600min-DIA-pro2,Aurora-90min,Aurora-90min-DIA-pro2	466.738	0.816125	2.58995			1
sp|P37837|TALDO_HUMAN	AAQASDLEK	42.0106@N-term:0	2	Aurora-450min,Aurora-600min,Aurora-90min	487.743	0.811	11.5657	1
sp|P08651-5|NFIC_HUMAN	AAQCGHPVLCVQPHHIGVAVK	57.0215@C:4,57.0215@C:10	2	Aurora-600min	1139.59	1.323	66.4472	1
sp|P08651-5|NFIC_HUMAN	AAQCGHPVLCVQPHHIGVAVK	57.0215@C:4,57.0215@C:10	3	Aurora-225min-DIA-pro2,Aurora-450min,Aurora-450min-DIA-pro2,Aurora-600min,Aurora-600min-DIA-pro2,Aurora-90min,Aurora-90min-DIA-pro2	760.061	1.0232	23.2275			1
sp|P08651-5|NFIC_HUMAN	AAQCGHPVLCVQPHHIGVAVK	57.0215@C:4,57.0215@C:10	4	Aurora-225min-DIA-pro2,Aurora-450min-DIA-pro2,Aurora-90min-DIA-pro2	570.291	0.878869	24.9235		1
sp|P28562|DUS1_HUMAN	AAQCLLLDCR	57.0215@C:4,57.0215@C:9	2	Aurora-450min-DIA-pro2,Aurora-600min-DIA-pro2	610.3	0.924124	22.8333		1
sp|Q96E22|NGBR_HUMAN	AAQDFCQLVAQK	57.0215@C:6	2	Aurora-225min-DIA-pro2	689.835	1.00012	31.2158		1
sp|P06132|DCUP_HUMAN	AAQDFFSTCR	57.0215@C:9	2	Aurora-225min,Aurora-225min-DIA-pro2,Aurora-450min,Aurora-450min-DIA-pro2,Aurora-600min,Aurora-600min-DIA-pro2,Aurora-90min,Aurora-90min-DIA-pro2	601.767	0.8995	23.6735			1
sp|O94906|PRP6_HUMAN	AAQDLCEEALR	57.0215@C:6	2	Aurora-225min,Aurora-225min-DIA-pro2,Aurora-450min,Aurora-450min-DIA-pro2,Aurora-600min,Aurora-600min-DIA-pro2,Aurora-90min,Aurora-90min-DIA-pro2	638.303	0.925604	21.0943			1
sp|O94906|PRP6_HUMAN	AAQDLCEEALR	57.0215@C:6	3	Aurora-225min-DIA-pro2	425.865	0.746337	22.69		1
sp|Q9NV66|TYW1_HUMAN	AAQDLMTNGYVSLQEK		2	Aurora-225min-DIA-pro2,Aurora-450min-DIA-pro2,Aurora-600min,Aurora-600min-DIA-pro2,Aurora-90min-DIA-pro2	884.433	1.12635	39.4525			1
sp|P62995|TRA2B_HUMAN	AAQDRDQIYR		2	Aurora-225min,Aurora-225min-DIA-pro2,Aurora-450min,Aurora-450min-DIA-pro2,Aurora-600min,Aurora-600min-DIA-pro2,Aurora-90min,Aurora-90min-DIA-pro2	618.31	0.928375	3.03675			1
sp|P62995|TRA2B_HUMAN	AAQDRDQIYR		3	Aurora-225min,Aurora-225min-DIA-pro2,Aurora-450min,Aurora-450min-DIA-pro2,Aurora-600min,Aurora-600min-DIA-pro2,Aurora-90min,Aurora-90min-DIA-pro2	412.542	0.7255	3.04222			1
sp|Q9P2D3|HTR5B_HUMAN	AAQDYLQEK		2	Aurora-225min-DIA-pro2,Aurora-450min-DIA-pro2,Aurora-600min-DIA-pro2,Aurora-90min-DIA-pro2	533.264	0.863907	11.1858		1
sp|Q8WY91|THAP4_HUMAN	AAQEAASQEQAQQALER		2	Aurora-225min,Aurora-225min-DIA-pro2,Aurora-450min,Aurora-450min-DIA-pro2,Aurora-600min,Aurora-600min-DIA-pro2	914.943	1.11236	16.9534			1
sp|Q5T160|SYRM_HUMAN	AAQEFFQR		2	Aurora-225min-DIA-pro2,Aurora-450min-DIA-pro2,Aurora-600min-DIA-pro2,Aurora-90min-DIA-pro2	498.748	0.831406	15.2597		1
sp|P35520|CBS_HUMAN	AAQELQEGQR		2	Aurora-225min,Aurora-225min-DIA-pro2,Aurora-450min,Aurora-450min-DIA-pro2,Aurora-600min,Aurora-600min-DIA-pro2,Aurora-90min,Aurora-90min-DIA-pro2	565.283	0.871	2.58196			1
sp|P35523|CLCN1_HUMAN	AAQEMAR	42.0106@N-term:0	2	Aurora-450min	409.695	0.764	3.12623	1
sp|Q99543|DNJC2_HUMAN	AAQEQVLNASR		2	Aurora-225min,Aurora-225min-DIA-pro2,Aurora-450min,Aurora-450min-DIA-pro2,Aurora-600min,Aurora-600min-DIA-pro2,Aurora-90min,Aurora-90min-DIA-pro2	593.812	0.899	9.00375			1
sp|Q99543|DNJC2_HUMAN	AAQEQVLNASR	42.0106@N-term:0	2	Aurora-450min	614.818	0.965	21.5202	1
sp|Q9NW08|RPC2_HUMAN	AAQFDVVK		2	Aurora-450min-DIA-pro2	439.237	0.779014	12.1715		1
sp|Q5T4S7|UBR4_HUMAN	AAQFVDLLGYFSLK		2	Aurora-225min-DIA-pro2,Aurora-450min-DIA-pro2,Aurora-600min-DIA-pro2	786.42	1.054	82.1398		1
sp|P62826|RAN_HUMAN	AAQGEPQVQFK		2	Aurora-225min-DIA-pro2,Aurora-600min,Aurora-600min-DIA-pro2,Aurora-90min-DIA-pro2	601.812	0.91795	14.4419			1
sp|P62826|RAN_HUMAN	AAQGEPQVQFK	42.0106@N-term:0	2	Aurora-225min,Aurora-225min-DIA-pro2,Aurora-450min,Aurora-450min-DIA-pro2,Aurora-600min,Aurora-600min-DIA-pro2,Aurora-90min,Aurora-90min-DIA-pro2	622.817	0.96	29.7234			1
sp|O60232|ZNRD2_HUMAN	AAQGPPAPAVPPNTDVMACTQTALLQK	15.9949@M:17,57.0215@C:19	3	Aurora-225min,Aurora-600min	921.798	1.03	54.7507	1
sp|O60232|ZNRD2_HUMAN	AAQGPPAPAVPPNTDVMACTQTALLQK	57.0215@C:19	3	Aurora-225min,Aurora-225min-DIA-pro2,Aurora-450min,Aurora-450min-DIA-pro2,Aurora-600min,Aurora-600min-DIA-pro2,Aurora-90min,Aurora-90min-DIA-pro2	916.466	1.032	54.4065			1
sp|Q6NZ67|MZT2B_HUMAN,sp|Q6P582|MZT2A_HUMAN	AAQGVGPGPGSAAPPGLEAAR	42.0106@N-term:0	2	Aurora-225min,Aurora-225min-DIA-pro2,Aurora-450min,Aurora-450min-DIA-pro2,Aurora-600min,Aurora-600min-DIA-pro2,Aurora-90min,Aurora-90min-DIA-pro2	936.982	1.1713	40.7248			1
sp|O75449|KTNA1_HUMAN	AAQHDLPASEGEVWSMPVPVER		3	Aurora-225min,Aurora-450min,Aurora-600min,Aurora-90min	802.39	0.928	51.3774	1
sp|Q5JTH9|RRP12_HUMAN	AAQHGVCSVLK	57.0215@C:7	2	Aurora-225min,Aurora-225min-DIA-pro2,Aurora-450min,Aurora-450min-DIA-pro2,Aurora-600min,Aurora-600min-DIA-pro2,Aurora-90min,Aurora-90min-DIA-pro2	585.308	0.934552	5.4857			1
sp|Q5JTH9|RRP12_HUMAN	AAQHGVCSVLK	57.0215@C:7	3	Aurora-600min	390.541	0.7205	2.52201	1
sp|Q5VZF2|MBNL2_HUMAN	AAQHQANQAAVAAQAAAAAATVMAFPPGALHPLPK		3	Aurora-450min-DIA-pro2,Aurora-600min,Aurora-90min	1121.26	1.337	68.6952			1
sp|Q5VZF2|MBNL2_HUMAN	AAQHQANQAAVAAQAAAAAATVMAFPPGALHPLPK		4	Aurora-450min-DIA-pro2,Aurora-600min,Aurora-600min-DIA-pro2	841.195	1.11118	68.0152			1
sp|Q96RY7|IF140_HUMAN	AAQIANETGNLAASYHLAR		2	Aurora-600min,Aurora-90min	986.006	1.227	36.5701	1
sp|Q96RY7|IF140_HUMAN	AAQIANETGNLAASYHLAR		3	Aurora-450min-DIA-pro2,Aurora-600min-DIA-pro2	657.666	0.952232	33.9449		1
sp|Q13952|NFYC_HUMAN	AAQIFITELTLR		2	Aurora-225min-DIA-pro2,Aurora-450min-DIA-pro2,Aurora-600min-DIA-pro2,Aurora-90min-DIA-pro2	688.401	0.995	57.4813		1
sp|Q16134|ETFD_HUMAN	AAQIGAHTLSGACLDPGAFK	57.0215@C:13	2	Aurora-225min,Aurora-450min,Aurora-600min,Aurora-600min-DIA-pro2	992.999	1.239	38.2331			1
sp|Q16134|ETFD_HUMAN	AAQIGAHTLSGACLDPGAFK	57.0215@C:13	3	Aurora-600min,Aurora-600min-DIA-pro2,Aurora-90min-DIA-pro2	662.335	0.951213	38.3215			1
sp|Q9Y5J7|TIM9_HUMAN	AAQIPESDQIK	42.0106@N-term:0	2	Aurora-225min,Aurora-225min-DIA-pro2,Aurora-450min,Aurora-450min-DIA-pro2,Aurora-600min,Aurora-600min-DIA-pro2,Aurora-90min,Aurora-90min-DIA-pro2	621.322	0.955291	32.4822			1
sp|Q6PI98|IN80C_HUMAN	AAQIPIVATTSTPGIVR	42.0106@N-term:0	2	Aurora-225min,Aurora-225min-DIA-pro2,Aurora-450min,Aurora-450min-DIA-pro2,Aurora-600min,Aurora-600min-DIA-pro2,Aurora-90min,Aurora-90min-DIA-pro2	868.999	1.19762	62.2858			1
sp|Q9H4L5|OSBL3_HUMAN	AAQIPSPLER		2	Aurora-225min-DIA-pro2,Aurora-450min-DIA-pro2,Aurora-600min-DIA-pro2	541.304	0.864604	23.3304		1
sp|Q14571|ITPR2_HUMAN	AAQKEIR		2	Aurora-90min-DIA-pro2	408.235	0.79	7.84892		1
sp|P62910|RL32_HUMAN	AAQLAIR		2	Aurora-450min,Aurora-90min	371.732	0.725	11.1974	1
sp|Q15075|EEA1_HUMAN	AAQLATEIADIK		2	Aurora-225min,Aurora-225min-DIA-pro2,Aurora-450min-DIA-pro2,Aurora-600min,Aurora-600min-DIA-pro2,Aurora-90min,Aurora-90min-DIA-pro2	622.348	0.96125	37.2621			1
sp|Q15075|EEA1_HUMAN	AAQLATEIADIK	42.0106@N-term:0	2	Aurora-225min,Aurora-450min,Aurora-90min	643.354	0.978	71.9877	1
sp|P19367|HXK1_HUMAN	AAQLCGAGMAAVVDK	57.0215@C:5	2	Aurora-225min-DIA-pro2,Aurora-450min,Aurora-450min-DIA-pro2,Aurora-600min,Aurora-600min-DIA-pro2,Aurora-90min,Aurora-90min-DIA-pro2	731.363	1.03746	29.7956			1
sp|P52789|HXK2_HUMAN	AAQLCGAGMAAVVDR	57.0215@C:5	2	Aurora-225min,Aurora-225min-DIA-pro2,Aurora-450min,Aurora-450min-DIA-pro2,Aurora-600min,Aurora-600min-DIA-pro2,Aurora-90min,Aurora-90min-DIA-pro2	745.366	1.037	32.8359			1
sp|P55268|LAMB2_HUMAN	AAQLDGLEAR	42.0106@N-term:0	2	Aurora-225min,Aurora-600min	543.283	0.906	29.7	1
sp|Q9HBH0|RHOF_HUMAN	AAQLEPITYMQGLSACEQIR	57.0215@C:16	2	Aurora-225min,Aurora-225min-DIA-pro2,Aurora-450min,Aurora-450min-DIA-pro2,Aurora-600min,Aurora-600min-DIA-pro2,Aurora-90min,Aurora-90min-DIA-pro2	1140.06	1.274	60.7159			1
sp|Q9HBH0|RHOF_HUMAN	AAQLEPITYMQGLSACEQIR	57.0215@C:16	3	Aurora-225min,Aurora-225min-DIA-pro2,Aurora-450min,Aurora-450min-DIA-pro2,Aurora-600min,Aurora-600min-DIA-pro2,Aurora-90min,Aurora-90min-DIA-pro2	760.377	1.00901	60.7016			1
sp|Q9UPY3|DICER_HUMAN	AAQLFLCSLGLK	57.0215@C:7	2	Aurora-225min-DIA-pro2,Aurora-450min-DIA-pro2,Aurora-600min-DIA-pro2,Aurora-90min-DIA-pro2	660.871	0.98353	55.571		1
sp|Q9UKU7|ACAD8_HUMAN	AAQLGFGGVYIQTDVGGSGLSR		2	Aurora-225min,Aurora-450min,Aurora-600min	1077.05	1.252	58.5233	1
sp|P09622|DLDH_HUMAN	AAQLGFK		2	Aurora-225min,Aurora-450min,Aurora-600min,Aurora-90min	367.713	0.706	7.62279	1
sp|Q9NZL4|HPBP1_HUMAN	AAQLIGTCSQNVAAIQEQVLGLGALR	42.0106@N-term:0,57.0215@C:8	3	Aurora-225min,Aurora-450min,Aurora-600min,Aurora-90min	908.488	1.1435	91.0711	1
sp|Q9NZL4|HPBP1_HUMAN	AAQLIGTCSQNVAAIQEQVLGLGALR	57.0215@C:8	2	Aurora-225min,Aurora-450min,Aurora-600min,Aurora-90min	1341.22	1.4045	79.6016	1
sp|Q9NZL4|HPBP1_HUMAN	AAQLIGTCSQNVAAIQEQVLGLGALR	57.0215@C:8	3	Aurora-225min,Aurora-225min-DIA-pro2,Aurora-450min,Aurora-450min-DIA-pro2,Aurora-600min,Aurora-600min-DIA-pro2,Aurora-90min,Aurora-90min-DIA-pro2	894.485	1.1215	76.2984			1
sp|Q9NSC5|HOME3_HUMAN	AAQLLDVSLFELSELR		2	Aurora-450min	902.496	1.234	75.7141	1
sp|Q15788|NCOA1_HUMAN	AAQLPGLCETDR	57.0215@C:8	2	Aurora-450min-DIA-pro2	665.825	0.95099	26.222		1
sp|Q96D71|REPS1_HUMAN	AAQLPNDVVLQIMELCGATR	57.0215@C:16	2	Aurora-450min,Aurora-450min-DIA-pro2,Aurora-600min	1100.07	1.248	80.3807			1
sp|Q9UBV7|B4GT7_HUMAN	AAQLPWEDGR		2	Aurora-225min-DIA-pro2,Aurora-450min-DIA-pro2,Aurora-600min-DIA-pro2,Aurora-90min-DIA-pro2	571.783	0.875151	27.1087		1
sp|Q03001|DYST_HUMAN	AAQLQEALLHCGR	57.0215@C:11	2	Aurora-225min-DIA-pro2,Aurora-450min-DIA-pro2,Aurora-600min,Aurora-600min-DIA-pro2,Aurora-90min-DIA-pro2	733.88	1.05273	23.81			1
sp|P43353|AL3B1_HUMAN	AAQLQGLGR		2	Aurora-225min,Aurora-225min-DIA-pro2,Aurora-450min,Aurora-450min-DIA-pro2,Aurora-600min-DIA-pro2,Aurora-90min-DIA-pro2	457.264	0.794636	9.8704			1
sp|Q96PK6|RBM14_HUMAN	AAQMHSGYQR		2	Aurora-90min,Aurora-90min-DIA-pro2	574.767	0.883964	2.03269			1
sp|Q96PK6|RBM14_HUMAN	AAQMHSGYQR		3	Aurora-90min	383.514	0.707	1.51246	1
sp|Q68CQ4|UTP25_HUMAN	AAQMLQSNK		2	Aurora-225min,Aurora-225min-DIA-pro2,Aurora-450min-DIA-pro2,Aurora-600min-DIA-pro2,Aurora-90min-DIA-pro2	495.755	0.848872	2.69157			1
sp|Q13488|VPP3_HUMAN	AAQNEIWQTFFR		2	Aurora-225min-DIA-pro2,Aurora-450min-DIA-pro2,Aurora-600min-DIA-pro2,Aurora-90min-DIA-pro2	755.875	1.0251	59.9968		1
sp|P07942|LAMB1_HUMAN	AAQNSGEAEYIEK		2	Aurora-225min,Aurora-225min-DIA-pro2,Aurora-450min,Aurora-450min-DIA-pro2,Aurora-600min,Aurora-600min-DIA-pro2,Aurora-90min-DIA-pro2	705.331	0.989	8.545			1
sp|Q07617|SPAG1_HUMAN	AAQPCVMGNIQK	57.0215@C:5	2	Aurora-450min-DIA-pro2	658.826	0.963291	16.083		1
sp|P05455|LA_HUMAN	AAQPGSGK	42.0106@N-term:0	1	Aurora-90min	757.384	1.038	33.7499	1
sp|Q96B54|ZN428_HUMAN	AAQPPAQPCQLCGR	57.0215@C:9,57.0215@C:12	2	Aurora-225min,Aurora-225min-DIA-pro2,Aurora-450min,Aurora-450min-DIA-pro2,Aurora-600min,Aurora-600min-DIA-pro2,Aurora-90min,Aurora-90min-DIA-pro2	777.369	1.03787	16.8529			1
sp|P48729-3|KC1A_HUMAN	AAQQAASSSGQGQQAQTPTGF		2	Aurora-225min,Aurora-225min-DIA-pro2,Aurora-450min,Aurora-450min-DIA-pro2,Aurora-600min,Aurora-600min-DIA-pro2,Aurora-90min,Aurora-90min-DIA-pro2	1010.97	1.164	22.8632			1
sp|P48729|KC1A_HUMAN	AAQQAASSSGQGQQAQTPTGK		2	Aurora-225min,Aurora-225min-DIA-pro2,Aurora-450min,Aurora-450min-DIA-pro2,Aurora-600min,Aurora-600min-DIA-pro2,Aurora-90min,Aurora-90min-DIA-pro2	1001.48	1.1595	4.07968			1
sp|P48729|KC1A_HUMAN	AAQQAASSSGQGQQAQTPTGK		3	Aurora-225min-DIA-pro2,Aurora-450min-DIA-pro2,Aurora-600min-DIA-pro2	667.984	0.912604	3.20697		1
sp|Q9Y4B4|ARIP4_HUMAN	AAQQEELER		2	Aurora-225min-DIA-pro2,Aurora-450min-DIA-pro2,Aurora-600min-DIA-pro2,Aurora-90min-DIA-pro2	537.265	0.869241	3.16806		1
sp|Q9Y5X2|SNX8_HUMAN	AAQQGKQEENDVVEK		3	Aurora-600min-DIA-pro2	558.269	0.813658	1.36542		1
sp|P78318|IGBP1_HUMAN	AAQQQEEQEEKEEEDDEQTLHR		3	Aurora-225min,Aurora-225min-DIA-pro2,Aurora-450min,Aurora-450min-DIA-pro2,Aurora-600min,Aurora-600min-DIA-pro2,Aurora-90min,Aurora-90min-DIA-pro2	900.394	1.081	14.7956			1
sp|P78318|IGBP1_HUMAN	AAQQQEEQEEKEEEDDEQTLHR		4	Aurora-225min,Aurora-225min-DIA-pro2,Aurora-450min,Aurora-450min-DIA-pro2,Aurora-600min,Aurora-600min-DIA-pro2	675.547	0.919	13.9976			1
sp|Q86U86|PB1_HUMAN	AAQQQQPSASPR		2	Aurora-225min-DIA-pro2,Aurora-450min-DIA-pro2,Aurora-600min-DIA-pro2,Aurora-90min-DIA-pro2	634.821	0.933987	1.8955		1
sp|Q13233|M3K1_HUMAN	AAQQQTVQQQPLAGSR		2	Aurora-225min-DIA-pro2,Aurora-450min-DIA-pro2,Aurora-600min-DIA-pro2	855.948	1.08896	10.1947		1
sp|Q8WZ82|OVCA2_HUMAN	AAQRPLR	42.0106@N-term:0	2	Aurora-225min-DIA-pro2,Aurora-450min-DIA-pro2,Aurora-600min,Aurora-600min-DIA-pro2,Aurora-90min-DIA-pro2	427.254	0.779014	2.77701			1
sp|P78563|RED1_HUMAN	AAQSALAAIFNLHLDQTPSR		2	Aurora-225min,Aurora-450min,Aurora-600min,Aurora-90min	1062.56	1.341	67.4682	1
sp|P78563|RED1_HUMAN	AAQSALAAIFNLHLDQTPSR		3	Aurora-450min-DIA-pro2,Aurora-600min-DIA-pro2	708.705	0.955798	62.6009		1
sp|P35914|HMGCL_HUMAN	AAQSANISVR		2	Aurora-225min,Aurora-225min-DIA-pro2,Aurora-450min,Aurora-450min-DIA-pro2,Aurora-600min,Aurora-600min-DIA-pro2,Aurora-90min,Aurora-90min-DIA-pro2	508.778	0.827292	6.03263			1
sp|Q13444|ADA15_HUMAN	AAQSGPSERPGPPQR		2	Aurora-600min	767.89	1.0605	2.19086	1
sp|Q13444|ADA15_HUMAN	AAQSGPSERPGPPQR	42.0106@N-term:0	2	Aurora-90min	788.895	1.115	72.6346	1
sp|Q8TDY2|RBCC1_HUMAN	AAQSLDEMSQTITDLLSEQK		2	Aurora-225min-DIA-pro2,Aurora-450min,Aurora-450min-DIA-pro2,Aurora-600min,Aurora-600min-DIA-pro2,Aurora-90min-DIA-pro2	1104.54	1.26402	74.8245			1
sp|Q9NUU7|DD19A_HUMAN,sp|Q9UMR2-2|DD19B_HUMAN,sp|Q9UMR2-4|DD19B_HUMAN,sp|Q9UMR2|DD19B_HUMAN	AAQSLLNK		2	Aurora-225min-DIA-pro2,Aurora-450min-DIA-pro2,Aurora-600min-DIA-pro2,Aurora-90min-DIA-pro2	422.748	0.774375	5.10893		1
sp|P49750|YLPM1_HUMAN	AAQSNENLSDSQQEPPK		2	Aurora-225min,Aurora-225min-DIA-pro2,Aurora-450min,Aurora-450min-DIA-pro2,Aurora-600min,Aurora-600min-DIA-pro2,Aurora-90min,Aurora-90min-DIA-pro2	921.927	1.128	9.90639			1
sp|P30622|CLIP1_HUMAN	AAQTAEDAMQIMEQMTK		2	Aurora-225min,Aurora-225min-DIA-pro2,Aurora-450min,Aurora-450min-DIA-pro2,Aurora-600min,Aurora-600min-DIA-pro2,Aurora-90min,Aurora-90min-DIA-pro2	948.929	1.14688	58.4236			1
sp|P30622-2|CLIP1_HUMAN	AAQTAEDAMQIMEQMTK	15.9949@M:15	2	Aurora-450min	956.926	1.103	16.1995	1
sp|Q5VIR6|VPS53_HUMAN	AAQTELGQQILADFEEAFPSQGTK		3	Aurora-225min-DIA-pro2,Aurora-450min,Aurora-450min-DIA-pro2,Aurora-600min-DIA-pro2,Aurora-90min-DIA-pro2	860.425	1.08571	83.3481			1
sp|O94964-2|SOGA1_HUMAN	AAQTGQVDGELIR		2	Aurora-450min-DIA-pro2,Aurora-600min-DIA-pro2,Aurora-90min-DIA-pro2	679.351	0.99526	19.227		1
sp|O14497|ARI1A_HUMAN	AAQVAPAAASSLGNPPPPPPSELK	42.0106@N-term:0	3	Aurora-450min,Aurora-450min-DIA-pro2,Aurora-600min,Aurora-600min-DIA-pro2	770.409	1.01948	51.3789			1
sp|Q8IVM0|CCD50_HUMAN	AAQVAQDEEIAR		2	Aurora-225min,Aurora-225min-DIA-pro2,Aurora-450min,Aurora-450min-DIA-pro2,Aurora-600min,Aurora-600min-DIA-pro2,Aurora-90min,Aurora-90min-DIA-pro2	650.828	0.962	11.6185			1
sp|Q6NXR4|TTI2_HUMAN	AAQVGLLFLK		2	Aurora-225min,Aurora-225min-DIA-pro2,Aurora-450min,Aurora-450min-DIA-pro2,Aurora-600min,Aurora-600min-DIA-pro2,Aurora-90min,Aurora-90min-DIA-pro2	530.332	0.893438	47.8252			1
sp|Q5VT06|CE350_HUMAN	AAQVHAESLQQVVQSQR		3	Aurora-600min-DIA-pro2	626.991	0.921664	23.3611		1
sp|Q9NSI6|BRWD1_HUMAN	AAQVLVQELEQYQLLPK		2	Aurora-600min,Aurora-600min-DIA-pro2	985.551	1.251	68.0967			1
sp|Q9NSI6|BRWD1_HUMAN	AAQVLVQELEQYQLLPK		3	Aurora-600min	657.37	0.905	72.9156	1
sp|Q96I24|FUBP3_HUMAN	AAQVMGPPDR		2	Aurora-225min,Aurora-225min-DIA-pro2,Aurora-450min,Aurora-450min-DIA-pro2,Aurora-600min,Aurora-600min-DIA-pro2,Aurora-90min,Aurora-90min-DIA-pro2	521.261	0.830604	9.51878			1
sp|Q96I24|FUBP3_HUMAN	AAQVMGPPDR	15.9949@M:5	2	Aurora-90min-DIA-pro2	529.252	0.83178	11.5683		1
sp|Q6PK04|CC137_HUMAN	AAQVTFR		2	Aurora-450min-DIA-pro2,Aurora-600min-DIA-pro2,Aurora-90min	396.722	0.718	4.48295			1
sp|O96011|PX11B_HUMAN	AAQYACSLLGHALQR	57.0215@C:6	2	Aurora-225min,Aurora-450min,Aurora-600min,Aurora-90min	829.925	1.133	36.2701	1
sp|Q96EA4|SPDLY_HUMAN	AAQYGLQLVESQNELQNQLDK		2	Aurora-225min,Aurora-450min,Aurora-600min	1195.1	1.3075	53.835	1
sp|Q9NR56-2|MBNL1_HUMAN	AAQYQVNQAAAAQAAATAAAMGIPQAVLPPLPK		3	Aurora-225min,Aurora-450min,Aurora-600min,Aurora-90min,Aurora-90min-DIA-pro2	1068.24	1.147	88.2885			1
sp|Q9NR56-2|MBNL1_HUMAN	AAQYQVNQAAAAQAAATAAAMGIPQAVLPPLPK	15.9949@M:21	3	Aurora-225min,Aurora-450min,Aurora-600min,Aurora-90min	1073.57	1.315	86.4444	1
sp|Q9NR56|MBNL1_HUMAN	AAQYQVNQAAAAQAAATAAAMTQSAVK		2	Aurora-225min,Aurora-450min,Aurora-600min,Aurora-90min	1303.65	1.415	61.1056	1
sp|Q9NR56|MBNL1_HUMAN	AAQYQVNQAAAAQAAATAAAMTQSAVK		3	Aurora-225min,Aurora-225min-DIA-pro2,Aurora-450min,Aurora-450min-DIA-pro2,Aurora-600min,Aurora-600min-DIA-pro2,Aurora-90min,Aurora-90min-DIA-pro2	869.438	1.161	58.4559			1
sp|Q9NR56|MBNL1_HUMAN	AAQYQVNQAAAAQAAATAAAMTQSAVK	42.0106@N-term:0	3	Aurora-225min,Aurora-450min,Aurora-600min	883.441	1.177	70.8316	1
sp|Q9UHP6|RSP14_HUMAN	AARALLNVSISR		2	Aurora-450min	635.883	0.944	49.1044	1
sp|Q96GM8|TOE1_HUMAN	AARPEIADR		2	Aurora-225min,Aurora-225min-DIA-pro2,Aurora-450min,Aurora-450min-DIA-pro2,Aurora-600min,Aurora-600min-DIA-pro2,Aurora-90min,Aurora-90min-DIA-pro2	499.772	0.863295	2.66835			1
sp|Q9NRR4|RNC_HUMAN	AARPPWEPPK		2	Aurora-600min-DIA-pro2	574.808	0.914532	11.2532		1
sp|Q9H7N4|SFR19_HUMAN	AARPTPAASATPTAQPLPQPPAPR		3	Aurora-600min-DIA-pro2	788.757	1.00216	29.7765		1
sp|Q9HCN4|GPN1_HUMAN	AASAAAAELQASGGPR	42.0106@N-term:0	2	Aurora-225min,Aurora-225min-DIA-pro2,Aurora-450min,Aurora-450min-DIA-pro2,Aurora-600min,Aurora-600min-DIA-pro2,Aurora-90min,Aurora-90min-DIA-pro2	735.37	1.0765	38.0945			1
sp|Q13263|TIF1B_HUMAN	AASAAAASAAAASAASGSPGPGEGSAGGEK	42.0106@N-term:0	2	Aurora-225min,Aurora-450min,Aurora-600min,Aurora-90min	1215.06	1.484	41.4403	1
sp|Q13263|TIF1B_HUMAN	AASAAAASAAAASAASGSPGPGEGSAGGEK	42.0106@N-term:0	3	Aurora-225min,Aurora-225min-DIA-pro2,Aurora-450min,Aurora-450min-DIA-pro2,Aurora-600min,Aurora-600min-DIA-pro2,Aurora-90min,Aurora-90min-DIA-pro2	810.377	1.0505	40.6276			1
sp|Q13263|TIF1B_HUMAN	AASAAAASAAAASAASGSPGPGEGSAGGEKR	42.0106@N-term:0	3	Aurora-450min-DIA-pro2	862.403	1.10711	35.3217		1
sp|Q9BTW9|TBCD_HUMAN	AASAAFQENVGR		2	Aurora-225min,Aurora-225min-DIA-pro2,Aurora-450min,Aurora-450min-DIA-pro2,Aurora-600min,Aurora-600min-DIA-pro2,Aurora-90min,Aurora-90min-DIA-pro2	610.804	0.903021	13.5093			1
sp|Q9UKY7|CDV3_HUMAN	AASAAGAAGSAGGSSGAAGAAGGGAGAGTRPGDGGTASAGAAGPGAATK		3	Aurora-225min,Aurora-450min,Aurora-600min,Aurora-90min	1223.91	1.149	19.9319	1
sp|Q9UKY7|CDV3_HUMAN	AASAAGAAGSAGGSSGAAGAAGGGAGAGTRPGDGGTASAGAAGPGAATK		4	Aurora-225min,Aurora-225min-DIA-pro2,Aurora-450min,Aurora-450min-DIA-pro2,Aurora-600min,Aurora-600min-DIA-pro2,Aurora-90min,Aurora-90min-DIA-pro2	918.185	1.2	19.6657			1
sp|Q9UKY7|CDV3_HUMAN	AASAAGAAGSAGGSSGAAGAAGGGAGAGTRPGDGGTASAGAAGPGAATK	42.0106@N-term:0	4	Aurora-225min,Aurora-600min	928.688	1.231	26.3068	1
sp|Q9Y4F5|C170B_HUMAN	AASAAGVPLEASGEQVR		2	Aurora-225min-DIA-pro2,Aurora-450min,Aurora-450min-DIA-pro2,Aurora-600min,Aurora-600min-DIA-pro2,Aurora-90min-DIA-pro2	806.918	1.06	24.8325			1
sp|Q5JWF2|GNAS1_HUMAN	AASAAPASGAR	42.0106@N-term:0	2	Aurora-450min	486.249	0.83	6.16296	1
sp|O00116|ADAS_HUMAN	AASAATAAPTATPAAQESGTIPK		2	Aurora-225min,Aurora-225min-DIA-pro2,Aurora-450min,Aurora-450min-DIA-pro2,Aurora-600min,Aurora-600min-DIA-pro2,Aurora-90min,Aurora-90min-DIA-pro2	1042.04	1.21698	26.6217			1
sp|O00116|ADAS_HUMAN	AASAATAAPTATPAAQESGTIPK		3	Aurora-225min,Aurora-600min,Aurora-600min-DIA-pro2	695.027	1.02733	24.8291			1
sp|O00116|ADAS_HUMAN	AASAATAAPTATPAAQESGTIPK	42.0106@N-term:0	2	Aurora-225min,Aurora-450min,Aurora-600min,Aurora-90min	1063.04	1.331	36.9626	1
sp|Q96E22|NGBR_HUMAN	AASAAVLAPLGFTLR		2	Aurora-225min-DIA-pro2,Aurora-450min-DIA-pro2,Aurora-600min-DIA-pro2,Aurora-90min,Aurora-90min-DIA-pro2	729.427	1.0301	61.6695			1
sp|O75367|H2AY_HUMAN	AASADSTTEGTPADGFTVLSTK		2	Aurora-225min,Aurora-225min-DIA-pro2,Aurora-450min,Aurora-450min-DIA-pro2,Aurora-600min,Aurora-600min-DIA-pro2,Aurora-90min,Aurora-90min-DIA-pro2	1064.01	1.206	39.6753			1
sp|O75367|H2AY_HUMAN	AASADSTTEGTPADGFTVLSTK	42.0106@N-term:0	2	Aurora-225min,Aurora-450min,Aurora-600min,Aurora-90min	1085.01	1.2375	51.7846	1
sp|Q9NRA8|4ET_HUMAN	AASADYLRPR		2	Aurora-90min-DIA-pro2	560.293	0.921664	16.7273		1
sp|O00154|BACH_HUMAN	AASAFFTYVSLSQEGR		2	Aurora-225min,Aurora-225min-DIA-pro2,Aurora-450min,Aurora-450min-DIA-pro2,Aurora-600min,Aurora-600min-DIA-pro2,Aurora-90min,Aurora-90min-DIA-pro2	867.428	1.1074	53.3155			1
sp|O00154|BACH_HUMAN	AASAFFTYVSLSQEGR	42.0106@N-term:0	2	Aurora-225min,Aurora-600min	888.434	1.192	80.0988	1
sp|Q96HY6|DDRGK_HUMAN	AASAGQEPLHNEELAGAGR		2	Aurora-225min,Aurora-225min-DIA-pro2,Aurora-450min,Aurora-450min-DIA-pro2,Aurora-600min,Aurora-600min-DIA-pro2,Aurora-90min,Aurora-90min-DIA-pro2	939.459	1.1865	17.3703			1
sp|Q96HY6|DDRGK_HUMAN	AASAGQEPLHNEELAGAGR		3	Aurora-225min,Aurora-225min-DIA-pro2,Aurora-450min,Aurora-450min-DIA-pro2,Aurora-600min,Aurora-600min-DIA-pro2,Aurora-90min	626.641	0.8375	16.2583			1
sp|O15020|SPTN2_HUMAN	AASAGVPYHGEVPVSLAR		2	Aurora-225min-DIA-pro2,Aurora-450min-DIA-pro2,Aurora-600min,Aurora-600min-DIA-pro2,Aurora-90min,Aurora-90min-DIA-pro2	890.971	1.16813	34.8594			1
sp|O15020|SPTN2_HUMAN	AASAGVPYHGEVPVSLAR		3	Aurora-225min-DIA-pro2,Aurora-450min,Aurora-450min-DIA-pro2,Aurora-600min,Aurora-600min-DIA-pro2,Aurora-90min-DIA-pro2	594.316	0.865208	33.6659			1
sp|Q9UKM9|RALY_HUMAN	AASAIYSGYIFDYDYYR		2	Aurora-225min,Aurora-225min-DIA-pro2,Aurora-450min,Aurora-450min-DIA-pro2,Aurora-600min,Aurora-600min-DIA-pro2,Aurora-90min,Aurora-90min-DIA-pro2	1019.47	1.204	62.7207			1
sp|Q5HYJ3|FA76B_HUMAN	AASALYACTK	42.0106@N-term:0,57.0215@C:8	2	Aurora-225min,Aurora-225min-DIA-pro2,Aurora-450min,Aurora-450min-DIA-pro2,Aurora-600min,Aurora-600min-DIA-pro2,Aurora-90min,Aurora-90min-DIA-pro2	549.268	0.910521	29.1728			1
sp|O75170|PP6R2_HUMAN	AASAMDAVSR		2	Aurora-450min-DIA-pro2,Aurora-600min-DIA-pro2	489.732	0.822659	5.2925		1
sp|Q9BRQ0|PYGO2_HUMAN	AASAPPPPDK	42.0106@N-term:0	2	Aurora-225min-DIA-pro2,Aurora-450min-DIA-pro2,Aurora-600min-DIA-pro2	496.75	0.813409	11.2839		1
sp|Q9BSJ2|GCP2_HUMAN	AASAPYFEVLEK		2	Aurora-225min,Aurora-225min-DIA-pro2,Aurora-450min,Aurora-450min-DIA-pro2,Aurora-600min,Aurora-600min-DIA-pro2,Aurora-90min,Aurora-90min-DIA-pro2	662.843	0.951354	41.9574			1
sp|P13861|KAP2_HUMAN	AASAYAVGDVK		2	Aurora-225min,Aurora-225min-DIA-pro2,Aurora-450min,Aurora-450min-DIA-pro2,Aurora-600min,Aurora-600min-DIA-pro2,Aurora-90min,Aurora-90min-DIA-pro2	526.275	0.862698	12.0098			1
sp|P13861|KAP2_HUMAN	AASAYAVGDVK	42.0106@N-term:0	2	Aurora-450min,Aurora-600min	547.28	0.896	24.4966	1
sp|Q8N6Q8|MET25_HUMAN	AASCPLPVTPDLPTLR	42.0106@N-term:0,57.0215@C:4	2	Aurora-450min-DIA-pro2	875.457	1.11781	66.2246		1
sp|P14550|AK1A1_HUMAN	AASCVLLHTGQK	42.0106@N-term:0,57.0215@C:4	2	Aurora-225min,Aurora-225min-DIA-pro2,Aurora-450min,Aurora-450min-DIA-pro2,Aurora-600min,Aurora-600min-DIA-pro2,Aurora-90min,Aurora-90min-DIA-pro2	663.845	0.981	26.9599			1
sp|Q4L235|ACSF4_HUMAN	AASCYMDR	57.0215@C:4	2	Aurora-450min-DIA-pro2,Aurora-600min-DIA-pro2	487.191	0.825375	2.08815		1
sp|P18206|VINC_HUMAN	AASDELSK		2	Aurora-225min,Aurora-225min-DIA-pro2,Aurora-90min,Aurora-90min-DIA-pro2	410.706	0.743	1.91995			1
sp|P62258|1433E_HUMAN	AASDIAMTELPPTHPIR		2	Aurora-225min,Aurora-225min-DIA-pro2,Aurora-450min,Aurora-450min-DIA-pro2,Aurora-600min,Aurora-600min-DIA-pro2,Aurora-90min,Aurora-90min-DIA-pro2	910.472	1.185	37.3434			1
sp|P62258|1433E_HUMAN	AASDIAMTELPPTHPIR		3	Aurora-225min,Aurora-225min-DIA-pro2,Aurora-450min,Aurora-450min-DIA-pro2,Aurora-600min,Aurora-600min-DIA-pro2,Aurora-90min-DIA-pro2	607.317	0.8365	36.781			1
sp|P62258|1433E_HUMAN	AASDIAMTELPPTHPIR	15.9949@M:7	2	Aurora-225min,Aurora-225min-DIA-pro2,Aurora-450min,Aurora-600min,Aurora-90min-DIA-pro2	918.47	1.166	32.7046			1
sp|P62258|1433E_HUMAN	AASDIAMTELPPTHPIR	42.0106@N-term:0	2	Aurora-225min,Aurora-450min,Aurora-600min,Aurora-90min	931.477	1.205	50.0346	1
sp|P62258|1433E_HUMAN	AASDIAMTELPPTHPIR	42.0106@N-term:0,15.9949@M:7	3	Aurora-450min,Aurora-600min	626.652	0.859	21.9449	1
sp|Q96JM3|CHAP1_HUMAN	AASDIWKPVLSIDTEPR		2	Aurora-225min,Aurora-225min-DIA-pro2,Aurora-450min,Aurora-600min,Aurora-600min-DIA-pro2,Aurora-90min,Aurora-90min-DIA-pro2	949.505	1.1865	52.5643			1
sp|Q96JM3|CHAP1_HUMAN	AASDIWKPVLSIDTEPR		3	Aurora-225min,Aurora-225min-DIA-pro2,Aurora-450min,Aurora-450min-DIA-pro2,Aurora-600min,Aurora-600min-DIA-pro2,Aurora-90min,Aurora-90min-DIA-pro2	633.339	0.88	51.9643			1
sp|P19532|TFE3_HUMAN	AASDPLLSSVSPAVSK		2	Aurora-225min-DIA-pro2,Aurora-450min,Aurora-450min-DIA-pro2,Aurora-600min,Aurora-600min-DIA-pro2,Aurora-90min-DIA-pro2	764.914	1.05236	37.8256			1
sp|Q2M3G4|SHRM1_HUMAN	AASDSDPDEQASLLQR		2	Aurora-225min-DIA-pro2,Aurora-450min,Aurora-450min-DIA-pro2,Aurora-600min	851.898	1.06126	22.8501			1
sp|Q8WWH5|TRUB1_HUMAN	AASEAAVVSSPSLK	42.0106@N-term:0	2	Aurora-225min,Aurora-225min-DIA-pro2,Aurora-450min,Aurora-450min-DIA-pro2,Aurora-600min,Aurora-600min-DIA-pro2,Aurora-90min,Aurora-90min-DIA-pro2	679.862	1.04	37.3122			1
sp|Q63HN8-4|RN213_HUMAN	AASEAPEEEVSLPWVHLAYQR		3	Aurora-225min-DIA-pro2,Aurora-600min-DIA-pro2	794.722	0.99146	58.2278		1
sp|O94985|CSTN1_HUMAN	AASEFESSEGVFLFPELR		2	Aurora-225min,Aurora-225min-DIA-pro2,Aurora-450min,Aurora-600min,Aurora-600min-DIA-pro2,Aurora-90min-DIA-pro2	1007.99	1.18098	70.653			1
sp|Q8IXQ6|PARP9_HUMAN	AASEFILGK		2	Aurora-225min-DIA-pro2,Aurora-450min-DIA-pro2,Aurora-600min-DIA-pro2,Aurora-90min-DIA-pro2	468.258	0.79007	23.5936		1
sp|Q5SR56|MF14B_HUMAN,sp|Q5VZR4|MF14C_HUMAN	AASEPEAGAMPEK		2	Aurora-450min-DIA-pro2	644.291	0.951213	9.24703		1
sp|P85037|FOXK1_HUMAN	AASEQQADTSGGDSPK		2	Aurora-225min,Aurora-225min-DIA-pro2,Aurora-450min,Aurora-450min-DIA-pro2,Aurora-600min,Aurora-600min-DIA-pro2,Aurora-90min,Aurora-90min-DIA-pro2	774.842	1.027	2.15568			1
sp|Q9NZM3|ITSN2_HUMAN	AASEQYIDTEK		2	Aurora-225min-DIA-pro2,Aurora-600min,Aurora-600min-DIA-pro2	627.796	0.950194	6.91299			1
sp|Q7Z3B3|KANL1_HUMAN	AASETTTSEGLSNFLK		2	Aurora-450min-DIA-pro2,Aurora-600min-DIA-pro2,Aurora-90min-DIA-pro2	828.41	1.09045	37.876		1
sp|Q99766|ATP5S_HUMAN	AASEWLLR		2	Aurora-225min-DIA-pro2	473.254	0.821809	30.8987		1
sp|Q9UBX1|CATF_HUMAN	AASFQAWGPPSPELLAPTR		2	Aurora-600min-DIA-pro2	998.509	1.2141	58.4024		1
sp|P55198|AF17_HUMAN	AASGACMTCNR	57.0215@C:6,57.0215@C:9	2	Aurora-225min-DIA-pro2,Aurora-450min-DIA-pro2,Aurora-600min-DIA-pro2,Aurora-90min-DIA-pro2	599.742	0.888197	1.86358		1
sp|Q641Q2|WAC2A_HUMAN	AASGEDSTEEALAAAAAPWEGGPVPGVDR		2	Aurora-225min,Aurora-450min,Aurora-600min	1391.15	1.3735	66.0701	1
sp|Q641Q2|WAC2A_HUMAN	AASGEDSTEEALAAAAAPWEGGPVPGVDR		3	Aurora-225min-DIA-pro2,Aurora-450min-DIA-pro2,Aurora-600min-DIA-pro2	927.763	1.15092	64.1868		1
sp|O75937|DNJC8_HUMAN	AASGESGTSGGGGSTEEAFMTFYSEVK	42.0106@N-term:0	3	Aurora-225min-DIA-pro2,Aurora-450min-DIA-pro2,Aurora-600min,Aurora-600min-DIA-pro2	896.054	1.15194	68.9294			1
sp|O75937|DNJC8_HUMAN	AASGESGTSGGGGSTEEAFMTFYSEVK	42.0106@N-term:0,15.9949@M:20	2	Aurora-450min,Aurora-600min,Aurora-90min	1351.57	1.376	71.5345	1
sp|O75937|DNJC8_HUMAN	AASGESGTSGGGGSTEEAFMTFYSEVK	42.0106@N-term:0,15.9949@M:20	3	Aurora-450min,Aurora-600min	901.385	1.1305	69.3099	1
sp|Q6ZMI0|PPR21_HUMAN	AASGFISPLSAECMLQYK	57.0215@C:13	2	Aurora-225min,Aurora-225min-DIA-pro2,Aurora-450min-DIA-pro2,Aurora-600min-DIA-pro2,Aurora-90min,Aurora-90min-DIA-pro2	986.979	1.19302	65.7286			1
sp|P09525|ANXA4_HUMAN	AASGFNAMEDAQTLR		2	Aurora-225min,Aurora-225min-DIA-pro2,Aurora-450min,Aurora-450min-DIA-pro2,Aurora-600min,Aurora-600min-DIA-pro2,Aurora-90min,Aurora-90min-DIA-pro2	791.37	1.074	34.2904			1
sp|P09525|ANXA4_HUMAN	AASGFNAMEDAQTLR	15.9949@M:8	2	Aurora-600min-DIA-pro2,Aurora-90min-DIA-pro2	799.361	1.061	27.4007		1
sp|P09525|ANXA4_HUMAN	AASGFNAMEDAQTLR	42.0106@N-term:0	2	Aurora-225min,Aurora-450min,Aurora-600min,Aurora-90min	812.375	1.112	49.736	1
sp|P09525|ANXA4_HUMAN	AASGFNAMEDAQTLRK		2	Aurora-225min,Aurora-450min,Aurora-600min,Aurora-90min	855.417	1.164	26.5957	1
sp|Q9UL54-2|TAOK2_HUMAN	AASGGSGSENVGPPAAAVPGPLSR		2	Aurora-450min,Aurora-450min-DIA-pro2,Aurora-600min,Aurora-600min-DIA-pro2,Aurora-90min-DIA-pro2	1053.53	1.206	34.2749			1
sp|Q03188|CENPC_HUMAN	AASGLDHLK	42.0106@N-term:0	2	Aurora-225min,Aurora-225min-DIA-pro2,Aurora-450min,Aurora-450min-DIA-pro2,Aurora-600min,Aurora-600min-DIA-pro2,Aurora-90min,Aurora-90min-DIA-pro2	477.256	0.845	18.6596			1
sp|Q96CM8|ACSF2_HUMAN	AASGLLSIGLCK	57.0215@C:11	2	Aurora-225min,Aurora-225min-DIA-pro2,Aurora-450min,Aurora-450min-DIA-pro2,Aurora-600min,Aurora-600min-DIA-pro2,Aurora-90min-DIA-pro2	595.334	0.926302	39.8245			1
sp|Q6NTF9|RHBD2_HUMAN	AASGPGCR	42.0106@N-term:0,57.0215@C:7	2	Aurora-90min-DIA-pro2	409.185	0.761563	8.59786		1
sp|Q92905|CSN5_HUMAN	AASGSGMAQK	42.0106@N-term:0	2	Aurora-225min,Aurora-225min-DIA-pro2,Aurora-450min-DIA-pro2,Aurora-600min-DIA-pro2,Aurora-90min,Aurora-90min-DIA-pro2	475.224	0.857472	5.80153			1
sp|O15015|ZN646_HUMAN	AASGTWEDLPTR		2	Aurora-450min-DIA-pro2,Aurora-600min-DIA-pro2	652.317	0.952727	24.9537		1
sp|P26640|SYVC_HUMAN	AASGYPVK		2	Aurora-450min-DIA-pro2	396.716	0.746608	1.02289		1
sp|Q12959|DLG1_HUMAN	AASHEQAAAALK		2	Aurora-225min,Aurora-225min-DIA-pro2,Aurora-450min-DIA-pro2,Aurora-600min-DIA-pro2,Aurora-90min,Aurora-90min-DIA-pro2	584.309	0.948	2.39781			1
sp|Q8TEQ6|GEMI5_HUMAN	AASHLLSIHK		2	Aurora-225min,Aurora-225min-DIA-pro2,Aurora-450min,Aurora-450min-DIA-pro2,Aurora-600min,Aurora-600min-DIA-pro2,Aurora-90min,Aurora-90min-DIA-pro2	538.814	0.893271	4.71637			1
sp|Q8TEQ6|GEMI5_HUMAN	AASHLLSIHK		3	Aurora-600min	359.545	0.674	1.94168	1
sp|P23588|IF4B_HUMAN	AASIFGGAKPVDTAAR		2	Aurora-450min-DIA-pro2,Aurora-90min	766.415	1.1155	26.921			1
sp|P23588|IF4B_HUMAN	AASIFGGAKPVDTAAR		3	Aurora-90min	511.279	0.843	32.585	1
sp|P23588|IF4B_HUMAN	AASIFGGAKPVDTAAR	42.0106@N-term:0	2	Aurora-90min	787.42	1.1305	49.9077	1
sp|Q13118|KLF10_HUMAN	AASILNYQNNSFR		2	Aurora-600min-DIA-pro2	749.376	1.02131	30.9578		1
sp|Q9Y5B9|SP16H_HUMAN	AASITSEVFNK		2	Aurora-225min,Aurora-225min-DIA-pro2,Aurora-450min,Aurora-450min-DIA-pro2,Aurora-600min,Aurora-600min-DIA-pro2,Aurora-90min,Aurora-90min-DIA-pro2	583.806	0.895	26.1855			1
sp|Q9Y5B9|SP16H_HUMAN	AASITSEVFNK	42.0106@N-term:0	2	Aurora-225min,Aurora-450min,Aurora-600min,Aurora-90min	604.812	0.932	48.4993	1
sp|Q92538|GBF1_HUMAN	AASIYSSWAEEQR		2	Aurora-225min,Aurora-225min-DIA-pro2,Aurora-450min,Aurora-450min-DIA-pro2,Aurora-600min,Aurora-600min-DIA-pro2,Aurora-90min,Aurora-90min-DIA-pro2	749.352	1.0171	30.5586			1
sp|Q9H8E8|CSR2B_HUMAN	AASKPTLDPIITVEGLR		3	Aurora-600min-DIA-pro2	594.337	0.855943	46.1453		1
sp|O94826|TOM70_HUMAN	AASKPVEAAVVAAAVPSSGSGVGGGGTAGPGTGGLPR	42.0106@N-term:0	3	Aurora-225min,Aurora-450min,Aurora-600min,Aurora-90min	1053.88	1.365	57.6197	1
sp|O94826|TOM70_HUMAN	AASKPVEAAVVAAAVPSSGSGVGGGGTAGPGTGGLPR	42.0106@N-term:0	4	Aurora-225min-DIA-pro2,Aurora-450min,Aurora-600min,Aurora-90min	790.665	1.0995	55.2299			1
sp|Q9Y2J4|AMOL2_HUMAN	AASLDSVATSR		2	Aurora-225min-DIA-pro2	539.28	0.874545	14.0786		1
sp|O96007|MOC2B_HUMAN	AASLEAVSYAIDTLK		2	Aurora-225min,Aurora-225min-DIA-pro2,Aurora-450min,Aurora-450min-DIA-pro2,Aurora-600min,Aurora-600min-DIA-pro2,Aurora-90min,Aurora-90min-DIA-pro2	776.417	1.111	59.1318			1
sp|Q08378|GOGA3_HUMAN	AASLELSEVK		2	Aurora-450min-DIA-pro2,Aurora-600min-DIA-pro2	523.79	0.87091	19.6588		1
sp|Q08378|GOGA3_HUMAN	AASLELSEVKK		2	Aurora-450min-DIA-pro2	587.837	0.937344	12.0744		1
sp|Q8TF50|ZN526_HUMAN	AASLEQHLR		2	Aurora-225min-DIA-pro2,Aurora-450min-DIA-pro2,Aurora-600min-DIA-pro2	512.774	0.872246	3.81867		1
sp|Q96N66|MBOA7_HUMAN	AASLEYDYETIR		2	Aurora-225min,Aurora-225min-DIA-pro2,Aurora-450min,Aurora-450min-DIA-pro2,Aurora-600min,Aurora-600min-DIA-pro2,Aurora-90min,Aurora-90min-DIA-pro2	715.843	0.991125	33.8458			1
sp|Q96N66|MBOA7_HUMAN	AASLEYDYETIR	42.0106@N-term:0	2	Aurora-225min,Aurora-450min,Aurora-90min	736.848	1.04	54.4427	1
sp|P11182|ODB2_HUMAN	AASLGLLQFPILNASVDENCQNITYK	57.0215@C:20	2	Aurora-450min	1440.23	1.456	82.3757	1
sp|P11182|ODB2_HUMAN	AASLGLLQFPILNASVDENCQNITYK	57.0215@C:20	3	Aurora-225min,Aurora-450min,Aurora-450min-DIA-pro2,Aurora-600min	960.492	1.021	81.3256			1
sp|P20810-5|ICAL_HUMAN	AASLGSSQSSR		2	Aurora-225min-DIA-pro2,Aurora-600min-DIA-pro2,Aurora-90min	525.762	0.858	0.320702			1
sp|P20810-5|ICAL_HUMAN	AASLGSSQSSR	42.0106@N-term:0	2	Aurora-225min,Aurora-450min,Aurora-600min,Aurora-90min	546.768	0.905	9.194	1
sp|O14521|DHSD_HUMAN	AASLHWTSER		2	Aurora-225min,Aurora-225min-DIA-pro2,Aurora-450min,Aurora-450min-DIA-pro2,Aurora-600min,Aurora-600min-DIA-pro2,Aurora-90min,Aurora-90min-DIA-pro2	579.288	0.913	8.97813			1
sp|P52948|NUP98_HUMAN	AASLMNIPSTSSWSVPPPLTSVFTMPSPAPEVPLK	15.9949@M:25	3	Aurora-225min,Aurora-450min,Aurora-600min	1218.29	1.1655	90.5596	1
sp|P52948|NUP98_HUMAN	AASLMNIPSTSSWSVPPPLTSVFTMPSPAPEVPLK	15.9949@M:5	3	Aurora-225min,Aurora-450min,Aurora-600min	1218.29	1.159	90.5888	1
sp|Q9NSK0|KLC4_HUMAN	AASLNYLNQPSAAPLQVSR		2	Aurora-225min,Aurora-225min-DIA-pro2,Aurora-450min,Aurora-450min-DIA-pro2,Aurora-600min,Aurora-600min-DIA-pro2,Aurora-90min,Aurora-90min-DIA-pro2	1000.53	1.19327	44.4642			1
sp|Q04637-4|IF4G1_HUMAN	AASLTEDRDR		2	Aurora-225min,Aurora-225min-DIA-pro2,Aurora-90min,Aurora-90min-DIA-pro2	567.281	0.91075	3.46201			1
sp|O15061|SYNEM_HUMAN	AASLTMHFR		2	Aurora-225min-DIA-pro2,Aurora-450min-DIA-pro2,Aurora-600min-DIA-pro2,Aurora-90min-DIA-pro2	517.266	0.878802	16.2202		1
sp|Q9BY32|ITPA_HUMAN	AASLVGKK	42.0106@N-term:0	2	Aurora-225min-DIA-pro2,Aurora-450min-DIA-pro2,Aurora-600min-DIA-pro2,Aurora-90min-DIA-pro2	408.248	0.771882	9.25027		1
sp|Q14135|VGLL4_HUMAN	AASLVHADDEK		2	Aurora-225min,Aurora-225min-DIA-pro2,Aurora-450min,Aurora-450min-DIA-pro2,Aurora-600min,Aurora-90min-DIA-pro2	578.286	0.929	3.04797			1
sp|Q9NX07|TSAP1_HUMAN	AASLWMGDLEPYMDENFISR	42.0106@N-term:0,15.9949@M:13	2	Aurora-225min,Aurora-450min,Aurora-600min	1202.03	1.318	90.7653	1
sp|Q9NX07|TSAP1_HUMAN	AASLWMGDLEPYMDENFISR	42.0106@N-term:0,15.9949@M:6	2	Aurora-450min	1202.03	1.329	90.7792	1
sp|A2RRP1|NBAS_HUMAN	AASMHCQELMATGYPK	57.0215@C:6	2	Aurora-225min,Aurora-450min,Aurora-600min	897.902	1.181	22.2718	1
sp|Q8IUX1-3|T126B_HUMAN	AASMHGQPSPSLEDAK	42.0106@N-term:0	2	Aurora-600min	834.388	1.0825	20.4454	1
sp|A6NJT0|UNC4_HUMAN	AASNAAAAAAAGLDFAPGLPCAPR	57.0215@C:21	2	Aurora-450min	1106.05	1.255	46.7424	1
sp|Q02880-2|TOP2B_HUMAN	AASNCGIVESILNWVK	57.0215@C:5	2	Aurora-225min,Aurora-225min-DIA-pro2,Aurora-450min-DIA-pro2,Aurora-600min-DIA-pro2	880.954	1.12323	78.8734			1
sp|Q9UHL4|DPP2_HUMAN	AASNIIFSNGNLDPWAGGGIR		2	Aurora-225min,Aurora-225min-DIA-pro2,Aurora-450min,Aurora-450min-DIA-pro2,Aurora-600min,Aurora-600min-DIA-pro2,Aurora-90min,Aurora-90min-DIA-pro2	1065.54	1.223	64.0676			1
sp|P53041|PPP5_HUMAN	AASNMALGK		2	Aurora-225min,Aurora-225min-DIA-pro2,Aurora-450min-DIA-pro2,Aurora-600min-DIA-pro2,Aurora-90min,Aurora-90min-DIA-pro2	431.726	0.768542	4.62116			1
sp|Q5T7N8|F27D1_HUMAN	AASPDPAWGFLIVVGPL		2	Aurora-225min-DIA-pro2,Aurora-450min-DIA-pro2	855.467	1.09903	86.1534		1
sp|Q96BT3|CENPT_HUMAN	AASPESASSTPESLQAR		2	Aurora-600min-DIA-pro2	844.902	1.07837	15.0395		1
sp|Q6UUV7|CRTC3_HUMAN	AASPGSGSANPR	42.0106@N-term:0	2	Aurora-225min,Aurora-225min-DIA-pro2,Aurora-450min,Aurora-450min-DIA-pro2,Aurora-600min-DIA-pro2,Aurora-90min,Aurora-90min-DIA-pro2	557.268	0.895	7.65053			1
sp|Q5VW36|FOCAD_HUMAN	AASPLGSPELCPSALHGLSQAMK	57.0215@C:11	3	Aurora-225min,Aurora-450min,Aurora-450min-DIA-pro2,Aurora-600min,Aurora-600min-DIA-pro2,Aurora-90min	774.724	0.929	51.2072			1
sp|Q5VSL9|STRP1_HUMAN	AASPPASASDLIEQQQK		2	Aurora-225min-DIA-pro2,Aurora-450min-DIA-pro2,Aurora-600min-DIA-pro2	870.935	1.10711	27.6324		1
sp|Q96AC6|KIFC2_HUMAN	AASPPRAPGTAGTLHLVDLAGSER		4	Aurora-90min-DIA-pro2	586.815	0.886667	53.0356		1
sp|Q9ULQ0|STRP2_HUMAN	AASPPSYTLDLGESQLAPPPSK		2	Aurora-600min-DIA-pro2	1113.56	1.24263	47.7999		1
sp|P51948|MAT1_HUMAN	AASPQDLAGGYTSSLACHR	57.0215@C:17	2	Aurora-225min,Aurora-225min-DIA-pro2,Aurora-450min,Aurora-450min-DIA-pro2,Aurora-600min,Aurora-600min-DIA-pro2,Aurora-90min,Aurora-90min-DIA-pro2	981.46	1.26	33.0039			1
sp|Q9NZM1-3|MYOF_HUMAN	AASPSELTCPPGWEWEDDAWSYDINR	57.0215@C:9	2	Aurora-225min,Aurora-450min	1526.66	1.431	75.1479	1
sp|O75603|GCM2_HUMAN	AASPSGPPPMK	42.0106@N-term:0,15.9949@M:10	2	Aurora-600min	549.268	0.903	23.5812	1
sp|Q8IYB3|SRRM1_HUMAN	AASPSPQSVR		2	Aurora-225min-DIA-pro2,Aurora-450min-DIA-pro2,Aurora-600min-DIA-pro2,Aurora-90min-DIA-pro2	500.264	0.83625	3.85503		1
sp|O15160|RPAC1_HUMAN	AASQAVEEMR	42.0106@N-term:0	2	Aurora-225min,Aurora-225min-DIA-pro2,Aurora-450min,Aurora-450min-DIA-pro2,Aurora-600min,Aurora-600min-DIA-pro2,Aurora-90min,Aurora-90min-DIA-pro2	567.266	0.905	27.4881			1
sp|O15160|RPAC1_HUMAN	AASQAVEEMR	42.0106@N-term:0,15.9949@M:9	2	Aurora-90min-DIA-pro2	575.257	0.907	22.8334		1
sp|Q5TCZ1|SPD2A_HUMAN	AASQGSDSPLLPAQR		2	Aurora-225min-DIA-pro2,Aurora-600min-DIA-pro2,Aurora-90min-DIA-pro2	749.379	1.02509	20.814		1
sp|Q9UBV2|SE1L1_HUMAN	AASQGYTVAR		2	Aurora-225min,Aurora-225min-DIA-pro2,Aurora-450min,Aurora-450min-DIA-pro2,Aurora-600min-DIA-pro2,Aurora-90min-DIA-pro2	512.264	0.842604	3.90454			1
sp|O15439|MRP4_HUMAN	AASQILILK		2	Aurora-225min-DIA-pro2,Aurora-600min-DIA-pro2,Aurora-90min-DIA-pro2	478.811	0.81625	31.1555		1
sp|O15439|MRP4_HUMAN	AASQILILK	42.0106@N-term:0	2	Aurora-600min,Aurora-90min	499.816	0.832	45.391	1
sp|O75592|MYCB2_HUMAN	AASQNMIFPSPGSCAVLK	57.0215@C:14	2	Aurora-225min,Aurora-225min-DIA-pro2,Aurora-450min,Aurora-450min-DIA-pro2,Aurora-600min,Aurora-600min-DIA-pro2,Aurora-90min-DIA-pro2	939.466	1.146	45.6252			1
sp|Q9UI08|EVL_HUMAN	AASQPPNSSEAGR		2	Aurora-600min-DIA-pro2	636.295	0.918211	0.884714		1
sp|Q96N66|MBOA7_HUMAN	AASQPTSLAPEK		2	Aurora-225min,Aurora-225min-DIA-pro2,Aurora-450min,Aurora-450min-DIA-pro2,Aurora-600min,Aurora-600min-DIA-pro2,Aurora-90min,Aurora-90min-DIA-pro2	600.317	0.906	9.72321			1
sp|Q92616|GCN1_HUMAN	AASQSTQVPTITEGVAAALLLLK		2	Aurora-225min,Aurora-225min-DIA-pro2,Aurora-450min,Aurora-450min-DIA-pro2,Aurora-600min,Aurora-600min-DIA-pro2,Aurora-90min,Aurora-90min-DIA-pro2	1141.65	1.2825	89.2848			1
sp|Q92616|GCN1_HUMAN	AASQSTQVPTITEGVAAALLLLK		3	Aurora-225min,Aurora-225min-DIA-pro2,Aurora-450min,Aurora-450min-DIA-pro2,Aurora-600min,Aurora-600min-DIA-pro2,Aurora-90min,Aurora-90min-DIA-pro2	761.437	1.054	89.2709			1
sp|Q5T5U3|RHG21_HUMAN	AASQSTTDYNQVVPNR		2	Aurora-225min,Aurora-225min-DIA-pro2,Aurora-450min,Aurora-450min-DIA-pro2,Aurora-600min,Aurora-600min-DIA-pro2,Aurora-90min,Aurora-90min-DIA-pro2	875.921	1.107	19.6196			1
sp|P49917|DNLI4_HUMAN	AASQTSQTVASHVPFADLCSTLER	42.0106@N-term:0,57.0215@C:19	3	Aurora-225min,Aurora-225min-DIA-pro2,Aurora-450min,Aurora-450min-DIA-pro2,Aurora-600min,Aurora-600min-DIA-pro2	873.422	1.03578	61.5559			1
sp|Q9Y5Z9|UBIA1_HUMAN	AASQVLGEK	42.0106@N-term:0	2	Aurora-225min-DIA-pro2,Aurora-450min	472.756	0.818	22.5898			1
sp|O15127|SCAM2_HUMAN	AASSAAQGAFQGN		2	Aurora-225min,Aurora-225min-DIA-pro2,Aurora-450min,Aurora-450min-DIA-pro2,Aurora-600min,Aurora-600min-DIA-pro2,Aurora-90min-DIA-pro2	590.273	0.897292	9.68086			1
sp|Q15772|SPEG_HUMAN	AASSEAAPHHQPPLENR		3	Aurora-225min,Aurora-450min,Aurora-600min	604.631	0.8855	37.5678	1
sp|O15015|ZN646_HUMAN	AASSEAPEPLSWGAGK		2	Aurora-450min-DIA-pro2,Aurora-600min-DIA-pro2	779.374	1.03222	30.1625		1
sp|Q8TBA6|GOGA5_HUMAN	AASSIDQFSIR		2	Aurora-225min-DIA-pro2,Aurora-450min-DIA-pro2,Aurora-600min-DIA-pro2	597.803	0.907399	27.9874		1
sp|Q5BKT4|AG10A_HUMAN,sp|Q5I7T1|AG10B_HUMAN	AASSIQR	42.0106@N-term:0	2	Aurora-225min	387.709	0.741	4.48019	1
sp|O60563|CCNT1_HUMAN	AASSKPEEIK		2	Aurora-90min	530.288	0.8805	1.1735	1
sp|O14733|MP2K7_HUMAN	AASSLEQK	42.0106@N-term:0	2	Aurora-225min-DIA-pro2,Aurora-450min-DIA-pro2,Aurora-600min-DIA-pro2	438.221	0.800051	6.97265		1
sp|Q8NHY6-2|ZFP28_HUMAN	AASSLIYSR	42.0106@N-term:0	2	Aurora-450min,Aurora-600min	505.269	0.8685	31.3775	1
sp|Q9Y446|PKP3_HUMAN	AASSLLANLWQYNK		2	Aurora-225min,Aurora-225min-DIA-pro2,Aurora-450min,Aurora-450min-DIA-pro2,Aurora-600min,Aurora-600min-DIA-pro2,Aurora-90min,Aurora-90min-DIA-pro2	789.917	1.07117	57.81			1
sp|O95819-6|M4K4_HUMAN	AASSLNLSNGETESVK		2	Aurora-225min,Aurora-225min-DIA-pro2,Aurora-450min,Aurora-450min-DIA-pro2,Aurora-600min,Aurora-600min-DIA-pro2,Aurora-90min,Aurora-90min-DIA-pro2	803.9	1.05168	21.6581			1
sp|A2RU67|F234B_HUMAN	AASSLVSYVR		2	Aurora-225min-DIA-pro2,Aurora-450min-DIA-pro2,Aurora-600min-DIA-pro2,Aurora-90min-DIA-pro2	526.79	0.877865	24.5735		1
sp|Q7Z5J4|RAI1_HUMAN	AASSPSNPAALPVASDSSPMGSK		2	Aurora-225min,Aurora-225min-DIA-pro2,Aurora-450min,Aurora-450min-DIA-pro2,Aurora-600min,Aurora-600min-DIA-pro2,Aurora-90min-DIA-pro2	1065.01	1.20493	33.4218			1
sp|Q7Z6L0|PRRT2_HUMAN	AASSSEISEMK	42.0106@N-term:0	2	Aurora-600min-DIA-pro2	591.271	0.900104	28.2494		1
sp|Q9H857-2|NT5D2_HUMAN	AASSSPSCPGCGPPGPGAHCPGVPR	42.0106@N-term:0,57.0215@C:8,57.0215@C:11,57.0215@C:20	2	Aurora-225min	1230.04	1.275	45.931	1
sp|Q92538|GBF1_HUMAN	AASSSSPGSPVASSPSR		2	Aurora-225min,Aurora-225min-DIA-pro2,Aurora-450min,Aurora-450min-DIA-pro2,Aurora-600min,Aurora-600min-DIA-pro2,Aurora-90min,Aurora-90min-DIA-pro2	766.371	1.00313	7.9561			1
sp|Q96DE5|APC16_HUMAN	AASSSSSSAGGVSGSSVTGSGFSVSDLAPPR	42.0106@N-term:0	3	Aurora-600min-DIA-pro2	933.433	1.24364	54.6433		1
sp|P42684|ABL2_HUMAN	AASSSSVVPYLPR		2	Aurora-225min-DIA-pro2,Aurora-450min-DIA-pro2,Aurora-600min,Aurora-90min-DIA-pro2	667.359	0.991758	34.206			1
sp|O95071|UBR5_HUMAN	AASTAPSSTSTPAASSAGLIYIDPSNLR		2	Aurora-225min,Aurora-450min,Aurora-600min,Aurora-90min	1353.68	1.3695	57.6979	1
sp|O95071|UBR5_HUMAN	AASTAPSSTSTPAASSAGLIYIDPSNLR		3	Aurora-225min-DIA-pro2,Aurora-450min,Aurora-450min-DIA-pro2,Aurora-600min,Aurora-600min-DIA-pro2	902.791	1.16824	54.5878			1
sp|P41236|IPP2_HUMAN,sp|Q6NXS1|IPP2B_HUMAN	AASTASHRPIK	42.0106@N-term:0	2	Aurora-225min,Aurora-225min-DIA-pro2,Aurora-450min,Aurora-450min-DIA-pro2,Aurora-600min,Aurora-600min-DIA-pro2,Aurora-90min,Aurora-90min-DIA-pro2	590.825	0.935	3.0758			1
sp|P41236|IPP2_HUMAN,sp|Q6NXS1|IPP2B_HUMAN	AASTASHRPIK	42.0106@N-term:0	3	Aurora-225min,Aurora-225min-DIA-pro2,Aurora-450min,Aurora-450min-DIA-pro2,Aurora-600min,Aurora-600min-DIA-pro2,Aurora-90min,Aurora-90min-DIA-pro2	394.219	0.713803	3.07872			1
sp|Q15032|R3HD1_HUMAN	AASTDLGAGETVVGK		2	Aurora-225min-DIA-pro2,Aurora-450min-DIA-pro2,Aurora-600min,Aurora-600min-DIA-pro2	688.357	0.980573	19.7308			1
sp|Q9UJX2|CDC23_HUMAN	AASTSMVPVAVTAAVAPVLSINSDFSDLR	42.0106@N-term:0	3	Aurora-225min,Aurora-450min,Aurora-600min	977.842	1.263	92.5057	1
sp|Q9UJX2|CDC23_HUMAN	AASTSMVPVAVTAAVAPVLSINSDFSDLR	42.0106@N-term:0,15.9949@M:6	3	Aurora-225min,Aurora-450min,Aurora-600min	983.174	1.268	92.5087	1
sp|Q9Y2D9|ZN652_HUMAN	AASVAAATTSPTPR		2	Aurora-225min-DIA-pro2,Aurora-600min	650.846	0.980762	10.1973			1
sp|Q96IU4|ABHEB_HUMAN	AASVEQR	42.0106@N-term:0	2	Aurora-225min-DIA-pro2,Aurora-450min	401.706	0.757617	6.43996			1
sp|Q99575|POP1_HUMAN	AASVHTVGEDTEETPHR		2	Aurora-225min,Aurora-225min-DIA-pro2,Aurora-450min,Aurora-600min,Aurora-600min-DIA-pro2,Aurora-90min,Aurora-90min-DIA-pro2	918.43	1.121	8.79774			1
sp|Q99575|POP1_HUMAN	AASVHTVGEDTEETPHR		3	Aurora-225min,Aurora-225min-DIA-pro2,Aurora-450min,Aurora-450min-DIA-pro2,Aurora-600min,Aurora-600min-DIA-pro2,Aurora-90min,Aurora-90min-DIA-pro2	612.622	0.881	7.81606			1
sp|Q8N5S9|KKCC1_HUMAN	AASVIPGSTSR		2	Aurora-225min-DIA-pro2,Aurora-450min-DIA-pro2,Aurora-600min-DIA-pro2,Aurora-90min,Aurora-90min-DIA-pro2	523.285	0.837187	11.0831			1
sp|Q9Y676|RT18B_HUMAN	AASVLNTVLR	42.0106@N-term:0	2	Aurora-225min,Aurora-225min-DIA-pro2,Aurora-450min,Aurora-450min-DIA-pro2,Aurora-600min-DIA-pro2	543.319	0.898125	61.62			1
sp|Q15058|KIF14_HUMAN	AASVQEEFMDAVCDGVGLGMK	57.0215@C:13	2	Aurora-225min,Aurora-225min-DIA-pro2,Aurora-600min-DIA-pro2	1107.5	1.27319	73.3595			1
sp|P31930|QCR1_HUMAN	AASVVCRAATAGAQVLLR	42.0106@N-term:0,57.0215@C:6	2	Aurora-225min-DIA-pro2	928.504	1.196	83.1446		1
sp|O60885|BRD4_HUMAN	AASVVQPQPLVVVK		2	Aurora-225min,Aurora-225min-DIA-pro2,Aurora-450min,Aurora-450min-DIA-pro2,Aurora-600min,Aurora-600min-DIA-pro2,Aurora-90min,Aurora-90min-DIA-pro2	717.938	1.061	37.3035			1
sp|Q15361|TTF1_HUMAN	AASWESQR		2	Aurora-225min-DIA-pro2,Aurora-450min-DIA-pro2,Aurora-600min-DIA-pro2,Aurora-90min-DIA-pro2	467.717	0.80872	3.05446		1
sp|Q14126|DSG2_HUMAN	AASYTEEDENHTAK		2	Aurora-225min,Aurora-225min-DIA-pro2,Aurora-450min,Aurora-450min-DIA-pro2,Aurora-600min,Aurora-600min-DIA-pro2,Aurora-90min,Aurora-90min-DIA-pro2	783.339	1.0565	2.54848			1
sp|Q9Y3F4|STRAP_HUMAN	AATAAADFTAK		2	Aurora-225min,Aurora-225min-DIA-pro2,Aurora-450min,Aurora-450min-DIA-pro2,Aurora-600min,Aurora-600min-DIA-pro2,Aurora-90min,Aurora-90min-DIA-pro2	519.267	0.838958	9.879			1
sp|Q9Y3F4|STRAP_HUMAN	AATAAADFTAK	42.0106@N-term:0	2	Aurora-225min,Aurora-450min,Aurora-600min,Aurora-90min	540.272	0.8975	30.6618	1
sp|O95684-2|CEP43_HUMAN,sp|O95684|CEP43_HUMAN,sp|Q8N103-3|TAGAP_HUMAN	AATAAAVVAEEDTELR	42.0106@N-term:0	2	Aurora-225min,Aurora-225min-DIA-pro2,Aurora-450min-DIA-pro2,Aurora-600min,Aurora-600min-DIA-pro2,Aurora-90min-DIA-pro2	829.915	1.153	59.107			1
sp|Q9NWT6|HIF1N_HUMAN	AATAAEAVASGSGEPR		2	Aurora-225min-DIA-pro2	722.847	1.022	35.0327		1
sp|Q9NWT6|HIF1N_HUMAN	AATAAEAVASGSGEPR	42.0106@N-term:0	2	Aurora-225min,Aurora-225min-DIA-pro2,Aurora-450min,Aurora-450min-DIA-pro2,Aurora-600min,Aurora-600min-DIA-pro2,Aurora-90min-DIA-pro2	743.86	1.096	33.6273			1
sp|Q6ZT12|UBR3_HUMAN	AATAAHLK		2	Aurora-225min-DIA-pro2	391.724	0.777995	0.232379		1
sp|Q9UJA5|TRM6_HUMAN	AATACFGFPK	57.0215@C:5	2	Aurora-225min,Aurora-225min-DIA-pro2,Aurora-450min,Aurora-450min-DIA-pro2,Aurora-600min,Aurora-600min-DIA-pro2,Aurora-90min-DIA-pro2	535.26	0.867083	25.4178			1
sp|Q9UPT8|ZC3H4_HUMAN	AATAGPPNAR		2	Aurora-225min,Aurora-225min-DIA-pro2,Aurora-450min-DIA-pro2,Aurora-90min,Aurora-90min-DIA-pro2	463.246	0.7925	2.57166			1
sp|Q8WUK0|PTPM1_HUMAN	AATALLEAGLAR		2	Aurora-225min-DIA-pro2,Aurora-450min-DIA-pro2,Aurora-600min-DIA-pro2,Aurora-90min-DIA-pro2	578.831	0.926759	35.3118		1
sp|Q8WUK0|PTPM1_HUMAN	AATALLEAGLAR	42.0106@N-term:0	2	Aurora-225min,Aurora-225min-DIA-pro2,Aurora-450min,Aurora-450min-DIA-pro2,Aurora-600min,Aurora-600min-DIA-pro2,Aurora-90min,Aurora-90min-DIA-pro2	599.843	0.974	63.4378			1
sp|Q9Y490|TLN1_HUMAN	AATAPLLEAVDNLSAFASNPEFSSIPAQISPEGR		3	Aurora-225min,Aurora-450min,Aurora-600min,Aurora-90min	1157.59	1.146	91.2936	1
sp|Q9Y490|TLN1_HUMAN	AATAPLLEAVDNLSAFASNPEFSSIPAQISPEGR		4	Aurora-225min,Aurora-225min-DIA-pro2,Aurora-450min,Aurora-600min	868.441	1.085	89.6857			1
sp|Q8N1F8|S11IP_HUMAN	AATAQYLSPR		2	Aurora-225min-DIA-pro2,Aurora-450min-DIA-pro2,Aurora-600min-DIA-pro2,Aurora-90min-DIA-pro2	539.282	0.90638	12.4774		1
sp|Q02978|M2OM_HUMAN	AATASAGAGGIDGKPR	42.0106@N-term:0	2	Aurora-225min,Aurora-225min-DIA-pro2,Aurora-450min,Aurora-450min-DIA-pro2,Aurora-600min,Aurora-600min-DIA-pro2,Aurora-90min,Aurora-90min-DIA-pro2	721.373	1.061	15.5178			1
sp|O60518|RNBP6_HUMAN	AATASAGVPATVSEK	42.0106@N-term:0	2	Aurora-225min,Aurora-225min-DIA-pro2,Aurora-450min,Aurora-450min-DIA-pro2,Aurora-600min,Aurora-600min-DIA-pro2,Aurora-90min,Aurora-90min-DIA-pro2	701.365	1.084	28.4844			1
sp|Q96BD5|PF21A_HUMAN	AATATMPASVVGQRPTIAMVTAINSQK		3	Aurora-225min,Aurora-450min,Aurora-450min-DIA-pro2,Aurora-600min,Aurora-600min-DIA-pro2	905.482	1.032	51.3312			1
sp|Q9UJY4|GGA2_HUMAN	AATAVAAAVAGTESAQGPPGPAASLELWLNK	42.0106@N-term:0	3	Aurora-450min,Aurora-600min	987.849	1.178	89.1968	1
sp|Q9UPN4|CP131_HUMAN	AATCEGSESSGFGK	57.0215@C:4	2	Aurora-225min,Aurora-225min-DIA-pro2,Aurora-450min,Aurora-450min-DIA-pro2,Aurora-600min,Aurora-600min-DIA-pro2,Aurora-90min-DIA-pro2	694.293	0.960498	4.32428			1
sp|Q8IZT6|ASPM_HUMAN	AATCLQAAYR	57.0215@C:4	2	Aurora-450min-DIA-pro2	562.773	0.869508	10.8712		1
sp|Q13263|TIF1B_HUMAN	AATDAQDANQCCTSCEDNAPATSYCVECSEPLCETCVEAHQR	57.0215@C:11,57.0215@C:12,57.0215@C:15,57.0215@C:25,57.0215@C:28,57.0215@C:33,57.0215@C:36	3	Aurora-225min,Aurora-450min,Aurora-600min,Aurora-90min	1622.63	1.284	39.5965	1
sp|Q13263|TIF1B_HUMAN	AATDAQDANQCCTSCEDNAPATSYCVECSEPLCETCVEAHQR	57.0215@C:11,57.0215@C:12,57.0215@C:15,57.0215@C:25,57.0215@C:28,57.0215@C:33,57.0215@C:36	4	Aurora-225min,Aurora-450min,Aurora-600min,Aurora-90min	1217.23	1.0245	39.6	1
sp|Q9H0E3|SP130_HUMAN	AATDDDLHR		2	Aurora-225min,Aurora-225min-DIA-pro2,Aurora-90min-DIA-pro2	507.236	0.8275	1.42971			1
sp|Q8WUF5|IASPP_HUMAN	AATDGADTPFGR		2	Aurora-225min-DIA-pro2,Aurora-450min-DIA-pro2,Aurora-600min,Aurora-600min-DIA-pro2,Aurora-90min-DIA-pro2	589.775	0.875573	14.2499			1
sp|Q9H3U1-2|UN45A_HUMAN	AATECMCNLAMSK	57.0215@C:5,57.0215@C:7	2	Aurora-225min,Aurora-225min-DIA-pro2,Aurora-450min,Aurora-450min-DIA-pro2,Aurora-600min,Aurora-600min-DIA-pro2,Aurora-90min,Aurora-90min-DIA-pro2	743.812	1.01178	23.2901			1
sp|P82094|TMF1_HUMAN	AATEELLANK		2	Aurora-225min-DIA-pro2,Aurora-450min-DIA-pro2,Aurora-600min-DIA-pro2,Aurora-90min-DIA-pro2	530.288	0.8575	14.5042		1
sp|P49354|FNTA_HUMAN	AATEGVGEAAQGGEPGQPAQPPPQPHPPPPQQQHK	42.0106@N-term:0	3	Aurora-225min,Aurora-450min,Aurora-600min,Aurora-90min	1186.58	1.177	29.4622	1
sp|P49354|FNTA_HUMAN	AATEGVGEAAQGGEPGQPAQPPPQPHPPPPQQQHK	42.0106@N-term:0	4	Aurora-450min	890.184	0.9735	28.2159	1
sp|Q6P1J9|CDC73_HUMAN	AATENIPVVR		2	Aurora-225min,Aurora-225min-DIA-pro2,Aurora-450min,Aurora-450min-DIA-pro2,Aurora-600min,Aurora-600min-DIA-pro2,Aurora-90min,Aurora-90min-DIA-pro2	535.304	0.843646	19.7944			1
sp|P57086|SCND1_HUMAN	AATEPILAATGSPAAVPPEK		3	Aurora-225min-DIA-pro2	631.011	0.93875	42.2907		1
sp|P57086|SCND1_HUMAN	AATEPILAATGSPAAVPPEK	42.0106@N-term:0	2	Aurora-600min-DIA-pro2	967.01	1.25383	51.542		1
sp|Q9ULW3|ABT1_HUMAN	AATEQEPLEGTEQTLDAEEEQEESEEAACGSK	57.0215@C:29	3	Aurora-225min,Aurora-450min,Aurora-600min	1165.83	1.076	45.2762	1
sp|Q8N9M1|CS047_HUMAN	AATESVPCSPSPLAGEIR	57.0215@C:8	2	Aurora-225min,Aurora-225min-DIA-pro2,Aurora-450min,Aurora-450min-DIA-pro2,Aurora-600min,Aurora-600min-DIA-pro2,Aurora-90min,Aurora-90min-DIA-pro2	921.457	1.117	37.1885			1
sp|Q8N9M1|CS047_HUMAN	AATESVPCSPSPLAGEIR	57.0215@C:8	4	Aurora-225min-DIA-pro2	461.226	0.815413	37.9951		1
sp|Q9HCL2|GPAT1_HUMAN	AATETNLPLLFLPVHR		2	Aurora-225min-DIA-pro2,Aurora-450min,Aurora-450min-DIA-pro2,Aurora-600min,Aurora-600min-DIA-pro2,Aurora-90min-DIA-pro2	896.509	1.15907	61.3468			1
sp|Q9HCL2|GPAT1_HUMAN	AATETNLPLLFLPVHR		3	Aurora-225min-DIA-pro2,Aurora-450min-DIA-pro2	598.009	0.886002	61.6212		1
sp|P55263|ADK_HUMAN	AATFFGCIGIDK	42.0106@N-term:0,57.0215@C:7	2	Aurora-225min,Aurora-450min	671.329	0.992	72.058	1
sp|P55263|ADK_HUMAN	AATFFGCIGIDK	57.0215@C:7	2	Aurora-225min,Aurora-225min-DIA-pro2,Aurora-450min,Aurora-450min-DIA-pro2,Aurora-600min,Aurora-600min-DIA-pro2,Aurora-90min,Aurora-90min-DIA-pro2	650.324	0.963646	47.1217			1
sp|O95456|PSMG1_HUMAN	AATFFGEVVK	42.0106@N-term:0	2	Aurora-225min,Aurora-225min-DIA-pro2,Aurora-450min,Aurora-450min-DIA-pro2,Aurora-600min,Aurora-600min-DIA-pro2,Aurora-90min,Aurora-90min-DIA-pro2	555.795	0.884	62.3721			1
sp|P35232|PHB1_HUMAN	AATFGLILDDVSLTHLTFGK		2	Aurora-225min	1060.08	1.336	86.7386	1
sp|P55197|AF10_HUMAN	AATGACMTCNK	57.0215@C:6,57.0215@C:9	2	Aurora-225min-DIA-pro2,Aurora-450min-DIA-pro2,Aurora-600min-DIA-pro2,Aurora-90min-DIA-pro2	592.746	0.890351	1.8794		1
sp|Q16831|UPP1_HUMAN	AATGANAEK	42.0106@N-term:0	2	Aurora-225min-DIA-pro2,Aurora-600min-DIA-pro2,Aurora-90min-DIA-pro2	437.717	0.812813	3.17168		1
sp|O15294|OGT1_HUMAN	AATGEEVPR		2	Aurora-225min-DIA-pro2,Aurora-450min,Aurora-450min-DIA-pro2,Aurora-600min-DIA-pro2,Aurora-90min-DIA-pro2	465.238	0.786146	2.5447			1
sp|Q9HCC0|MCCB_HUMAN	AATGEEVSAEDLGGADLHCR	42.0106@N-term:0,57.0215@C:19	2	Aurora-225min,Aurora-450min,Aurora-90min	1050.47	1.27	40.2376	1
sp|Q9HCC0|MCCB_HUMAN	AATGEEVSAEDLGGADLHCR	57.0215@C:19	2	Aurora-225min,Aurora-225min-DIA-pro2,Aurora-450min,Aurora-450min-DIA-pro2,Aurora-600min,Aurora-600min-DIA-pro2,Aurora-90min,Aurora-90min-DIA-pro2	1029.46	1.241	28.652			1
sp|Q9HCC0|MCCB_HUMAN	AATGEEVSAEDLGGADLHCR	57.0215@C:19	3	Aurora-225min-DIA-pro2,Aurora-450min,Aurora-450min-DIA-pro2,Aurora-600min,Aurora-600min-DIA-pro2,Aurora-90min-DIA-pro2	686.645	0.974	27.3233			1
sp|A0AVF1|IFT56_HUMAN	AATGNTSEGEEAFLLIQSEK		2	Aurora-225min-DIA-pro2,Aurora-600min-DIA-pro2	1048	1.20798	47.777		1
sp|P58107|EPIPL_HUMAN	AATGYRDPATGDTIPLFQAMQK		3	Aurora-225min,Aurora-450min,Aurora-600min	784.727	0.8885	49.756	1
sp|Q96GQ5|RUSF1_HUMAN	AATHGLMLGALQGDGPLPAELEELR		3	Aurora-225min,Aurora-450min,Aurora-600min,Aurora-600min-DIA-pro2	853.779	0.993	69.3095			1
sp|Q3B7T1|EDRF1_HUMAN	AATIHHR	42.0106@N-term:0	2	Aurora-225min	424.23	0.784	3.93108	1
sp|Q53GS7|GLE1_HUMAN	AATIPVSQISTIAGSK		2	Aurora-225min,Aurora-225min-DIA-pro2,Aurora-450min,Aurora-450min-DIA-pro2,Aurora-600min,Aurora-600min-DIA-pro2,Aurora-90min,Aurora-90min-DIA-pro2	772.438	1.05072	41.3155			1
sp|Q13423|NNTM_HUMAN	AATITPFR		2	Aurora-225min-DIA-pro2,Aurora-450min-DIA-pro2	438.75	0.788073	18.2243		1
sp|P13861|KAP2_HUMAN	AATIVATSEGSLWGLDR		2	Aurora-225min,Aurora-225min-DIA-pro2,Aurora-450min,Aurora-450min-DIA-pro2,Aurora-600min,Aurora-600min-DIA-pro2,Aurora-90min,Aurora-90min-DIA-pro2	873.955	1.10698	52.3211			1
sp|P13861|KAP2_HUMAN	AATIVATSEGSLWGLDR	42.0106@N-term:0	2	Aurora-225min,Aurora-450min,Aurora-600min,Aurora-90min	894.96	1.182	79.8052	1
sp|Q9Y4I1|MYO5A_HUMAN	AATIVLQSYLR		2	Aurora-225min-DIA-pro2,Aurora-450min-DIA-pro2,Aurora-600min-DIA-pro2	617.861	0.933977	41.556		1
sp|P50454|SERPH_HUMAN	AATLAER		2	Aurora-90min	366.206	0.723	4.43791	1
sp|Q14683|SMC1A_HUMAN	AATLAQELEK		2	Aurora-225min,Aurora-225min-DIA-pro2,Aurora-450min,Aurora-450min-DIA-pro2,Aurora-600min,Aurora-600min-DIA-pro2,Aurora-90min,Aurora-90min-DIA-pro2	537.295	0.875313	19.4413			1
sp|Q14683|SMC1A_HUMAN	AATLAQELEK	42.0106@N-term:0	2	Aurora-450min	558.301	0.913	43.9836	1
sp|Q9H8G2|CAAP1_HUMAN	AATLAVPPPEDVQPSAQQLELLELEMR		3	Aurora-225min,Aurora-225min-DIA-pro2,Aurora-450min,Aurora-450min-DIA-pro2,Aurora-600min,Aurora-600min-DIA-pro2	982.514	1.083	77.1578			1
sp|Q9H8G2|CAAP1_HUMAN	AATLAVPPPEDVQPSAQQLELLELEMR	15.9949@M:26	3	Aurora-600min	987.846	1.066	75.6074	1
sp|P57740|NU107_HUMAN	AATLEGWK		2	Aurora-225min-DIA-pro2,Aurora-450min,Aurora-450min-DIA-pro2,Aurora-600min,Aurora-600min-DIA-pro2,Aurora-90min	438.235	0.781875	13.5847			1
sp|Q3I5F7|ACOT6_HUMAN,sp|Q86TX2|ACOT1_HUMAN	AATLILEPAGR		2	Aurora-225min,Aurora-225min-DIA-pro2,Aurora-450min,Aurora-450min-DIA-pro2,Aurora-600min,Aurora-600min-DIA-pro2,Aurora-90min,Aurora-90min-DIA-pro2	556.327	0.875208	28.4693			1
sp|Q3I5F7|ACOT6_HUMAN,sp|Q86TX2|ACOT1_HUMAN	AATLILEPAGR	42.0106@N-term:0	2	Aurora-225min,Aurora-225min-DIA-pro2,Aurora-450min,Aurora-450min-DIA-pro2,Aurora-600min,Aurora-600min-DIA-pro2,Aurora-90min,Aurora-90min-DIA-pro2	577.332	0.925	51.4443			1
sp|Q99615|DNJC7_HUMAN	AATLMMLGR		2	Aurora-225min,Aurora-225min-DIA-pro2,Aurora-450min,Aurora-450min-DIA-pro2,Aurora-600min,Aurora-600min-DIA-pro2,Aurora-90min,Aurora-90min-DIA-pro2	482.259	0.804063	30.9407			1
sp|Q6PD74|AAGAB_HUMAN	AATLPHEQR		2	Aurora-225min-DIA-pro2,Aurora-450min,Aurora-450min-DIA-pro2,Aurora-600min-DIA-pro2,Aurora-90min-DIA-pro2	511.772	0.866094	1.38227			1
sp|P53365|ARFP2_HUMAN	AATMEIPIHGNGEAR		2	Aurora-225min,Aurora-225min-DIA-pro2,Aurora-450min,Aurora-450min-DIA-pro2,Aurora-600min,Aurora-600min-DIA-pro2,Aurora-90min,Aurora-90min-DIA-pro2	783.888	1.075	22.0234			1
sp|Q53H96|P5CR3_HUMAN	AATMSAVEAATCR	15.9949@M:4,57.0215@C:12	2	Aurora-90min-DIA-pro2	677.801	0.946118	18.5989		1
sp|Q53H96|P5CR3_HUMAN	AATMSAVEAATCR	57.0215@C:12	2	Aurora-225min,Aurora-225min-DIA-pro2,Aurora-450min,Aurora-450min-DIA-pro2,Aurora-600min,Aurora-600min-DIA-pro2,Aurora-90min,Aurora-90min-DIA-pro2	669.811	0.964	20.108			1
sp|Q13895|BYST_HUMAN	AATMTAAGHHAEVVVDPEDER		2	Aurora-450min,Aurora-600min,Aurora-600min-DIA-pro2	1103.51	1.2395	20.1694			1
sp|Q13895|BYST_HUMAN	AATMTAAGHHAEVVVDPEDER		3	Aurora-225min,Aurora-450min,Aurora-450min-DIA-pro2,Aurora-600min,Aurora-600min-DIA-pro2,Aurora-90min,Aurora-90min-DIA-pro2	736.011	0.944427	21.2896			1
sp|Q13895|BYST_HUMAN	AATMTAAGHHAEVVVDPEDER		4	Aurora-600min-DIA-pro2,Aurora-90min-DIA-pro2	552.254	0.892115	25.2542		1
sp|Q13895|BYST_HUMAN	AATMTAAGHHAEVVVDPEDER	15.9949@M:4	3	Aurora-225min-DIA-pro2,Aurora-450min-DIA-pro2,Aurora-600min-DIA-pro2	741.343	0.9575	21.2897		1
sp|Q9Y3Q8|T22D4_HUMAN	AATPLPSLR		2	Aurora-225min-DIA-pro2,Aurora-450min-DIA-pro2,Aurora-600min-DIA-pro2,Aurora-90min-DIA-pro2	463.277	0.802813	23.7541		1
sp|O95900|TRUB2_HUMAN	AATPQVAAELEK		2	Aurora-225min-DIA-pro2,Aurora-450min-DIA-pro2,Aurora-600min,Aurora-600min-DIA-pro2,Aurora-90min-DIA-pro2	614.333	0.935937	21.3319			1
sp|Q8N9Z2|CC71L_HUMAN	AATPTLTTFPTIR		2	Aurora-225min-DIA-pro2,Aurora-600min-DIA-pro2	695.39	0.983958	43.818		1
sp|Q9ULM3|YETS2_HUMAN	AATPTVVSATSLVPTPNPISGK		2	Aurora-450min,Aurora-600min	1054.58	1.264	53.0375	1
sp|Q96GG9|DCNL1_HUMAN	AATQCEFSK	57.0215@C:5	2	Aurora-225min,Aurora-225min-DIA-pro2,Aurora-450min,Aurora-450min-DIA-pro2,Aurora-600min,Aurora-600min-DIA-pro2,Aurora-90min,Aurora-90min-DIA-pro2	521.237	0.843958	2.99151			1
sp|P29122|PCSK6_HUMAN	AATQCLSCR	57.0215@C:5,57.0215@C:8	2	Aurora-600min-DIA-pro2	533.742	0.87125	1.34428		1
sp|Q92817|EVPL_HUMAN	AATQELALLISR		2	Aurora-225min,Aurora-225min-DIA-pro2,Aurora-450min,Aurora-450min-DIA-pro2,Aurora-600min,Aurora-600min-DIA-pro2,Aurora-90min,Aurora-90min-DIA-pro2	643.377	0.963	47.3809			1
sp|P13667|PDIA4_HUMAN	AATQFWR		2	Aurora-225min,Aurora-225min-DIA-pro2,Aurora-450min,Aurora-450min-DIA-pro2,Aurora-600min,Aurora-600min-DIA-pro2,Aurora-90min,Aurora-90min-DIA-pro2	440.227	0.768825	16.4913			1
sp|Q9NWW7|CB042_HUMAN	AATQGVVENQCQHIK	57.0215@C:11	2	Aurora-225min,Aurora-450min,Aurora-450min-DIA-pro2,Aurora-600min,Aurora-600min-DIA-pro2,Aurora-90min-DIA-pro2	841.918	1.14062	7.05755			1
sp|P80303|NUCB2_HUMAN	AATSDLEHYDK		2	Aurora-225min,Aurora-225min-DIA-pro2,Aurora-450min,Aurora-450min-DIA-pro2,Aurora-600min,Aurora-600min-DIA-pro2,Aurora-90min,Aurora-90min-DIA-pro2	625.288	0.958	8.28961			1
sp|P80303|NUCB2_HUMAN	AATSDLEHYDK	42.0106@N-term:0	2	Aurora-450min	646.294	0.9825	19.0224	1
sp|P51608-2|MECP2_HUMAN	AATSEGVQVK		2	Aurora-225min,Aurora-225min-DIA-pro2,Aurora-450min-DIA-pro2,Aurora-600min-DIA-pro2,Aurora-90min-DIA-pro2	495.267	0.834531	4.16579			1
sp|Q86X29|LSR_HUMAN	AATSGVPSIYAPSTYAHLSPAK		2	Aurora-225min,Aurora-225min-DIA-pro2,Aurora-450min,Aurora-450min-DIA-pro2,Aurora-600min,Aurora-600min-DIA-pro2,Aurora-90min,Aurora-90min-DIA-pro2	1095.07	1.335	43.0476			1
sp|Q86X29|LSR_HUMAN	AATSGVPSIYAPSTYAHLSPAK		3	Aurora-225min-DIA-pro2,Aurora-450min-DIA-pro2,Aurora-600min,Aurora-600min-DIA-pro2	730.379	1.00924	42.1932			1
sp|Q01415|GALK2_HUMAN	AATSHFNIR		2	Aurora-225min,Aurora-225min-DIA-pro2,Aurora-450min,Aurora-450min-DIA-pro2,Aurora-600min,Aurora-600min-DIA-pro2,Aurora-90min,Aurora-90min-DIA-pro2	508.767	0.87474	5.18958			1
sp|P13995|MTDC_HUMAN	AATSLMSALAAR	42.0106@N-term:0	2	Aurora-600min-DIA-pro2	602.815	0.9828	57.9814		1
sp|Q14204|DYHC1_HUMAN	AATSPALFNR		2	Aurora-225min,Aurora-225min-DIA-pro2,Aurora-450min,Aurora-450min-DIA-pro2,Aurora-600min,Aurora-600min-DIA-pro2,Aurora-90min,Aurora-90min-DIA-pro2	524.283	0.847854	18.4967			1
sp|Q14204|DYHC1_HUMAN	AATSPALFNR	42.0106@N-term:0	2	Aurora-450min	545.288	0.9005	30.8723	1
sp|Q8IXZ2|ZC3H3_HUMAN	AATSPAPGPSDATAR		2	Aurora-225min-DIA-pro2,Aurora-450min,Aurora-450min-DIA-pro2,Aurora-600min,Aurora-600min-DIA-pro2,Aurora-90min-DIA-pro2	685.339	0.965208	7.73569			1
sp|Q6IE81|JADE1_HUMAN	AATSPGVGQSAPGTR		2	Aurora-225min-DIA-pro2,Aurora-450min-DIA-pro2,Aurora-600min-DIA-pro2	678.847	0.965249	6.84165		1
sp|Q8N128|F177A_HUMAN	AATSTLSVCDFLGEK	57.0215@C:9	2	Aurora-225min-DIA-pro2,Aurora-450min,Aurora-450min-DIA-pro2,Aurora-600min-DIA-pro2,Aurora-90min-DIA-pro2	799.89	1.06194	47.7717			1
sp|Q3B7J2|GFOD2_HUMAN	AATSVDAFR		2	Aurora-225min-DIA-pro2	469.24	0.818437	14.848		1
sp|Q92766|RREB1_HUMAN	AATTATPAATTSPK		2	Aurora-225min,Aurora-225min-DIA-pro2,Aurora-450min-DIA-pro2,Aurora-600min,Aurora-600min-DIA-pro2,Aurora-90min,Aurora-90min-DIA-pro2	644.841	0.968542	6.98768			1
sp|Q9BXK5|B2L13_HUMAN	AATTEPTEVEEVVPALEPTETLLSEK		2	Aurora-225min,Aurora-450min,Aurora-600min,Aurora-90min	1392.21	1.441	74.6238	1
sp|Q9BXK5|B2L13_HUMAN	AATTEPTEVEEVVPALEPTETLLSEK		3	Aurora-225min,Aurora-450min,Aurora-600min	928.474	1.018	72.2955	1
sp|Q15436|SC23A_HUMAN	AATTGHVIDIYACALDQTGLLEMK	57.0215@C:13	3	Aurora-225min,Aurora-450min,Aurora-600min,Aurora-600min-DIA-pro2	864.433	0.964	70.7101			1
sp|Q49A88|CCD14_HUMAN	AATTQLVSNSGLAVSGK		2	Aurora-225min-DIA-pro2,Aurora-450min-DIA-pro2,Aurora-600min-DIA-pro2,Aurora-90min-DIA-pro2	802.436	1.07432	29.6261		1
sp|Q9NUL3|STAU2_HUMAN	AATTVLQELK		2	Aurora-225min-DIA-pro2,Aurora-450min,Aurora-450min-DIA-pro2,Aurora-600min,Aurora-600min-DIA-pro2,Aurora-90min-DIA-pro2	537.313	0.888927	25.4435			1
sp|Q49AN0|CRY2_HUMAN	AATVATAAAVAPAPAPGTDSASSVHWFR	42.0106@N-term:0	3	Aurora-450min-DIA-pro2	908.117	1.114	61.0058		1
sp|Q5UIP0|RIF1_HUMAN	AATVENAVLLETNTVEEK		2	Aurora-450min-DIA-pro2	965.994	1.1713	43.3805		1
sp|Q7L266|ASGL1_HUMAN	AATVGYGILR		2	Aurora-225min-DIA-pro2,Aurora-450min-DIA-pro2,Aurora-600min-DIA-pro2,Aurora-90min-DIA-pro2	510.796	0.866146	28.0323		1
sp|Q5R3I4|TTC38_HUMAN	AATVHLMQ		2	Aurora-225min,Aurora-225min-DIA-pro2,Aurora-450min,Aurora-450min-DIA-pro2,Aurora-600min-DIA-pro2,Aurora-90min,Aurora-90min-DIA-pro2	435.729	0.786073	14.3706			1
sp|Q8NDA8|MROH1_HUMAN	AATVMINCLLQER	57.0215@C:8	2	Aurora-225min-DIA-pro2,Aurora-600min-DIA-pro2	759.892	1.04292	47.6196		1
sp|Q96CB8|INT12_HUMAN	AATVNLELDPIFLK	42.0106@N-term:0	2	Aurora-225min,Aurora-225min-DIA-pro2,Aurora-450min,Aurora-450min-DIA-pro2,Aurora-600min,Aurora-600min-DIA-pro2,Aurora-90min-DIA-pro2	793.445	1.091	82.2818			1
sp|Q5W041|ARMC3_HUMAN	AATVVLMLNSPEEEILAK	42.0106@N-term:0	2	Aurora-600min	985.529	1.167	59.0437	1
sp|P29508-2|SPB3_HUMAN,sp|P29508|SPB3_HUMAN,sp|P48594|SPB4_HUMAN	AATYHVDR		2	Aurora-225min,Aurora-225min-DIA-pro2,Aurora-90min,Aurora-90min-DIA-pro2	466.733	0.820682	1.8816			1
sp|Q9H583|HEAT1_HUMAN	AATYMIICQISVK	57.0215@C:8	2	Aurora-225min,Aurora-225min-DIA-pro2,Aurora-450min-DIA-pro2,Aurora-600min-DIA-pro2	749.394	1.03948	49.6742			1
sp|Q6ZSY5|PPR3F_HUMAN	AAVAAGGAGGGGEGSTDGGMSPSHPLGILTDR		2	Aurora-450min	1412.17	1.553	78.4091	1
sp|Q15582|BGH3_HUMAN	AAVAASGLNTMLEGNGQYTLLAPTNEAFEK		3	Aurora-225min,Aurora-225min-DIA-pro2,Aurora-450min,Aurora-600min,Aurora-600min-DIA-pro2,Aurora-90min	1027.84	1.0795	76.6289			1
sp|Q15582|BGH3_HUMAN	AAVAASGLNTMLEGNGQYTLLAPTNEAFEK	15.9949@M:11	3	Aurora-225min,Aurora-450min,Aurora-600min	1033.18	1.08	73.5636	1
sp|Q86U90|YRDC_HUMAN	AAVAASVGLSEGPAGSR		2	Aurora-225min-DIA-pro2,Aurora-450min-DIA-pro2,Aurora-600min-DIA-pro2,Aurora-90min-DIA-pro2	750.394	1.00646	25.6241		1
sp|Q6Y1H2|HACD2_HUMAN	AAVAATAAAK		2	Aurora-225min-DIA-pro2,Aurora-450min-DIA-pro2,Aurora-90min-DIA-pro2	422.748	0.779014	2.40817		1
sp|Q6Y1H2|HACD2_HUMAN	AAVAATAAAK	42.0106@N-term:0	2	Aurora-600min	443.753	0.7995	13.3599	1
sp|Q9H741|SPRNG_HUMAN	AAVAFQNLFMAVEDHFELCLAK	42.0106@N-term:0,57.0215@C:19	2	Aurora-450min	1283.63	1.341	78.9801	1
sp|B2RXH8|HNRC2_HUMAN,sp|B7ZW38|HNRC3_HUMAN,sp|O60812|HNRC1_HUMAN,sp|P07910-2|HNRPC_HUMAN,sp|P07910-4|HNRPC_HUMAN,sp|P07910|HNRPC_HUMAN,sp|P0DMR1|HNRC4_HUMAN	AAVAGEDGR		2	Aurora-90min	423.209	0.761	1.35025	1
sp|P07910|HNRPC_HUMAN	AAVAGEDGRMIAGQVLDINLAAEPK	15.9949@M:10	3	Aurora-600min,Aurora-90min	842.439	1.0835	59.527	1
sp|B7ZW38|HNRC3_HUMAN,sp|O60812|HNRC1_HUMAN,sp|P0DMR1|HNRC4_HUMAN	AAVAGEDGRMIASQVVDINLAAEPK	42.0106@N-term:0,15.9949@M:10	3	Aurora-600min	861.774	0.953	34.8167	1
sp|Q96EB1|ELP4_HUMAN	AAVATCGSVAASTGSAVATASK	42.0106@N-term:0,57.0215@C:6	2	Aurora-225min,Aurora-225min-DIA-pro2,Aurora-450min,Aurora-600min,Aurora-90min	990.489	1.338	40.4883			1
sp|P22314|UBA1_HUMAN	AAVATFLQSVQVPEFTPK		2	Aurora-225min,Aurora-225min-DIA-pro2,Aurora-450min,Aurora-450min-DIA-pro2,Aurora-600min,Aurora-600min-DIA-pro2,Aurora-90min,Aurora-90min-DIA-pro2	967.025	1.195	69.7371			1
sp|P22314|UBA1_HUMAN	AAVATFLQSVQVPEFTPK		3	Aurora-450min-DIA-pro2	645.013	0.890587	68.6187		1
sp|P22314|UBA1_HUMAN	AAVATFLQSVQVPEFTPK	42.0106@N-term:0	2	Aurora-225min,Aurora-450min,Aurora-600min,Aurora-90min	988.03	1.247	90.6335	1
sp|Q9UI10|EI2BD_HUMAN	AAVAVAVR	42.0106@N-term:0	2	Aurora-225min-DIA-pro2	399.739	0.770863	30.0205		1
sp|O75152|ZC11A_HUMAN	AAVAVVPLVSEDK		2	Aurora-225min,Aurora-225min-DIA-pro2,Aurora-450min,Aurora-450min-DIA-pro2,Aurora-600min,Aurora-600min-DIA-pro2,Aurora-90min,Aurora-90min-DIA-pro2	649.372	0.965	37.0722			1
sp|O75152|ZC11A_HUMAN	AAVAVVPLVSEDK	42.0106@N-term:0	2	Aurora-600min	670.377	0.957	48.4606	1
sp|Q96F86|EDC3_HUMAN	AAVAWANQNR		2	Aurora-225min,Aurora-225min-DIA-pro2,Aurora-450min,Aurora-450min-DIA-pro2,Aurora-600min-DIA-pro2,Aurora-90min,Aurora-90min-DIA-pro2	550.783	0.874	11.3416			1
sp|P11766|ADHX_HUMAN	AAVAWEAGKPLSIEEIEVAPPK		2	Aurora-90min	1153.13	1.313	67.1072	1
sp|P11766|ADHX_HUMAN	AAVAWEAGKPLSIEEIEVAPPK		3	Aurora-225min-DIA-pro2,Aurora-450min,Aurora-450min-DIA-pro2,Aurora-600min,Aurora-600min-DIA-pro2,Aurora-90min,Aurora-90min-DIA-pro2	769.086	1.04801	56.4304			1
sp|Q9UKK3|PARP4_HUMAN	AAVCGFEAFINGK	57.0215@C:4	2	Aurora-225min-DIA-pro2,Aurora-450min-DIA-pro2,Aurora-600min-DIA-pro2,Aurora-90min-DIA-pro2	692.34	0.986534	45.4752		1
sp|P13804|ETFA_HUMAN	AAVDAGFVPNDMQVGQTGK		2	Aurora-225min,Aurora-225min-DIA-pro2,Aurora-450min,Aurora-450min-DIA-pro2,Aurora-600min,Aurora-600min-DIA-pro2,Aurora-90min,Aurora-90min-DIA-pro2	952.962	1.135	40.5597			1
sp|P13804|ETFA_HUMAN	AAVDAGFVPNDMQVGQTGK	15.9949@M:12	2	Aurora-225min,Aurora-225min-DIA-pro2,Aurora-450min,Aurora-450min-DIA-pro2,Aurora-600min,Aurora-600min-DIA-pro2,Aurora-90min,Aurora-90min-DIA-pro2	960.96	1.132	31.6669			1
sp|P13804|ETFA_HUMAN	AAVDAGFVPNDMQVGQTGK	42.0106@N-term:0	2	Aurora-225min,Aurora-450min,Aurora-90min	973.967	1.185	56.3118	1
sp|P13804|ETFA_HUMAN	AAVDAGFVPNDMQVGQTGK	42.0106@N-term:0,15.9949@M:12	2	Aurora-600min	981.965	1.161	19.542	1
sp|Q9NUI1|DECR2_HUMAN	AAVDAMTR		2	Aurora-225min-DIA-pro2,Aurora-450min-DIA-pro2,Aurora-600min-DIA-pro2	417.711	0.771667	3.49745		1
sp|Q9HC77|CENPJ_HUMAN	AAVDISTSFPIK		2	Aurora-450min-DIA-pro2	624.845	0.952457	39.8381		1
sp|Q9H6E5|STPAP_HUMAN	AAVDSDVESLPR	42.0106@N-term:0	2	Aurora-225min-DIA-pro2,Aurora-450min,Aurora-450min-DIA-pro2,Aurora-600min,Aurora-600min-DIA-pro2,Aurora-90min-DIA-pro2	650.823	1.00012	38.6074			1
sp|Q3SXM5|HSDL1_HUMAN	AAVDSFYLLYR	42.0106@N-term:0	2	Aurora-225min,Aurora-225min-DIA-pro2,Aurora-450min,Aurora-450min-DIA-pro2,Aurora-600min,Aurora-600min-DIA-pro2,Aurora-90min,Aurora-90min-DIA-pro2	680.351	1.016	72.9066			1
sp|Q96C34|RUND1_HUMAN	AAVEAAAEPVTVVAAVGPK	42.0106@N-term:0	2	Aurora-225min,Aurora-450min,Aurora-600min	896.496	1.272	65.4159	1
sp|Q92599|SEPT8_HUMAN	AAVEALQSQALHATSQQPLR		2	Aurora-225min,Aurora-225min-DIA-pro2,Aurora-450min,Aurora-450min-DIA-pro2,Aurora-600min,Aurora-600min-DIA-pro2,Aurora-90min,Aurora-90min-DIA-pro2	1060.07	1.3355	36.8329			1
sp|Q92599|SEPT8_HUMAN	AAVEALQSQALHATSQQPLR		3	Aurora-225min,Aurora-225min-DIA-pro2,Aurora-450min-DIA-pro2,Aurora-600min-DIA-pro2,Aurora-90min-DIA-pro2	707.047	0.997065	37.3017			1
sp|Q92599|SEPT8_HUMAN	AAVEALQSQALHATSQQPLR	42.0106@N-term:0	2	Aurora-450min,Aurora-600min	1081.07	1.349	52.3157	1
sp|Q92599|SEPT8_HUMAN	AAVEALQSQALHATSQQPLRK		3	Aurora-225min,Aurora-225min-DIA-pro2,Aurora-450min,Aurora-450min-DIA-pro2,Aurora-600min,Aurora-600min-DIA-pro2,Aurora-90min,Aurora-90min-DIA-pro2	749.745	1.01739	31.0877			1
sp|Q05823|RN5A_HUMAN	AAVEDNHLLIK		2	Aurora-225min-DIA-pro2,Aurora-450min-DIA-pro2,Aurora-600min-DIA-pro2,Aurora-90min-DIA-pro2	611.843	0.967083	18.6358		1
sp|Q8TBN0|R3GEF_HUMAN	AAVEDNTLTIEPVASQTLPTVK		2	Aurora-450min,Aurora-600min,Aurora-90min	1149.12	1.2745	53.7014	1
sp|P36957|ODO2_HUMAN	AAVEDPR		2	Aurora-225min	379.196	0.745	2.79504	1
sp|Q5VTR2|BRE1A_HUMAN	AAVEDSGTTVETIK		2	Aurora-225min,Aurora-225min-DIA-pro2,Aurora-450min,Aurora-450min-DIA-pro2,Aurora-600min,Aurora-600min-DIA-pro2,Aurora-90min,Aurora-90min-DIA-pro2	710.862	0.990156	19.3746			1
sp|Q9H0X9|OSBL5_HUMAN	AAVEEDAYSR		2	Aurora-225min-DIA-pro2,Aurora-450min,Aurora-450min-DIA-pro2,Aurora-600min-DIA-pro2,Aurora-90min-DIA-pro2	555.757	0.867813	6.11595			1
sp|P10809|CH60_HUMAN	AAVEEGIVLGGGCALLR	42.0106@N-term:0,57.0215@C:13	2	Aurora-225min,Aurora-450min,Aurora-600min,Aurora-90min	863.961	1.197	74.6521	1
sp|P10809|CH60_HUMAN	AAVEEGIVLGGGCALLR	57.0215@C:13	2	Aurora-225min,Aurora-225min-DIA-pro2,Aurora-450min,Aurora-450min-DIA-pro2,Aurora-600min,Aurora-600min-DIA-pro2,Aurora-90min,Aurora-90min-DIA-pro2	842.956	1.1085	52.4321			1
sp|P10809|CH60_HUMAN	AAVEEGIVLGGGCALLR	57.0215@C:13	3	Aurora-225min-DIA-pro2,Aurora-450min,Aurora-450min-DIA-pro2,Aurora-600min,Aurora-600min-DIA-pro2,Aurora-90min,Aurora-90min-DIA-pro2	562.307	0.891458	51.6347			1
sp|Q15814|TBCC_HUMAN	AAVEELLER		2	Aurora-225min,Aurora-225min-DIA-pro2,Aurora-450min,Aurora-450min-DIA-pro2,Aurora-600min,Aurora-600min-DIA-pro2,Aurora-90min-DIA-pro2	515.282	0.845052	27.8724			1
sp|Q15814|TBCC_HUMAN	AAVEELLER	42.0106@N-term:0	2	Aurora-450min	536.288	0.864	51.8208	1
sp|A6NCI4|VWA3A_HUMAN	AAVEFLR	42.0106@N-term:0	2	Aurora-450min	424.237	0.806	31.4598	1
sp|P49321|NASP_HUMAN	AAVEGTVEAGATVESTAC	57.0215@C:18	2	Aurora-450min-DIA-pro2	861.896	1.1025	30.9125		1
sp|O94906|PRP6_HUMAN	AAVELEEPEDAR		2	Aurora-225min,Aurora-225min-DIA-pro2,Aurora-450min,Aurora-450min-DIA-pro2,Aurora-600min,Aurora-600min-DIA-pro2,Aurora-90min,Aurora-90min-DIA-pro2	664.82	0.939	22.0674			1
sp|Q14974|IMB1_HUMAN	AAVENLPTFLVELSR		2	Aurora-225min,Aurora-225min-DIA-pro2,Aurora-450min,Aurora-450min-DIA-pro2,Aurora-600min,Aurora-600min-DIA-pro2,Aurora-90min,Aurora-90min-DIA-pro2	829.959	1.077	72.2236			1
sp|Q14974|IMB1_HUMAN	AAVENLPTFLVELSR	42.0106@N-term:0	2	Aurora-225min,Aurora-450min	850.965	1.101	90.9282	1
sp|Q99460|PSMD1_HUMAN	AAVESLGFILFR		2	Aurora-225min,Aurora-225min-DIA-pro2,Aurora-450min,Aurora-450min-DIA-pro2,Aurora-600min,Aurora-600min-DIA-pro2,Aurora-90min,Aurora-90min-DIA-pro2	661.877	0.978	68.4519			1
sp|A1L0T0|HACL2_HUMAN	AAVETLGVPCFLGGMAR	42.0106@N-term:0,57.0215@C:10	2	Aurora-450min	895.95	1.129	79.7328	1
sp|A1L0T0|HACL2_HUMAN	AAVETLGVPCFLGGMAR	42.0106@N-term:0,57.0215@C:10,15.9949@M:15	2	Aurora-600min	903.947	1.116	58.7996	1
sp|A1L0T0|HACL2_HUMAN	AAVETLGVPCFLGGMAR	57.0215@C:10	2	Aurora-225min,Aurora-225min-DIA-pro2,Aurora-450min,Aurora-450min-DIA-pro2,Aurora-600min,Aurora-600min-DIA-pro2,Aurora-90min,Aurora-90min-DIA-pro2	874.945	1.107	62.6133			1
sp|A1L0T0|HACL2_HUMAN	AAVETLGVPCFLGGMAR	57.0215@C:10,15.9949@M:15	2	Aurora-450min,Aurora-90min-DIA-pro2	882.942	1.11021	60.7026			1
sp|Q14674|ESPL1_HUMAN	AAVETSFLDYGENLVQK		2	Aurora-225min,Aurora-225min-DIA-pro2,Aurora-450min,Aurora-450min-DIA-pro2,Aurora-600min,Aurora-600min-DIA-pro2,Aurora-90min-DIA-pro2	942.473	1.16073	58.5446			1
sp|Q8NDA2|HMCN2_HUMAN	AAVEVANPGSFIYVFSDAR		2	Aurora-600min	1007.01	1.193	67.2441	1
sp|Q01844|EWS_HUMAN	AAVEWFDGK		2	Aurora-225min,Aurora-225min-DIA-pro2,Aurora-450min,Aurora-450min-DIA-pro2,Aurora-600min,Aurora-600min-DIA-pro2,Aurora-90min,Aurora-90min-DIA-pro2	511.751	0.809	28.7963			1
sp|Q01844|EWS_HUMAN	AAVEWFDGK	42.0106@N-term:0	2	Aurora-225min,Aurora-450min	532.756	0.8635	51.2875	1
sp|Q5VZE5|NAA35_HUMAN	AAVFEEEDFQSMTYGFK		2	Aurora-225min,Aurora-225min-DIA-pro2,Aurora-450min,Aurora-450min-DIA-pro2,Aurora-600min-DIA-pro2,Aurora-90min-DIA-pro2	999.943	1.17668	59.7939			1
sp|Q96F86|EDC3_HUMAN	AAVFEEIDTYER		2	Aurora-225min,Aurora-225min-DIA-pro2,Aurora-450min,Aurora-450min-DIA-pro2,Aurora-600min,Aurora-600min-DIA-pro2,Aurora-90min-DIA-pro2	721.843	1.00167	38.9217			1
sp|Q96F86|EDC3_HUMAN	AAVFEEIDTYER	42.0106@N-term:0	2	Aurora-600min	742.848	1.009	56.4765	1
sp|O95684-2|CEP43_HUMAN,sp|O95684|CEP43_HUMAN,sp|Q8N103-3|TAGAP_HUMAN	AAVFLALEEQEK		2	Aurora-225min,Aurora-225min-DIA-pro2,Aurora-450min-DIA-pro2,Aurora-600min,Aurora-600min-DIA-pro2,Aurora-90min-DIA-pro2	674.361	1.00552	40.5043			1
sp|P78381|S35A2_HUMAN	AAVGAGGSTAAPGPGAVSAGALEPGTASAAHR	42.0106@N-term:0	3	Aurora-225min,Aurora-225min-DIA-pro2,Aurora-450min,Aurora-450min-DIA-pro2,Aurora-600min,Aurora-600min-DIA-pro2,Aurora-90min-DIA-pro2	910.458	1.171	41.9183			1
sp|P78381|S35A2_HUMAN	AAVGAGGSTAAPGPGAVSAGALEPGTASAAHR	42.0106@N-term:0	4	Aurora-450min-DIA-pro2	683.089	1.02865	41.9283		1
sp|Q8WU17|RN139_HUMAN	AAVGPPQQQVR	42.0106@N-term:0	2	Aurora-225min-DIA-pro2,Aurora-450min-DIA-pro2,Aurora-600min-DIA-pro2,Aurora-90min-DIA-pro2	596.825	0.916667	21.6287		1
sp|Q29RF7|PDS5A_HUMAN	AAVGQESPGGLEAGNAK		2	Aurora-225min,Aurora-225min-DIA-pro2,Aurora-450min,Aurora-450min-DIA-pro2,Aurora-600min,Aurora-600min-DIA-pro2,Aurora-90min,Aurora-90min-DIA-pro2	778.389	1.0276	15.441			1
sp|Q8WUM4|PDC6I_HUMAN	AAVGRPLDK		2	Aurora-225min,Aurora-225min-DIA-pro2,Aurora-450min,Aurora-450min-DIA-pro2,Aurora-600min-DIA-pro2,Aurora-90min,Aurora-90min-DIA-pro2	463.774	0.82	3.1109			1
sp|O43379-4|WDR62_HUMAN	AAVGSGGYAR	42.0106@N-term:0	2	Aurora-225min-DIA-pro2,Aurora-450min-DIA-pro2,Aurora-90min-DIA-pro2	475.738	0.852173	15.9706		1
sp|Q99973|TEP1_HUMAN	AAVGTANGTVYLLDLR		2	Aurora-225min-DIA-pro2	817.442	1.09284	53.0132		1
sp|Q9BTC0|DIDO1_HUMAN	AAVGVSMAHFSVSDALMSPPPK		3	Aurora-225min-DIA-pro2,Aurora-450min,Aurora-450min-DIA-pro2,Aurora-600min-DIA-pro2	733.703	1.02967	53.7264			1
sp|Q9NX52|RHBL2_HUMAN	AAVHDLEMESMNLNMGR	42.0106@N-term:0	2	Aurora-450min,Aurora-600min	980.439	1.178	56.4691	1
sp|Q07864|DPOE1_HUMAN	AAVHGLSMQQEIGFQK		2	Aurora-225min-DIA-pro2,Aurora-450min-DIA-pro2,Aurora-600min,Aurora-600min-DIA-pro2,Aurora-90min-DIA-pro2	872.446	1.11833	31.7739			1
sp|Q07864|DPOE1_HUMAN	AAVHGLSMQQEIGFQK		3	Aurora-225min,Aurora-225min-DIA-pro2,Aurora-450min,Aurora-450min-DIA-pro2,Aurora-600min,Aurora-600min-DIA-pro2,Aurora-90min-DIA-pro2	581.966	0.820322	31.8171			1
sp|P18206|VINC_HUMAN	AAVHLEGK		2	Aurora-225min,Aurora-225min-DIA-pro2,Aurora-90min,Aurora-90min-DIA-pro2	412.735	0.78625	1.77359			1
sp|P18206|VINC_HUMAN	AAVHLEGK	42.0106@N-term:0	2	Aurora-90min	433.74	0.809	18.6316	1
sp|Q13530-2|SERC3_HUMAN,sp|Q13530|SERC3_HUMAN,sp|Q9NRX5|SERC1_HUMAN	AAVHNGFWFFK		2	Aurora-600min-DIA-pro2	662.335	0.974896	39.5916		1
sp|Q9UHI6|DDX20_HUMAN	AAVHTYGIASVPNQPLK		2	Aurora-225min,Aurora-225min-DIA-pro2,Aurora-450min,Aurora-450min-DIA-pro2,Aurora-600min,Aurora-600min-DIA-pro2,Aurora-90min,Aurora-90min-DIA-pro2	883.483	1.14102	31.5447			1
sp|Q9UHI6|DDX20_HUMAN	AAVHTYGIASVPNQPLK		3	Aurora-225min,Aurora-225min-DIA-pro2,Aurora-450min,Aurora-450min-DIA-pro2,Aurora-600min,Aurora-600min-DIA-pro2,Aurora-90min,Aurora-90min-DIA-pro2	589.325	0.8175	31.5161			1
sp|Q86V81|THOC4_HUMAN	AAVHYDR		2	Aurora-90min	416.209	0.792	0.286385	1
sp|Q86V81|THOC4_HUMAN	AAVHYDR	42.0106@N-term:0	2	Aurora-225min	437.214	0.809	6.00479	1
sp|Q8N2Z9|CENPS_HUMAN	AAVHYTVGCLCEEVALDK	57.0215@C:9,57.0215@C:11	2	Aurora-225min-DIA-pro2,Aurora-450min,Aurora-450min-DIA-pro2,Aurora-600min,Aurora-600min-DIA-pro2,Aurora-90min	1017.98	1.23346	40.5982			1
sp|Q9NR30|DDX21_HUMAN	AAVIGDVIR		2	Aurora-225min,Aurora-225min-DIA-pro2,Aurora-450min,Aurora-450min-DIA-pro2,Aurora-600min,Aurora-600min-DIA-pro2,Aurora-90min,Aurora-90min-DIA-pro2	457.277	0.797	26.253			1
sp|Q9NR30|DDX21_HUMAN	AAVIGDVIR	42.0106@N-term:0	2	Aurora-225min,Aurora-450min,Aurora-600min,Aurora-90min	478.282	0.829	50.1735	1
sp|P58107|EPIPL_HUMAN	AAVIGPDVFAK		2	Aurora-225min-DIA-pro2,Aurora-450min,Aurora-450min-DIA-pro2,Aurora-600min,Aurora-600min-DIA-pro2,Aurora-90min,Aurora-90min-DIA-pro2	544.311	0.879583	34.7307			1
sp|O95071|UBR5_HUMAN	AAVIIMAVEK		2	Aurora-225min-DIA-pro2,Aurora-450min-DIA-pro2,Aurora-600min-DIA-pro2,Aurora-90min-DIA-pro2	522.804	0.878854	32.435		1
sp|Q8IZT6|ASPM_HUMAN	AAVISLQSAYR		2	Aurora-225min-DIA-pro2,Aurora-450min-DIA-pro2,Aurora-600min-DIA-pro2	589.83	0.918068	28.5582		1
sp|Q6P9B9|INT5_HUMAN	AAVLDHLR		2	Aurora-225min,Aurora-225min-DIA-pro2,Aurora-450min,Aurora-450min-DIA-pro2,Aurora-600min,Aurora-600min-DIA-pro2,Aurora-90min,Aurora-90min-DIA-pro2	447.761	0.832	10.7844			1
sp|P13716|HEM2_HUMAN	AAVLEAMTAFR		2	Aurora-225min,Aurora-225min-DIA-pro2,Aurora-450min,Aurora-450min-DIA-pro2,Aurora-600min-DIA-pro2,Aurora-90min-DIA-pro2	590.313	0.886146	44.4391			1
sp|Q13206|DDX10_HUMAN	AAVLFATDIAAR		2	Aurora-225min,Aurora-225min-DIA-pro2,Aurora-450min-DIA-pro2,Aurora-600min,Aurora-600min-DIA-pro2,Aurora-90min-DIA-pro2	609.846	0.9325	41.3477			1
sp|Q9Y4E6|WDR7_HUMAN	AAVLFQQVK		2	Aurora-225min-DIA-pro2,Aurora-450min-DIA-pro2,Aurora-600min-DIA-pro2,Aurora-90min-DIA-pro2	502.3	0.834148	23.6071		1
sp|Q9UKM9|RALY_HUMAN	AAVLGENGR		2	Aurora-225min,Aurora-225min-DIA-pro2,Aurora-450min-DIA-pro2,Aurora-600min-DIA-pro2,Aurora-90min,Aurora-90min-DIA-pro2	443.741	0.787188	4.78209			1
sp|Q9BRP1|PDD2L_HUMAN	AAVLKPVLLGLR	42.0106@N-term:0	2	Aurora-90min	646.427	1.005	83.2938	1
sp|Q13435|SF3B2_HUMAN	AAVLLEQER		2	Aurora-225min,Aurora-225min-DIA-pro2,Aurora-450min,Aurora-450min-DIA-pro2,Aurora-600min,Aurora-600min-DIA-pro2,Aurora-90min,Aurora-90min-DIA-pro2	514.79	0.871	15.3207			1
[truncated: 197,908 more rows]
