# Supplementary material for: Differences in Uniquely Identified Peptides Between ddaPASEF and diaPASEF
Source: Cells. 2024 Nov 7;13(22):1848. doi: 10.3390/cells13221848 (PMC11592772; doi:10.3390/cells13221848)
Supplement: Supplementary file 1 [file cells-13-01848-s001.zip › Supplemental Table S3.xlsx]

## Sheet: TableS3
Table S3. The list of identified peptides from whole, phosphorylated, and ubiquitinated proteomes shown in Figure 3.
Uniprot ID	Peptide sequence	Phosphorylated peptide enriched n1	Phosphorylated peptide enriched n2	Ubiquitinated peptide enriched n1	Ubiquitinated peptide enriched n2	Whole n1 (Searched with phosphorylation)	Whole n1 (Searched with ubiquitination)	Whole n2 (Searched with phosphorylation)	Whole n2 (Searched with ubiquitination)
sp|Q86U42|PABP2_HUMAN	A(+42.01)AAAAAAAAAGAAGGR					7290	7290
sp|Q86U42|PABP2_HUMAN	A(+42.01)AAAAAAAAAGAAGGRGS(+79.97)GPGR	5910	6400
sp|Q96S94|CCNL2_HUMAN	A(+42.01)AAAAAAGAAGSAAPAAAAGAPGSGGAPSGSQGVLIGDR					616	616	2020	2020
sp|O75822|EIF3J_HUMAN	A(+42.01)AAAAAAGDS(+79.97)DS(+79.97)WDADAFSVEDPVRK		14200
sp|O75822|EIF3J_HUMAN	A(+42.01)AAAAAAGDS(+79.97)DSWDADAFSVEDPVR
sp|O75822|EIF3J_HUMAN	A(+42.01)AAAAAAGDS(+79.97)DSWDADAFSVEDPVRK	43000	53200
sp|O75822|EIF3J_HUMAN	A(+42.01)AAAAAAGDSDS(+79.97)WDADAFS(+79.97)VEDPVRK
sp|O75822|EIF3J_HUMAN	A(+42.01)AAAAAAGDSDS(+79.97)WDADAFSVEDPVR
sp|O75822|EIF3J_HUMAN	A(+42.01)AAAAAAGDSDS(+79.97)WDADAFSVEDPVRK	17200	46500					1110
sp|O75822|EIF3J_HUMAN	A(+42.01)AAAAAAGDSDSWDADAFSVEDPVRK					4780	4780	11300	11300
sp|P51608-2|MECP2_HUMAN	A(+42.01)AAAAAAPSGGGGGGEEERLEEK					1440	1440	1180	1180
sp|Q6ZT12|UBR3_HUMAN	A(+42.01)AAAAAAVGGQQPSQPELPAPGLALDK					215	215
sp|Q96P70|IPO9_HUMAN	A(+42.01)AAAAAGAASGLPGPVAQGLK					21000	21000	18200	18200
sp|P09417|DHPR_HUMAN	A(+42.01)AAAAAGEARR					1710	1710	1560	1560
sp|Q9UID3|VPS51_HUMAN	A(+42.01)AAAAAGPS(+79.97)PGSGPGDS(+79.97)PEGPEGEAPERR	423	496
sp|Q9UID3|VPS51_HUMAN	A(+42.01)AAAAAGPS(+79.97)PGSGPGDSPEGPEGEAPERR		140
sp|Q9UID3|VPS51_HUMAN	A(+42.01)AAAAAGPSPGS(+79.97)GPGDSPEGPEGEAPERR	1620	2420
sp|Q9UID3|VPS51_HUMAN	A(+42.01)AAAAAGPSPGSGPGDS(+79.97)PEGPEGEAPER	597	3150
sp|Q9UID3|VPS51_HUMAN	A(+42.01)AAAAAGPSPGSGPGDS(+79.97)PEGPEGEAPERR		2420
sp|Q9NR33|DPOE4_HUMAN	A(+42.01)AAAAAGSGT(+79.97)PR	206
sp|Q86X55|CARM1_HUMAN	A(+42.01)AAAAAVGPGAGGAGSAVPGGAGPC(+57.02)ATVSVFPGAR					47200	47200	47000	47000
sp|O00410|IPO5_HUMAN	A(+42.01)AAAAEQQQFYLLLGNLLSPDNVVR				579	4980	4980	3690	3690
sp|O00410|IPO5_HUMAN	A(+42.01)AAAAEQQQFYLLLGNLLSPDNVVRK					11000	11000	10400	10400
sp|P86790|CCZ1B_HUMAN,sp|P86791|CCZ1_HUMAN	A(+42.01)AAAAGAGSGPWAAQEK					2510	2510	2310	2310
sp|P23610|HAP40_HUMAN	A(+42.01)AAAAGLGGGGAGPGPEAGDFLAR					3180	3180	2940	2940
sp|Q9Y2Z0|SGT1_HUMAN	A(+42.01)AAAAGTATS(+79.97)QR	1010	823
sp|Q9Y2Z0|SGT1_HUMAN	A(+42.01)AAAAGTATSQR					11400	11400	12400	12400
sp|P27361|MK03_HUMAN	A(+42.01)AAAAQGGGGGEPR					2140	2140	2410	2410
sp|Q9Y2U8|MAN1_HUMAN	A(+42.01)AAAASAPQQLSDEELFSQLR					241	241	724	724
sp|Q9Y2U8|MAN1_HUMAN	A(+42.01)AAAASAPQQLSDEELFSQLRR					2900	2900	593	593
sp|Q5VYK3|ECM29_HUMAN	A(+42.01)AAAASASQDELNQLER					2830	2830	3220	3220
sp|Q9Y2K2|SIK3_HUMAN	A(+42.01)AAAASGAGGAAGAGTGGAGPAGR					818	818	551	551
sp|Q13049|TRI32_HUMAN	A(+42.01)AAAASHLNLDALR					432	432	364	364
sp|Q96T76|MMS19_HUMAN	A(+42.01)AAAAVEAAAPM(+15.99)GALWGLVHDFVVGQQEGPADQVAADVK
sp|Q96T76|MMS19_HUMAN	A(+42.01)AAAAVEAAAPMGALWGLVHDFVVGQQEGPADQVAADVK
sp|Q96E14|RMI2_HUMAN	A(+42.01)AAADS(+79.97)FSGGPAGVR	1250	1190
sp|Q96E14|RMI2_HUMAN	A(+42.01)AAADSFSGGPAGVR					415	415	449	449
sp|Q99615|DNJC7_HUMAN	A(+42.01)AAAEC(+57.02)DVVMAATEPELLDDQEAK							105	105
sp|Q99615|DNJC7_HUMAN	A(+42.01)AAAEC(+57.02)DVVMAATEPELLDDQEAKR					1320	1320	1300	1300
sp|Q6QNY1|BL1S2_HUMAN	A(+42.01)AAAEGVLATR					817	817	854	854
sp|O43324|MCA3_HUMAN	A(+42.01)AAAELSLLEK					5330	5330	5600	5600
sp|O43324|MCA3_HUMAN	A(+42.01)AAAELSLLEK(+114.04)SLGLSK			269	482
sp|Q96KQ7|EHMT2_HUMAN	A(+42.01)AAAGAAAAAAAEGEAPAEMGALLLEK					2800	2800	2160	2160
sp|Q96KQ7|EHMT2_HUMAN	A(+42.01)AAAGAAAAAAAEGEAPAEMGALLLEK(+114.04)ETR			307	286
sp|Q92922|SMRC1_HUMAN	A(+42.01)AAAGGGGPGTAVGATGSGIAAAAAGLAVYR			1280	1240	21400	21400	20500	20500
sp|Q00796|DHSO_HUMAN	A(+42.01)AAAK(+114.04)PNNLSLVVHGPGDLR			974	1270
sp|Q00796|DHSO_HUMAN	A(+42.01)AAAKPNNLSLVVHGPGDLR			1670	2200	1120	1120	1160	1160
sp|Q00796|DHSO_HUMAN	A(+42.01)AAAKPNNLSLVVHGPGDLRLENYPIPEPGPNEVLLR
sp|Q96IV0|NGLY1_HUMAN	A(+42.01)AAALGSSSGSASPAVAELC(+57.02)QNTPETFLEASK					2860	2860	2680	2680
sp|Q12972|PP1R8_HUMAN	A(+42.01)AAANSGSSLPLFDC(+57.02)PTWAGKPPPGLHLDVVKGDK					1260	1260
sp|Q15283|RASA2_HUMAN	A(+42.01)AAAPAAAAASSEAPAASATAEPEAGDQDSR								482
sp|Q9Y3B9|RRP15_HUMAN	A(+42.01)AAAPDSRVS(+79.97)EEENLK	11300	11800
sp|Q9H5N1|RABE2_HUMAN	A(+42.01)AAAPVAADDDERR					427	427	618	618
sp|P42566|EPS15_HUMAN	A(+42.01)AAAQLSLTQLSSGNPVYEK					3190	3190	3140	3140
sp|Q96K37|S35E1_HUMAN	A(+42.01)AAAVGAGHGAGGPGAASSSGGAR					1160	1160	2030	1250
sp|Q8N1G4|LRC47_HUMAN	A(+42.01)AAAVSESWPELELAER					3250	3250	3150	3150
sp|Q8N1G4|LRC47_HUMAN	A(+42.01)AAAVSESWPELELAERER					8770	8770	8050	8050
sp|P49914|MTHFS_HUMAN	A(+42.01)AAAVSSAK(+114.04)R
sp|O00231|PSD11_HUMAN	A(+42.01)AAAVVEFQR			396	613	8250	8250	8480	8480
sp|Q8NI27|THOC2_HUMAN	A(+42.01)AAAVVVPAEWIK					2010	2010	1850	1850
sp|Q8NI27|THOC2_HUMAN	A(+42.01)AAAVVVPAEWIK(+114.04)NWEK				133
sp|Q9H9B1|EHMT1_HUMAN	A(+42.01)AADAEAVPARGEPQQDC(+57.02)C(+57.02)VK					657	657
sp|P30153|2AAA_HUMAN	A(+42.01)AADGDDSLYPIAVLIDELR					202
sp|P30153|2AAA_HUMAN	A(+42.01)AADGDDSLYPIAVLIDELRNEDVQLR					1420	1420	1700	1700
sp|A6NHR9|SMHD1_HUMAN	A(+42.01)AADGGGPGGASVGT(+79.97)EEDGGGVGHR	310
sp|A6NHR9|SMHD1_HUMAN	A(+42.01)AADGGGPGGASVGTEEDGGGVGHR					2330	2330	1740	1740
sp|Q99873-3|ANM1_HUMAN	A(+42.01)AAEAANC(+114.04)IMEVSC(+57.02)GQAESSEKPNAEDMTSK								684
sp|Q99873-3|ANM1_HUMAN	A(+42.01)AAEAANC(+57.02)IM(+15.99)EVSC(+57.02)GQAES(+114.04)SEKPNAEDMTSK
sp|Q99873-3|ANM1_HUMAN	A(+42.01)AAEAANC(+57.02)IM(+15.99)EVSC(+57.02)GQAESSEK(+114.04)PNAEDMTSK			208	283
sp|Q99873-3|ANM1_HUMAN	A(+42.01)AAEAANC(+57.02)IM(+15.99)EVSC(+57.02)GQAESSEKPNAEDMTSK					374	374	486	486
sp|Q99873-3|ANM1_HUMAN	A(+42.01)AAEAANC(+57.02)IMEVS(+79.97)C(+57.02)GQAESSEKPNAEDMTSK		4530
sp|Q99873-3|ANM1_HUMAN	A(+42.01)AAEAANC(+57.02)IMEVSC(+114.04)GQAESSEKPNAEDMTSK						5130		4910
sp|Q99873-3|ANM1_HUMAN	A(+42.01)AAEAANC(+57.02)IMEVSC(+57.02)GQAESSEK(+114.04)PNAEDM(+15.99)TSK			716	1090
sp|Q99873-3|ANM1_HUMAN	A(+42.01)AAEAANC(+57.02)IMEVSC(+57.02)GQAESSEK(+114.04)PNAEDMTSK			10500	13300
sp|Q99873-3|ANM1_HUMAN	A(+42.01)AAEAANC(+57.02)IMEVSC(+57.02)GQAESSEKPNAEDM(+15.99)TSK					5020	5020	4210	4210
sp|Q99873-3|ANM1_HUMAN	A(+42.01)AAEAANC(+57.02)IMEVSC(+57.02)GQAESSEKPNAEDMTSK			1440	1710	4290	4290	4410	4410
sp|Q99942|RNF5_HUMAN	A(+42.01)AAEEEDGGPEGPNR					726	726
sp|Q99942|RNF5_HUMAN	A(+42.01)AAEEEDGGPEGPNRER					6410	6410
sp|P55263|ADK_HUMAN	A(+42.01)AAEEEPKPK					674	674	296	296
sp|P40855|PEX19_HUMAN	A(+42.01)AAEEGC(+57.02)SVGAEADRELEELLESALDDFDK
sp|Q99567|NUP88_HUMAN	A(+42.01)AAEGPVGDGELWQTWLPNHVVFLR							237	237
sp|Q13523|PRP4B_HUMAN	A(+42.01)AAETQS(+79.97)LR	222	269
sp|Q8TCE6|DEN10_HUMAN	A(+42.01)AAEVADTQLMLGVGLIEK					790	790	1000	1000
sp|Q9UHI6|DDX20_HUMAN	A(+42.01)AAFEASGALAAVATAMPAEHVAVQVPAPEPTPGPVR					2020	2020	2210	2210
sp|Q9Y3A2|UTP11_HUMAN	A(+42.01)AAFRK							569	569
sp|Q16342|PDCD2_HUMAN	A(+42.01)AAGARPVELGFAESAPAWR					583	583
sp|Q9UL25|RAB21_HUMAN	A(+42.01)AAGGGGGGAAAAGR					3840	3840	1760	1760
sp|Q8TC07|TBC15_HUMAN	A(+42.01)AAGVVSGK(+114.04)IIYEQEGVYIHSSC(+57.02)GK			401	343
sp|Q6ZN18|AEBP2_HUMAN	A(+42.01)AAITDM(+15.99)ADLEELSRLS(+79.97)PLPPGSPGS(+79.97)AAR
sp|Q6ZN18|AEBP2_HUMAN	A(+42.01)AAITDMADLEELSRLS(+79.97)PLPPGS(+79.97)PGSAAR		2180
sp|Q96EV2|RBM33_HUMAN	A(+42.01)AALGASGGAGAGDDDFDQFDKPGAER					565	565	627	627
sp|P62877|RBX1_HUMAN	A(+42.01)AAM(+15.99)DVDTPSGTNSGAGK					2590	2590	2490	2490
sp|P62877|RBX1_HUMAN	A(+42.01)AAM(+15.99)DVDTPSGTNSGAGK(+114.04)K			1280
sp|P62877|RBX1_HUMAN	A(+42.01)AAM(+15.99)DVDTPSGTNSGAGKK					468	468	172	172
sp|P62877|RBX1_HUMAN	A(+42.01)AAM(+15.99)DVDTPSGTNSGAGKK(+114.04)				1710
sp|P62877|RBX1_HUMAN	A(+42.01)AAMDVDT(+79.97)PSGTNSGAGK	2000	2180
sp|P62877|RBX1_HUMAN	A(+42.01)AAMDVDTPSGTNSGAGK					11000	11000	11400	11400
sp|P62877|RBX1_HUMAN	A(+42.01)AAMDVDTPSGTNSGAGK(+114.04)K			4210	5580
sp|P62877|RBX1_HUMAN	A(+42.01)AAMDVDTPSGTNSGAGKK					12700	12700	12500	12300
sp|P62877|RBX1_HUMAN	A(+42.01)AAMDVDTPSGTNSGAGKK(+114.04)			4210	5580
sp|O96005|CLPT1_HUMAN	A(+42.01)AAQEADGAR					166	166
sp|Q96AB3|ISOC2_HUMAN	A(+42.01)AARPSLGR					3240	3240	3230	3230
sp|Q12933|TRAF2_HUMAN	A(+42.01)AAS(+79.97)VTPPGSLELLQPGFSK
sp|Q5VWZ2|LYPL1_HUMAN	A(+42.01)AASGSVLQR					314	314	843	843
sp|Q6P6C2|ALKB5_HUMAN	A(+42.01)AASGYTDLREK					767	767	728	728
sp|Q86XR8|CEP57_HUMAN	A(+42.01)AASVSAASGSHLSNS(+79.97)FAEPSR	992	1080
sp|Q86XR8|CEP57_HUMAN	A(+42.01)AASVSAASGSHLSNSFAEPSR					582	582	272	272
sp|Q12933|TRAF2_HUMAN	A(+42.01)AASVT(+79.97)PPGS(+79.97)LELLQPGFSK	268
sp|Q12933|TRAF2_HUMAN	A(+42.01)AASVTPPGSLELLQPGFSK					3950	3950	3650	3650
sp|Q9NWH9|SLTM_HUMAN	A(+42.01)AATGAVAASAASGQAEGK					16900	16900	17200	17200
sp|Q9NWH9|SLTM_HUMAN	A(+42.01)AATGAVAASAASGQAEGKK					1510	1510	1470	1470
sp|P12955|PEPD_HUMAN	A(+42.01)AATGPSFWLGNETLK					12800	12800	12600	12600
sp|Q9UDW1|QCR9_HUMAN	A(+42.01)AATLTSKLYSLLFRR
sp|Q9NS69|TOM22_HUMAN	A(+42.01)AAVAAAGAGEPQS(+79.97)PDELLPK	26100
sp|Q9NS69|TOM22_HUMAN	A(+42.01)AAVAAAGAGEPQSPDELLPK					34200	34200	40200	40200
sp|O75427|LRCH4_HUMAN	A(+42.01)AAVAAPLAAGGEEAAATTSVPGS(+79.97)PGLPGR		192
sp|O75427|LRCH4_HUMAN	A(+42.01)AAVAAPLAAGGEEAAATTSVPGSPGLPGRR					426	426	679	679
sp|Q9Y3C7|MED31_HUMAN	A(+42.01)AAVAMETDDAGNRLR					697	697	641	641
sp|Q8IZL8|PELP1_HUMAN	A(+42.01)AAVLSGPSAGSAAGVPGGTGGLSAVS(+79.97)SGPR	879
sp|Q8IZL8|PELP1_HUMAN	A(+42.01)AAVLSGPSAGSAAGVPGGTGGLSAVSSGPR					15900	15900	15500	15500
sp|Q05397|FAK1_HUMAN	A(+42.01)AAYLDPNLNHT(+79.97)PNSSTK	850
sp|Q05397|FAK1_HUMAN	A(+42.01)AAYLDPNLNHTPNSS(+79.97)TK		1130
sp|Q05397|FAK1_HUMAN	A(+42.01)AAYLDPNLNHTPNSSTK					1660	1660	1830	1830
sp|O43583|DENR_HUMAN	A(+42.01)ADISESSGADC(+57.02)K					4690	4690	4510	4510
sp|O43583|DENR_HUMAN	A(+42.01)ADISESSGADC(+57.02)K(+114.04)GDPR			1450	2100
sp|Q9HAU0|PKHA5_HUMAN	A(+42.01)ADLNLEWISLPR					862	862	915	915
sp|Q96GM8|TOE1_HUMAN	A(+42.01)ADS(+79.97)DDGAVSAPAASDGGVSK	505
sp|Q92616|GCN1_HUMAN	A(+42.01)ADTQVSETLK					256	256
sp|Q92616|GCN1_HUMAN	A(+42.01)ADTQVSETLKR					689	689	585	585
sp|Q9HAP2|MLXIP_HUMAN	A(+42.01)ADVFM(+15.99)C(+57.02)S(+79.97)PR	728	765
sp|Q9HAP2|MLXIP_HUMAN	A(+42.01)ADVFMC(+57.02)S(+79.97)PR	4920	4760
sp|Q8IY67-2|RAVR1_HUMAN	A(+42.01)ADVSVT(+79.97)HRPPLSPK
sp|Q8IY67-2|RAVR1_HUMAN	A(+42.01)ADVSVTHRPPLS(+79.97)PK	56900	68100			4180		4710
sp|Q9Y5Q8|TF3C5_HUMAN	A(+42.01)AEAADLGLGAAVPVELR					2090	2090	2430	2430
sp|Q9Y5Q8|TF3C5_HUMAN	A(+42.01)AEAADLGLGAAVPVELRR					7420	7420	6400	6400
sp|Q96A65|EXOC4_HUMAN	A(+42.01)AEAAGGK(+114.04)YR			848	1210
sp|O75352|MPU1_HUMAN	A(+42.01)AEADGPLK(+114.04)R				810
sp|O75352|MPU1_HUMAN	A(+42.01)AEADGPLKR					1280	1280	1330	1330
sp|Q16576-2|RBBP7_HUMAN	A(+42.01)AEAGVVGAGASPDGDWRDQAC(+57.02)GLLLHVHLSSR			701	681
sp|Q96FW1|OTUB1_HUMAN	A(+42.01)AEEPQQQK(+114.04)QEPLGSDSEGVNC(+57.02)LAYDEAIM(+15.99)AQQDR
sp|Q96FW1|OTUB1_HUMAN	A(+42.01)AEEPQQQK(+114.04)QEPLGSDSEGVNC(+57.02)LAYDEAIMAQQDR			1370
sp|Q96G01|BICD1_HUMAN	A(+42.01)AEEVLQTVDHYK					673	673	501	501
sp|Q8IWB7|WDFY1_HUMAN	A(+42.01)AEIHSRPQSSRPVLLSK					2950	2950	2950	2950
sp|Q8N2W9|PIAS4_HUMAN	A(+42.01)AELVEAK(+114.04)NMVMSFR				183
sp|Q8N6H7|ARFG2_HUMAN	A(+42.01)AEPNKTEIQTLFK					1250	1250	1220	1220
sp|Q14241|ELOA1_HUMAN	A(+42.01)AESALQVVEK					511	511
sp|Q96BP3|PPWD1_HUMAN	A(+42.01)AESGSDFQQR					1340	1340	1490	1490
sp|O75420|GGYF1_HUMAN	A(+42.01)AETLNFGPEWLR					380	380
sp|Q6Y7W6|GGYF2_HUMAN	A(+42.01)AETQTLNFGPEWLR					4140	4140	4220	4220
sp|Q93074|MED12_HUMAN	A(+42.01)AFGILSYEHRPLK					873	873	893	893
sp|Q92879-4|CELF1_HUMAN	A(+42.01)AFK(+114.04)LDFLPEMMVDHC(+57.02)SLNSSPVSK			329
sp|O76003|GLRX3_HUMAN	A(+42.01)AGAAEAAVAAVEEVGSAGQFEELLR					2040	2040	2690	2690
sp|Q9Y3B8-3|ORN_HUMAN	A(+42.01)AGESMAQR					1240	1240	1220	1220
sp|Q96B26|EXOS8_HUMAN	A(+42.01)AGFK(+114.04)TVEPLEYYR			6440	8040
sp|Q96B26|EXOS8_HUMAN	A(+42.01)AGFK(+114.04)TVEPLEYYRR			361
sp|Q9UL63|MKLN1_HUMAN	A(+42.01)AGGAVAAAPEC(+57.02)R					790	790	702	702
sp|P30566|PUR8_HUMAN	A(+42.01)AGGDHGS(+79.97)PDS(+79.97)YRSPLASR
sp|P30566|PUR8_HUMAN	A(+42.01)AGGDHGS(+79.97)PDSYR	11100	11300
sp|P30566|PUR8_HUMAN	A(+42.01)AGGDHGSPDSYR					5530	5530	5890	5890
sp|P30566|PUR8_HUMAN	A(+42.01)AGGDHGSPDSYRSPLASR					2210	2210	2180	2180
sp|Q15061|WDR43_HUMAN	A(+42.01)AGGGGSC(+57.02)DPLAPAGVPC(+57.02)AFSPHSQAYFALASTDGHLR					5540	5540	5340	5340
sp|Q9GZR1|SENP6_HUMAN	A(+42.01)AGK(+114.04)SGGSAGEITFLEALAR				253
sp|Q9UNL4|ING4_HUMAN	A(+42.01)AGMYLEHYLDSIENLPFELQR					383	383	307	307
sp|O00268|TAF4_HUMAN	A(+42.01)AGSDLLDEVFFNSEVDEK					528	528	538	538
sp|O75607|NPM3_HUMAN	A(+42.01)AGTAAALAFLSQESR			435	377	34800	34800	34800	34800
sp|P26641|EF1G_HUMAN	A(+42.01)AGTLYTYPENWR					55300	55300	54100	54100
sp|O95249|GOSR1_HUMAN	A(+42.01)AGTSSYWEDLRK					3810	3810	3710	3710
sp|O43681|GET3_HUMAN	A(+42.01)AGVAGWGVEAEEFEDAPDVEPLEPTLSNIIEQR					605	605
sp|P52272|HNRPM_HUMAN	A(+42.01)AGVEAAAEVAAT(+114.04)EIKM(+15.99)EEESGAPGVPSGNGAPGPK
sp|P52272|HNRPM_HUMAN	A(+42.01)AGVEAAAEVAATEIK			603		67700	67700	67600	67600
sp|P52272|HNRPM_HUMAN	A(+42.01)AGVEAAAEVAATEIK(+114.04)M(+15.99)EEESGAPGVPSGNGAPGPK
sp|P52272|HNRPM_HUMAN	A(+42.01)AGVEAAAEVAATEIK(+114.04)MEEESGAPGVPSGNGAPGPK			3940	3010
sp|P52272|HNRPM_HUMAN	A(+42.01)AGVEAAAEVAATEIKMEEESGAPGVPSGNGAPGPK					3110	3110	3100	3100
sp|O94888|UBXN7_HUMAN	A(+42.01)AHGGSAASSALK					6120	6120	5890	5890
sp|O94888|UBXN7_HUMAN	A(+42.01)AHGGSAASSALK(+114.04)GLIQQFTTITGASESVGK			6010	2680
sp|Q96AX1|VP33A_HUMAN	A(+42.01)AHLSYGR					1150	1150	1150	1150
sp|O95926|SYF2_HUMAN	A(+42.01)AIAASEVLVDSAEEGSLAAAAELAAQK					430	430	322	322
sp|O95926|SYF2_HUMAN	A(+42.01)AIAASEVLVDSAEEGSLAAAAELAAQK(+114.04)R
sp|O95926|SYF2_HUMAN	A(+42.01)AIAASEVLVDSAEEGSLAAAAELAAQKR					1520	1520
sp|Q0VDF9|HSP7E_HUMAN	A(+42.01)AIGVHLGC(+57.02)TSAC(+57.02)VAVYK			191	740	3000	3000	1800	1800
sp|Q8NI60|COQ8A_HUMAN	A(+42.01)AILGDTIMVAK					498	498	529	529
sp|Q9H3Y8|PPDPF_HUMAN	A(+42.01)AIPSSGSLVATHDYYR					2210
sp|Q9UJ70|NAGK_HUMAN	A(+42.01)AIYGGVEGGGTRSEVLLVSEDGK
sp|P48643-2|TCPE_HUMAN	A(+42.01)AK(+114.04)AVANTMR				305
sp|Q9UBM7|DHCR7_HUMAN	A(+42.01)AK(+114.04)SQPNIPK			1120	1260
sp|Q9NP79|VTA1_HUMAN	A(+42.01)ALAPLPPLPAQFK					3430	3430	3330	3330
sp|P47897|SYQ_HUMAN	A(+42.01)ALDSLSLFTSLGLSEQK			1670	2270	19100	19100	19600	19600
sp|P47897|SYQ_HUMAN	A(+42.01)ALDSLSLFTSLGLSEQK(+114.04)AR				138
sp|Q9NUP9|LIN7C_HUMAN	A(+42.01)ALGEPVRLER					7730	7730	5210	5210
sp|Q9H7E9|CH033_HUMAN	A(+42.01)ALGHLAGEAAAAPGPGT(+79.97)PC(+57.02)ASR	581	1850
sp|Q9H7E9|CH033_HUMAN	A(+42.01)ALGHLAGEAAAAPGPGTPC(+57.02)ASR					3150	3150	3220	3220
sp|P35269|T2FA_HUMAN	A(+42.01)ALGPSSQNVTEYVVR					13200	13200	13400	13400
sp|Q86Y56|DAAF5_HUMAN	A(+42.01)ALGVAEAVAAPHPAEGAETAEAVELSR					4050	4050	3360	3360
sp|Q8NEJ9|NGDN_HUMAN	A(+42.01)ALGVLESDLPSAVTLLK					4590	4590	4770	4770
sp|A6NFI3|ZN316_HUMAN	A(+42.01)ALHTTPDS(+79.97)PAAQLER	3910	4540
sp|P62910|RL32_HUMAN	A(+42.01)ALRPLVKPK					609	609	732
sp|P51570|GALK1_HUMAN	A(+42.01)ALRQPQVAELLAEAR					1170	1170	1460	1460
sp|Q9P000|COMD9_HUMAN	A(+42.01)ALTAEHFAALQSLLK					1490	1490	1230	1230
sp|Q9P000|COMD9_HUMAN	A(+42.01)ALTAEHFAALQSLLK(+114.04)ASSK			840	1120
sp|P06744|G6PI_HUMAN	A(+42.01)ALTRDPQFQK					7460	7460	6060	6060
sp|P06744|G6PI_HUMAN	A(+42.01)ALTRDPQFQKLQQWYREHRSELNLR					9660	9660	10000	10000
sp|P06744|G6PI_HUMAN	A(+42.01)ALTRDPQFQKLQQWYREHRSELNLRR					32800	32800	32500	32500
sp|P06744|G6PI_HUMAN	A(+42.01)ALTRDPQFQKLQQWYREHRSELNLRRLFDANK					904	904
sp|Q96KP4|CNDP2_HUMAN	A(+42.01)ALTTLFK
sp|Q96KP4|CNDP2_HUMAN	A(+42.01)ALTTLFK(+114.04)YIDENQDR			2310	2330
sp|P27708|PYR1_HUMAN	A(+42.01)ALVLEDGSVLR					22200	22200	22000	22000
sp|Q9Y4Y9|LSM5_HUMAN	A(+42.01)ANATTNPSQLLPLELVDK					26700	26700	28400	28400
sp|P11233|RALA_HUMAN	A(+42.01)ANK(+114.04)PKGQNSLALHK				363
sp|P11233|RALA_HUMAN	A(+42.01)ANKPK(+114.04)GQNSLALHK			1640	2790
sp|P11233|RALA_HUMAN	A(+42.01)ANKPKGQNS(+114.04)LALHK			105
sp|Q9BTV4|TMM43_HUMAN	A(+42.01)ANYSSTSTRR					1020	1020	1180	1180
sp|O95336|6PGL_HUMAN	A(+42.01)APAPGLISVFSSSQELGAALAQLVAQR					5440	5440	6100	6100
sp|Q9NXG2|THUM1_HUMAN	A(+42.01)APAQQTTQPGGGK					3050	3050	2890	2890
sp|Q9NXG2|THUM1_HUMAN	A(+42.01)APAQQTTQPGGGK(+114.04)R			462	599
sp|Q86WB0|ZC3C1_HUMAN	A(+42.01)APC(+57.02)EGQAFAVGVEK					1840	1840	1540	1540
sp|Q6P1R3|MSD2_HUMAN	A(+42.01)APC(+57.02)GSELPANS(+79.97)PLKIPK
sp|Q15013|MD2BP_HUMAN	A(+42.01)APEAEVLSSAAVPDLEWYEK						1280
sp|Q9H0S4|DDX47_HUMAN	A(+42.01)APEEHDS(+79.97)PTEAS(+79.97)QPIVEEEETK
sp|Q9H0S4|DDX47_HUMAN	A(+42.01)APEEHDS(+79.97)PTEASQPIVEEEETK	18800	23300
sp|Q9H0S4|DDX47_HUMAN	A(+42.01)APEEHDSPT(+79.97)EAS(+79.97)QPIVEEEETK		232
sp|Q9H0S4|DDX47_HUMAN	A(+42.01)APEEHDSPT(+79.97)EASQPIVEEEETK	7600
sp|Q9H0S4|DDX47_HUMAN	A(+42.01)APEEHDSPTEASQPIVEEEETK					849	849	2650	2650
sp|Q96CS3|FAF2_HUMAN	A(+42.01)APEERDLTQEQTEK
sp|O15305|PMM2_HUMAN	A(+42.01)APGPALC(+57.02)LFDVDGTLTAPR					7070	7070	7130	7130
sp|Q9UBC2|EP15R_HUMAN	A(+42.01)APLIPLSQQIPTGNSLYESYYK					698	698	35200	35200
sp|Q04446|GLGB_HUMAN	A(+42.01)APMTPAARPEDYEAALNAALADVPELAR					718	718	1010	1010
sp|Q5RI15|COX20_HUMAN	A(+42.01)APPEPGEPEERK					2270	2270	2580	2580
sp|Q3MHD2|LSM12_HUMAN	A(+42.01)APPGEYFSVGSQVSC(+57.02)R					12000	12000	12300	12300
sp|Q12981|SEC20_HUMAN	A(+42.01)APQDVHVR					762	762
sp|Q9UBB4|ATX10_HUMAN	A(+42.01)APRPPPAR					8100	8100	7950	7950
sp|Q15942|ZYX_HUMAN	A(+42.01)APRPSPAISVSVSAPAFYAPQK					5130	5130	5530	1170
sp|Q15942|ZYX_HUMAN	A(+42.01)APRPSPAISVSVSAPAFYAPQKK					452	452	787	787
sp|P42575|CASP2_HUMAN	A(+42.01)APSAGSWSTFQHK					377	377
sp|Q92979|NEP1_HUMAN	A(+42.01)APSDGFK(+114.04)PR			995	1460
sp|Q92979|NEP1_HUMAN	A(+42.01)APSDGFKPR					3500	3500	3390	3390
sp|Q4VC31|MIX23_HUMAN	A(+42.01)APSGGVNC(+57.02)EEFAEFQELLK					959	959	2070	2070
sp|O60925|PFD1_HUMAN	A(+42.01)APVDLELK(+114.04)K			2040	2540
sp|O60925|PFD1_HUMAN	A(+42.01)APVDLELKK					3580	3580	3480	3480
sp|O60925|PFD1_HUMAN	A(+42.01)APVDLELKK(+114.04)			2040
sp|Q13144|EI2BE_HUMAN	A(+42.01)APVVAPPGVVVSR					1320	1320	1670	1670
sp|Q16401|PSMD5_HUMAN	A(+42.01)AQALALLR					670	670	576	576
sp|Q9H7Z6|KAT8_HUMAN	A(+42.01)AQGAAAAVAAGTSGVAGEGEPGPGENAAAEGTAPS(+79.97)PGR	724
sp|P62826|RAN_HUMAN	A(+42.01)AQGEPQVQFK		561			10600	10600	9210	9210
sp|Q6NZ67|MZT2B_HUMAN,sp|Q6P582|MZT2A_HUMAN	A(+42.01)AQGVGPGPGSAAPPGLEAAR					2560	2560		2990
sp|Q6PI98|IN80C_HUMAN	A(+42.01)AQIPIVATTSTPGIVR					1190	1190	1220	1220
sp|O14497|ARI1A_HUMAN	A(+42.01)AQVAPAAASSLGNPPPPPPSELK					1790	1790	1790	1790
sp|Q9UHJ6|SHPK_HUMAN	A(+42.01)ARPITLGIDLGTTSVK					3610	3610	3330	3330
sp|Q13263|TIF1B_HUMAN	A(+42.01)AS(+79.97)AAAASAAAASAASGSPGPGEGSAGGEK	1630
sp|Q7L4I2|RSRC2_HUMAN	A(+42.01)AS(+79.97)DTERDGLAPEK	37700	41600
sp|Q9HCN4|GPN1_HUMAN	A(+42.01)ASAAAAELQASGGPR					2410	2410	2270	2270
sp|Q13263|TIF1B_HUMAN	A(+42.01)ASAAAAS(+79.97)AAAASAASGSPGPGEGSAGGEK
sp|Q13263|TIF1B_HUMAN	A(+42.01)ASAAAASAAAAS(+79.97)AAS(+79.97)GSPGPGEGSAGGEK		537
sp|Q13263|TIF1B_HUMAN	A(+42.01)ASAAAASAAAAS(+79.97)AASGSPGPGEGSAGGEK	9740	39300
sp|Q13263|TIF1B_HUMAN	A(+42.01)ASAAAASAAAAS(+79.97)AASGSPGPGEGSAGGEKR	16100
sp|Q13263|TIF1B_HUMAN	A(+42.01)ASAAAASAAAASAAS(+79.97)GSPGPGEGSAGGEK	537000	352000
sp|Q13263|TIF1B_HUMAN	A(+42.01)ASAAAASAAAASAAS(+79.97)GSPGPGEGSAGGEKR	16100	16100
sp|Q13263|TIF1B_HUMAN	A(+42.01)ASAAAASAAAASAASGS(+79.97)PGPGEGS(+79.97)AGGEK	887	948
sp|Q13263|TIF1B_HUMAN	A(+42.01)ASAAAASAAAASAASGS(+79.97)PGPGEGSAGGEK	979000	795000			21600		21200
sp|Q13263|TIF1B_HUMAN	A(+42.01)ASAAAASAAAASAASGS(+79.97)PGPGEGSAGGEKR	20300	16100
sp|Q13263|TIF1B_HUMAN	A(+42.01)ASAAAASAAAASAASGSPGPGEGS(+79.97)AGGEK
sp|Q13263|TIF1B_HUMAN	A(+42.01)ASAAAASAAAASAASGSPGPGEGSAGGEK					21900	21900	20400	20400
sp|Q13263|TIF1B_HUMAN	A(+42.01)ASAAAASAAAASAASGSPGPGEGSAGGEK(+114.04)R			11600	19300
sp|P14550|AK1A1_HUMAN	A(+42.01)ASC(+57.02)VLLHTGQK					18400	18400	18100	18100
sp|P14550|AK1A1_HUMAN	A(+42.01)ASC(+57.02)VLLHTGQK(+114.04)MPLIGLGTWK			895	641
sp|Q7L4I2|RSRC2_HUMAN	A(+42.01)ASDTERDGLAPEK							227	227
sp|Q8WWH5|TRUB1_HUMAN	A(+42.01)ASEAAVVSS(+79.97)PSLK	1000
sp|Q8ND24|RN214_HUMAN	A(+42.01)ASEVAGVVANAPS(+79.97)PPESSSLC(+57.02)ASK	1760	2030
sp|Q8ND24|RN214_HUMAN	A(+42.01)ASEVAGVVANAPSPPESSSLC(+57.02)AS(+79.97)K		597
sp|Q8ND24|RN214_HUMAN	A(+42.01)ASEVAGVVANAPSPPESSSLC(+57.02)ASK					1150	1150	909	909
sp|O75937|DNJC8_HUMAN	A(+42.01)ASGESGTSGGGGSTEEAFM(+15.99)TFYSEVK
sp|O75937|DNJC8_HUMAN	A(+42.01)ASGESGTSGGGGSTEEAFMTFYSEVK					938	938	1230	1230
sp|Q92905|CSN5_HUMAN	A(+42.01)ASGSGM(+15.99)AQK(+114.04)TWELANNMQEAQSIDEIYK				383
sp|Q92905|CSN5_HUMAN	A(+42.01)ASGSGMAQK(+114.04)TWELANNM(+15.99)QEAQSIDEIYK			72
sp|Q92905|CSN5_HUMAN	A(+42.01)ASGSGMAQK(+114.04)TWELANNMQEAQSIDEIYK			6600	7720
sp|O94826|TOM70_HUMAN	A(+42.01)ASKPVEAAVVAAAVPSSGSGVGGGGTAGPGTGGLPR							735	735
sp|Q9BY32|ITPA_HUMAN	A(+42.01)ASLVGKK					2720	2720	2870	2870
sp|Q9BY32|ITPA_HUMAN	A(+42.01)ASLVGKK(+114.04)			412
sp|Q9Y5Z9|UBIA1_HUMAN	A(+42.01)ASQVLGEK(+114.04)INILSGETVK			469	1550
sp|Q6P587|FAHD1_HUMAN	A(+42.01)ASRPLSR					1320	1320	1080	1080
sp|Q6P587|FAHD1_HUMAN	A(+42.01)ASRPLSRFWEWGKNIVC(+57.02)VGR					920	920	845	845
sp|P41236|IPP2_HUMAN,sp|Q6NXS1|IPP2B_HUMAN	A(+42.01)ASTASHRPIK					5140	5140	5520	5520
sp|Q9UJX2|CDC23_HUMAN	A(+42.01)ASTSMVPVAVTAAVAPVLSINSDFSDLREIK
sp|Q9UJX2|CDC23_HUMAN	A(+42.01)ASTSMVPVAVTAAVAPVLSINSDFSDLREIKK					781	781	742	742
sp|Q92599|SEPT8_HUMAN	A(+42.01)AT(+79.97)DLERFSNAEPEPR		609
sp|O95684-2|CEP43_HUMAN,sp|O95684|CEP43_HUMAN,sp|Q8N103-3|TAGAP_HUMAN	A(+42.01)ATAAAVVAEEDTELRDLLVQTLENSGVLNR
sp|Q9NWT6|HIF1N_HUMAN	A(+42.01)ATAAEAVASGSGEPREEAGALGPAWDESQLR					2630	2630	1510	1510
sp|Q96PM5|ZN363_HUMAN	A(+42.01)ATAREDGASGQER					460	460	454	454
sp|Q02978|M2OM_HUMAN	A(+42.01)ATASAGAGGIDGK(+114.04)PR			744	925
sp|Q02978|M2OM_HUMAN	A(+42.01)ATASAGAGGIDGKPR					25400	25400	25200	25200
sp|Q9UJY4|GGA2_HUMAN	A(+42.01)ATAVAAAVAGTESAQGPPGPAASLELWLNK					3000	3000	2840	2840
sp|O95456|PSMG1_HUMAN	A(+42.01)ATFFGEVVK					16000	16000	14900	14900
sp|O95456|PSMG1_HUMAN	A(+42.01)ATFFGEVVK(+114.04)APC(+57.02)R			6040	6480
sp|Q9BVG4|PBDC1_HUMAN	A(+42.01)ATSGTDEPVSGELVSVAHALSLPAESYGNDPDIEMAWAMR
sp|Q13404|UB2V1_HUMAN	A(+42.01)ATTGSGVK(+114.04)VPR			863	1030
sp|Q96CB8|INT12_HUMAN	A(+42.01)ATVNLELDPIFLK					653	653	745	745
sp|Q6Y1H2|HACD2_HUMAN	A(+42.01)AVAATAAAK(+114.04)GNGGGGGR			422	400
sp|Q96EB1|ELP4_HUMAN	A(+42.01)AVATC(+57.02)GSVAASTGSAVATASK					282	282	443	443
sp|P17858|PFKAL_HUMAN	A(+42.01)AVDLEK(+114.04)LR			477	589
sp|Q9H6E5|STPAP_HUMAN	A(+42.01)AVDS(+79.97)DVESLPR	3140	2940
sp|Q7Z7F7|RM55_HUMAN	A(+42.01)AVGSLLGRLR							232
sp|P40227|TCPZ_HUMAN	A(+42.01)AVK(+114.04)TLNPK			4850	5610
sp|P40227|TCPZ_HUMAN	A(+42.01)AVK(+114.04)TLNPK(+114.04)AEVAR				1580
sp|Q9BRP1|PDD2L_HUMAN	A(+42.01)AVLK(+114.04)PVLLGLR			1130
sp|Q9BRP1|PDD2L_HUMAN	A(+42.01)AVLKPVLLGLR					1870	1870	1930	1930
sp|P12270|TPR_HUMAN	A(+42.01)AVLQQVLER					8500	8500	8250	8250
sp|Q9Y5X3|SNX5_HUMAN	A(+42.01)AVPELLQQQEEDR							519	519
sp|Q9Y5X3|SNX5_HUMAN	A(+42.01)AVPELLQQQEEDRSK					15200	15200	15800	15800
sp|Q15046|SYK_HUMAN	A(+42.01)AVQAAEVK(+114.04)VDGSEPK			1940	2630
sp|Q15046|SYK_HUMAN	A(+42.01)AVQAAEVKVDGSEPK					2360	2360	2310	2310
sp|Q9Y312|AAR2_HUMAN	A(+42.01)AVQMDPELAK(+114.04)R			602	669
sp|Q6AI08|HEAT6_HUMAN	A(+42.01)AVQVVGSWPSVQPR					931	931	1200	1200
sp|Q8N490|PNKD_HUMAN	A(+42.01)AVVAATALK(+114.04)GR				691
sp|Q92785|REQU_HUMAN	A(+42.01)AVVENVVK					1010	1010	995	995
sp|Q92785|REQU_HUMAN	A(+42.01)AVVENVVK(+114.04)LLGEQYYK			917	1210
sp|P18669|PGAM1_HUMAN,sp|Q8N0Y7|PGAM4_HUMAN	A(+42.01)AYK(+114.04)LVLIR			232000	276000
sp|O75340|PDCD6_HUMAN	A(+42.01)AYSYRPGPGAGPGPAAGAALPDQSFLWNVFQR					453	453	597	597
sp|Q9H0W9|CK054_HUMAN	A(+42.01)C(+57.02)AEFSFHVPSLEELAGVMQK					2070	2070	1800	1800
sp|P36578|RL4_HUMAN	A(+42.01)C(+57.02)ARPLISVYSEK					70200	70200	68200	68200
sp|P09382|LEG1_HUMAN	A(+42.01)C(+57.02)GLVASNLNLKPGEC(+57.02)LR					20400	20400	21200	21200
sp|P06703|S10A6_HUMAN	A(+42.01)C(+57.02)PLDQAIGLLVAIFHK
sp|P06703|S10A6_HUMAN	A(+42.01)C(+57.02)PLDQAIGLLVAIFHKYSGR
sp|P26447|S10A4_HUMAN	A(+42.01)C(+57.02)PLEK(+114.04)ALDVMVSTFHK
sp|Q93100-2|KPBB_HUMAN	A(+42.01)C(+57.02)S(+79.97)PDAVVS(+79.97)PSSAFLR	1170	1160
sp|Q93100-2|KPBB_HUMAN	A(+42.01)C(+57.02)S(+79.97)PDAVVSPSSAFLR	1590	1550
sp|Q9H2M9|RBGPR_HUMAN	A(+42.01)C(+57.02)SIVQFC(+57.02)YFQDLQAAR				463
sp|Q7LBC6|KDM3B_HUMAN	A(+42.01)DAAASPVGKR							968	968
sp|Q7Z7C8|TAF8_HUMAN	A(+42.01)DAAATAGAGGSGTR					207	207	1280	1280
sp|Q9Y6C9|MTCH2_HUMAN	A(+42.01)DAASQVLLGSGLTILSQPLM(+15.99)YVK
sp|Q9Y6C9|MTCH2_HUMAN	A(+42.01)DAASQVLLGSGLTILSQPLMYVK					1890	1890	1880	1880
sp|P42285|MTREX_HUMAN	A(+42.01)DAFGDELFSVFEGDSTTAAGTK					511	511	303	303
sp|P42285|MTREX_HUMAN	A(+42.01)DAFGDELFSVFEGDSTTAAGTK(+114.04)K
sp|P42285|MTREX_HUMAN	A(+42.01)DAFGDELFSVFEGDSTTAAGTKK					2530	2530	8890	8890
sp|Q14978-3|NOLC1_HUMAN	A(+42.01)DAGIRR					5200	5200	6090	6090
sp|O94874|UFL1_HUMAN	A(+42.01)DAWEEIRR					1170	1170	1110	1110
sp|P15880|RS2_HUMAN	A(+42.01)DDAGAAGGPGGPGGPGMGNR					385	385	361	361
sp|Q96GQ5|RUSF1_HUMAN	A(+42.01)DDAGLETPLC(+57.02)SEQFGSGEAR					400	400
sp|Q14498|RBM39_HUMAN	A(+42.01)DDIDIEAM(+15.99)LEAPYKK							311
sp|Q14498|RBM39_HUMAN	A(+42.01)DDIDIEAMLEAPYK					433	433	345	345
sp|Q14498|RBM39_HUMAN	A(+42.01)DDIDIEAMLEAPYK(+114.04)K				1150
sp|Q14498|RBM39_HUMAN	A(+42.01)DDIDIEAMLEAPYKK					7510	7510	7600	7600
sp|Q14498|RBM39_HUMAN	A(+42.01)DDIDIEAMLEAPYKK(+114.04)			708	1150
sp|P63241|IF5A1_HUMAN,sp|Q6IS14|IF5AL_HUMAN	A(+42.01)DDLDFETGDAGASATFPM(+15.99)QC(+57.02)SALR					1350	1350	1500	1500
sp|P63241|IF5A1_HUMAN,sp|Q6IS14|IF5AL_HUMAN	A(+42.01)DDLDFETGDAGASATFPM(+15.99)QC(+57.02)SALRK					3640	3640	3560	3560
sp|P63241|IF5A1_HUMAN,sp|Q6IS14|IF5AL_HUMAN	A(+42.01)DDLDFETGDAGASATFPMQC(+114.04)SALR						1830		868
sp|P63241|IF5A1_HUMAN,sp|Q6IS14|IF5AL_HUMAN	A(+42.01)DDLDFETGDAGASATFPMQC(+114.04)SALRK						3330		3530
sp|P63241|IF5A1_HUMAN,sp|Q6IS14|IF5AL_HUMAN	A(+42.01)DDLDFETGDAGASATFPMQC(+57.02)SALR					20100	20100	21700	21700
sp|P63241|IF5A1_HUMAN,sp|Q6IS14|IF5AL_HUMAN	A(+42.01)DDLDFETGDAGASATFPMQC(+57.02)SALRK					30300	30300	45900	45900
sp|P62495|ERF1_HUMAN	A(+42.01)DDPSAADRNVEIWK					8380	8380	5640	5640
sp|P55210|CASP7_HUMAN	A(+42.01)DDQGC(+57.02)IEEQGVEDS(+79.97)ANEDSVDAKPDR		280
sp|P62310|LSM3_HUMAN	A(+42.01)DDVDQQQTTNTVEEPLDLIR					11900	11900	10700	10700
sp|Q96EB6|SIR1_HUMAN	A(+42.01)DEAALALQPGGS(+79.97)PSAAGADR	85900	98300
sp|Q96EB6|SIR1_HUMAN	A(+42.01)DEAALALQPGGS(+79.97)PSAAGADREAAS(+79.97)S(+79.97)PAGEPLR		570
sp|Q96EB6|SIR1_HUMAN	A(+42.01)DEAALALQPGGS(+79.97)PSAAGADREAAS(+79.97)SPAGEPLR	4330	3650
sp|Q96EB6|SIR1_HUMAN	A(+42.01)DEAALALQPGGS(+79.97)PSAAGADREAAS(+79.97)SPAGEPLRK	745	1970
sp|Q96EB6|SIR1_HUMAN	A(+42.01)DEAALALQPGGS(+79.97)PSAAGADREAASS(+79.97)PAGEPLR	2140	3640
sp|Q96EB6|SIR1_HUMAN	A(+42.01)DEAALALQPGGS(+79.97)PSAAGADREAASSPAGEPLR	2170	2740
sp|Q96EB6|SIR1_HUMAN	A(+42.01)DEAALALQPGGS(+79.97)PSAAGADREAASSPAGEPLRK	512	727
sp|Q96EB6|SIR1_HUMAN	A(+42.01)DEAALALQPGGSPS(+79.97)AAGADR	127
sp|Q96EB6|SIR1_HUMAN	A(+42.01)DEAALALQPGGSPS(+79.97)AAGADREAASSPAGEPLR	279
sp|Q96EB6|SIR1_HUMAN	A(+42.01)DEAALALQPGGSPS(+79.97)AAGADREAASSPAGEPLRK		727
sp|Q96EB6|SIR1_HUMAN	A(+42.01)DEAALALQPGGSPSAAGADREAAS(+79.97)S(+79.97)PAGEPLR		3640
sp|Q96EB6|SIR1_HUMAN	A(+42.01)DEAALALQPGGSPSAAGADREAASS(+79.97)PAGEPLRK	512
sp|Q86SZ2|TPC6B_HUMAN	A(+42.01)DEALFLLLHNEM(+15.99)VSGVYK
sp|Q86SZ2|TPC6B_HUMAN	A(+42.01)DEALFLLLHNEMVSGVYK					1230	1230	1810	1810
sp|Q96L92|SNX27_HUMAN	A(+42.01)DEDGEGIHPSAPHR					1450	1450	354	354
sp|O15428|PINL_HUMAN,sp|Q13526|PIN1_HUMAN	A(+42.01)DEEKLPPGWEK(+114.04)R			7640	9950
sp|O14737|PDCD5_HUMAN	A(+42.01)DEELEALRR					13100	13100	13200	13200
sp|P49773|HINT1_HUMAN	A(+42.01)DEIAK(+114.04)AQVARPGGDTIFGK			6970	4440
sp|P61956|SUMO2_HUMAN	A(+42.01)DEK(+114.04)PKEGVK(+114.04)TENNDHINLK				843
sp|P61956|SUMO2_HUMAN	A(+42.01)DEKPK(+114.04)EGVK			3120	3710
sp|P61956|SUMO2_HUMAN	A(+42.01)DEKPK(+114.04)EGVK(+114.04)TENNDHINLK			653
sp|P61956|SUMO2_HUMAN	A(+42.01)DEKPK(+114.04)EGVKT(+114.04)ENNDHINLK
sp|Q9NQZ6|ZC4H2_HUMAN	A(+42.01)DEQEIMC(+57.02)K(+114.04)LESIK			856	1110
sp|P52907|CAZA1_HUMAN	A(+42.01)DFDDRVSDEEK					10200	10200	9810	9810
sp|Q15056-2|IF4H_HUMAN	A(+42.01)DFDTYDDRAYSSFGGGR					2450	2450	2800	2800
sp|Q6FI81|CPIN1_HUMAN	A(+42.01)DFGISAGQFVAVVWDK					1750	1750	2080	2080
sp|Q96QR8|PURB_HUMAN	A(+42.01)DGDS(+79.97)GS(+79.97)ERGGGGGPC(+57.02)GFQPASR	14300	13700
sp|P62140|PP1B_HUMAN	A(+42.01)DGELNVDSLITR					5130	5130	4730	4730
sp|P14859-5|PO2F1_HUMAN	A(+42.01)DGGAAS(+79.97)QDESSAAAAAAADSR	2030	2070
sp|P14859-5|PO2F1_HUMAN	A(+42.01)DGGAASQDESSAAAAAAADSR					2210	2210	1210	1210
sp|O60504-2|VINEX_HUMAN	A(+42.01)DGGS(+79.97)PFLGR	20800	21300
sp|O60504-2|VINEX_HUMAN	A(+42.01)DGGS(+79.97)PFLGRR	3190	3240
sp|Q9Y285|SYFA_HUMAN	A(+42.01)DGQVAELLLR					13500	13500	13500	13500
sp|Q99733|NP1L4_HUMAN	A(+42.01)DHS(+79.97)FS(+79.97)DGVPS(+79.97)DSVEAAK	29600	31200
sp|Q99733|NP1L4_HUMAN	A(+42.01)DHS(+79.97)FS(+79.97)DGVPSDSVEAAK	59500	32900
sp|Q99733|NP1L4_HUMAN	A(+42.01)DHS(+79.97)FSDGVPS(+79.97)DSVEAAK	14000	34100
sp|Q99733|NP1L4_HUMAN	A(+42.01)DHS(+79.97)FSDGVPSDS(+79.97)VEAAK	1820
sp|Q99733|NP1L4_HUMAN	A(+42.01)DHS(+79.97)FSDGVPSDSVEAAK	43900	43200
sp|Q99733|NP1L4_HUMAN	A(+42.01)DHSFS(+79.97)DGVPS(+79.97)DSVEAAK	61000	73500
sp|Q99733|NP1L4_HUMAN	A(+42.01)DHSFS(+79.97)DGVPSDSVEAAK	59000	29300
sp|Q99733|NP1L4_HUMAN	A(+42.01)DHSFSDGVPS(+79.97)DSVEAAK	6330	65100			1200		1390
sp|Q99733|NP1L4_HUMAN	A(+42.01)DHSFSDGVPSDSVEAAK					21000	21000	21700	21700
sp|Q99733|NP1L4_HUMAN	A(+42.01)DHSFSDGVPSDSVEAAK(+114.04)NASNTEK			2460	3130
sp|Q9UIA9|XPO7_HUMAN	A(+42.01)DHVQSLAQLENLC(+57.02)K					6010	6010	6030	6030
sp|P55209|NP1L1_HUMAN	A(+42.01)DIDNKEQS(+79.97)ELDQDLDDVEEVEEEETGEETK		619
sp|P55209|NP1L1_HUMAN	A(+42.01)DIDNKEQSELDQDLDDVEEVEEEETGEETK					1690	1690	1630	1630
sp|P55209|NP1L1_HUMAN	A(+42.01)DIDNKEQSELDQDLDDVEEVEEEETGEETK(+114.04)LK				295
sp|Q9BWU0|NADAP_HUMAN	A(+42.01)DILSQSETLASQDLSGDFK					1670	1670	1200	1200
sp|Q9BY77|PDIP3_HUMAN	A(+42.01)DISLDELIR					762	762	803	803
sp|Q9BY77|PDIP3_HUMAN	A(+42.01)DISLDELIRK					4160	4160	4050	4050
sp|Q09028|RBBP4_HUMAN	A(+42.01)DK(+114.04)EAAFDDAVEER			12700	14900
sp|Q86V81|THOC4_HUMAN	A(+42.01)DK(+114.04)MDMSLDDIIK			1760	1920
sp|P63313|TYB10_HUMAN	A(+42.01)DK(+114.04)PDMGEIASFDK			5420	5440
sp|Q86V81|THOC4_HUMAN	A(+42.01)DKM(+15.99)DMSLDDIIK							157	157
sp|Q86V81|THOC4_HUMAN	A(+42.01)DKMDMSLDDIIK					3020	3020	3070	3070
sp|P63313|TYB10_HUMAN	A(+42.01)DKPDM(+15.99)GEIASFDK					10100	10100	10200	10200
sp|P63313|TYB10_HUMAN	A(+42.01)DKPDMGEIASFDK					134000	134000	132000	132000
sp|P63313|TYB10_HUMAN	A(+42.01)DKPDMGEIASFDK(+114.04)AK			6600	7720
sp|P63313|TYB10_HUMAN	A(+42.01)DKPDMGEIASFDKAK(+114.04)			2630
sp|Q9H6Z4|RANB3_HUMAN	A(+42.01)DLANEEK(+114.04)PAIAPPVFVFQK				830
sp|Q9H6Z4-2|RANB3_HUMAN	A(+42.01)DLANEEKPAIAPPVFVFQK					3220	3220	1560	1560
sp|Q9H6Z4|RANB3_HUMAN	A(+42.01)DLANEEKPAIAPPVFVFQK(+114.04)DK				707
sp|P36873|PP1G_HUMAN	A(+42.01)DLDK(+114.04)LNIDSIIQR			4250	3620
sp|P36873|PP1G_HUMAN	A(+42.01)DLDKLNIDSIIQRLLEVRGSKPGK					854	854	530	530
sp|P47755|CAZA2_HUMAN	A(+42.01)DLEEQLSDEEK					2870	2870	3110	3110
sp|O75391|SPAG7_HUMAN	A(+42.01)DLLGSILSSMEKPPSLGDQETR					6790	6790	6500	6500
sp|O75391|SPAG7_HUMAN	A(+42.01)DLLGSILSSMEKPPSLGDQETRR							332	332
sp|P27816|MAP4_HUMAN	A(+42.01)DLSLADALT(+79.97)EPSPDIEGEIK
sp|P27816-5|MAP4_HUMAN	A(+42.01)DLSLADALTEPSPDIEGEIK					556	556	765	765
sp|P27816|MAP4_HUMAN	A(+42.01)DLSLADALTEPSPDIEGEIK(+114.04)R			154	75
sp|P27816-5|MAP4_HUMAN	A(+42.01)DLSLADALTEPSPDIEGEIKR					17000	17000	23500	23500
sp|Q01518|CAP1_HUMAN	A(+42.01)DM(+15.99)QNLVER							226	226
sp|Q8WVC0|LEO1_HUMAN	A(+42.01)DMEDLFGS(+79.97)DADS(+79.97)EAER	3240	3330
sp|Q01518|CAP1_HUMAN	A(+42.01)DMQNLVER					4640	4640	4390	4390
sp|O00629|IMA3_HUMAN	A(+42.01)DNEK(+114.04)LDNQR			502	399
sp|P29083|T2EA_HUMAN	A(+42.01)DPDVLTEVPAALK							697	697
sp|P29083|T2EA_HUMAN	A(+42.01)DPDVLTEVPAALK(+114.04)R			1190
sp|P29083|T2EA_HUMAN	A(+42.01)DPDVLTEVPAALKR					1760	1760	1840	1840
sp|P29218|IMPA1_HUMAN	A(+42.01)DPWQEC(+57.02)MDYAVTLAR					690	690	419	419
sp|P62913-2|RL11_HUMAN	A(+42.01)DQGEK(+114.04)ENPMR			1490	1880
sp|P0DP23|CALM1_HUMAN,sp|P0DP24|CALM2_HUMAN,sp|P0DP25|CALM3_HUMAN	A(+42.01)DQLTEEQIAEFK	1110	1310			36800	36800	34300	34300
sp|P0DP23|CALM1_HUMAN,sp|P0DP24|CALM2_HUMAN,sp|P0DP25|CALM3_HUMAN	A(+42.01)DQLTEEQIAEFK(+114.04)EAFSLFDK			870	1320
sp|P0DP23|CALM1_HUMAN,sp|P0DP24|CALM2_HUMAN,sp|P0DP25|CALM3_HUMAN	A(+42.01)DQLTEEQIAEFK(+114.04)EAFSLFDKDGDGTITTK
sp|P0DP23|CALM1_HUMAN,sp|P0DP24|CALM2_HUMAN,sp|P0DP25|CALM3_HUMAN	A(+42.01)DQLTEEQIAEFKEAFS(+114.04)LFDKDGDGTITTK
sp|P0DP23|CALM1_HUMAN,sp|P0DP24|CALM2_HUMAN,sp|P0DP25|CALM3_HUMAN	A(+42.01)DQLTEEQIAEFKEAFSLFDKDGDGTITTK(+114.04)ELGTVMR
sp|Q15054|DPOD3_HUMAN	A(+42.01)DQLYLENIDEFVTDQNK					1430	1430	1390	1390
sp|Q16204|CCDC6_HUMAN	A(+42.01)DS(+79.97)ASESDTDGAGGNSSSSAAMQSSC(+57.02)SSTSGGGGGGGGGGGGGK	1450	1380
sp|Q8IV50|LYSM2_HUMAN	A(+42.01)DS(+79.97)SPALSLR		344
sp|Q16204|CCDC6_HUMAN	A(+42.01)DSASES(+79.97)DT(+79.97)DGAGGNSSSSAAMQSSC(+57.02)SSTSGGGGGGGGGGGGGK		864
sp|Q16204|CCDC6_HUMAN	A(+42.01)DSASES(+79.97)DTDGAGGNSS(+79.97)S(+79.97)SAAMQSSC(+57.02)SSTSGGGGGGGGGGGGGK		184
sp|Q16204|CCDC6_HUMAN	A(+42.01)DSASESDTDGAGGNSSSSAAMQSSC(+57.02)S(+79.97)S(+79.97)TSGGGGGGGGGGGGGK	670
sp|P07741|APT_HUMAN	A(+42.01)DSELQLVEQR					3020	3020	2410	2410
sp|Q8NFQ8|TOIP2_HUMAN	A(+42.01)DSGLREPQEDSQK					1080	1080	1410	1410
sp|Q96C90|PP14B_HUMAN	A(+42.01)DSGTAGGAALAAPAPGPGSGGPGPR					4810	4810	5410	5410
sp|Q8IV50|LYSM2_HUMAN	A(+42.01)DSS(+79.97)PALSLR	244	344
sp|Q7Z3K3|POGZ_HUMAN	A(+42.01)DTDLFMEC(+57.02)EEEELEPWQK					780	780	719	719
sp|Q9NY33|DPP3_HUMAN	A(+42.01)DTQYILPNDIGVSSLDC(+57.02)R					1290	1290	1390	1390
sp|P57088|TMM33_HUMAN	A(+42.01)DTTPNGPQGAGAVQFMMTNK					932	932
sp|Q9UBF6|RBX2_HUMAN	A(+42.01)DVEDGEETC(+57.02)ALASHSGSSGSK					698	698	1350	1350
sp|P17252|KPCA_HUMAN	A(+42.01)DVFPGNDSTASQDVANR					942	942	1020	1020
sp|Q9Y5S9|RBM8A_HUMAN	A(+42.01)DVLDLHEAGGEDFAM(+15.99)DEDGDES(+79.97)IHK		1170
sp|Q9Y5S9|RBM8A_HUMAN	A(+42.01)DVLDLHEAGGEDFAM(+15.99)DEDGDESIHK					3200	3200	3040	3040
sp|Q9Y5S9|RBM8A_HUMAN	A(+42.01)DVLDLHEAGGEDFAMDEDGDESIHK					15200	15200	13300	13300
sp|Q9Y5S9|RBM8A_HUMAN	A(+42.01)DVLDLHEAGGEDFAMDEDGDESIHK(+114.04)LK			1510	906
sp|Q6P1J9|CDC73_HUMAN	A(+42.01)DVLSVLR					2210	2210	1890	1890
sp|Q96AE4|FUBP1_HUMAN	A(+42.01)DYSTVPPPSSGSAGGGGGGGGGGGVNDAFK					3800	3800	3130	3040
sp|Q96JB2|COG3_HUMAN	A(+42.01)EAALLLLPEAAAERDAR					491	491	536	536
sp|Q9NZ52|GGA3_HUMAN	A(+42.01)EAEGESLESWLNK(+114.04)ATNPSNR
sp|Q86VR2|RETR3_HUMAN	A(+42.01)EAEGVPTTPGPASGSTFR					690	690	768	768
sp|Q9Y2D5|PLAK2_HUMAN	A(+42.01)EAELHK					580	580
sp|Q96P48|ARAP1_HUMAN	A(+42.01)EAGDAALSVAEWLR					1590	1590	1500	1500
sp|Q16254|E2F4_HUMAN	A(+42.01)EAGPQAPPPPGT(+79.97)PSR	2310
sp|Q12778|FOXO1_HUMAN	A(+42.01)EAPQVVEIDPDFEPLPRPR					2410	2410	256	256
sp|Q9BV68|RN126_HUMAN	A(+42.01)EAS(+79.97)PHPGR	169	356
sp|Q9Y4L5|RN115_HUMAN	A(+42.01)EASAAGADSGAAVAAHR					1590	1590
sp|Q9BV68|RN126_HUMAN	A(+42.01)EASPHPGR					1060	1060	862	862
sp|Q6P1K2|PMF1_HUMAN	A(+42.01)EASSANLGSGC(+57.02)EEK					1030	1030	919	919
sp|Q6P1K2|PMF1_HUMAN	A(+42.01)EASSANLGSGC(+57.02)EEK(+114.04)R			1310	1370
sp|Q8NCE0|SEN2_HUMAN	A(+42.01)EAVFHAPK					618	618	559	559
sp|Q9NVE7|PANK4_HUMAN	A(+42.01)EC(+57.02)GASGSGSSGDSLDK					250	250	343	343
sp|P14854|CX6B1_HUMAN	A(+42.01)EDMETK(+114.04)IK			1280	1600
sp|P54274|TERF1_HUMAN	A(+42.01)EDVSS(+79.97)AAPS(+79.97)PR	895	934
sp|P54274|TERF1_HUMAN	A(+42.01)EDVSSAAPS(+79.97)PR	5790	6110
sp|Q9P2R3|ANFY1_HUMAN	A(+42.01)EEEVAKLEK							1020	1020
sp|P25398|RS12_HUMAN	A(+42.01)EEGIAAGGVM(+15.99)DVNTALQEVLK					28700	28700	15700	15700
sp|P25398|RS12_HUMAN	A(+42.01)EEGIAAGGVMDVNTALQEVLK			5240	6100	193000	193000	150000	150000
sp|P25398|RS12_HUMAN	A(+42.01)EEGIAAGGVMDVNTALQEVLK(+114.04)TALIHDGLAR
sp|O00299|CLIC1_HUMAN	A(+42.01)EEQPQVELFVK					1260	1260
sp|O00299|CLIC1_HUMAN	A(+42.01)EEQPQVELFVK(+114.04)AGSDGAK			108
sp|Q9Y4E8|UBP15_HUMAN	A(+42.01)EGGAADLDTQRSDIATLLK					1890	1890	1760	1760
sp|P07311|ACYP1_HUMAN	A(+42.01)EGNTLISVDYEIFGK					1370	1370	1640	1640
sp|Q9H2C0|GAN_HUMAN	A(+42.01)EGSAVSDPQHAAR					1150	1150	949	949
sp|Q96G46|DUS3L_HUMAN	A(+42.01)EGTAEAPLENGGGGDSGAGALER								4390
sp|P60510|PP4C_HUMAN	A(+42.01)EISDLDRQIEQLR					2220	2220	2070	2070
sp|P60510|PP4C_HUMAN	A(+42.01)EISDLDRQIEQLRR					5170		5370	5370
sp|Q9BTT4|MED10_HUMAN	A(+42.01)EK(+114.04)FDHLEEHLEK			1340	1750
sp|Q16659|MK06_HUMAN	A(+42.01)EK(+114.04)FESLMNIHGFDLGSR			3000	3590
sp|Q16659|MK06_HUMAN	A(+42.01)EKFES(+114.04)LMNIHGFDLGSR				1050
sp|Q14258|TRI25_HUMAN	A(+42.01)ELC(+57.02)PLAEELSC(+57.02)SIC(+57.02)LEPFK					423	423	315	315
sp|Q8TCF1|ZFAN1_HUMAN	A(+42.01)ELDIGQHC(+57.02)QVEHC(+57.02)R					1270	1270	1170	1170
sp|Q6N043-2|Z280D_HUMAN	A(+42.01)ELFMEC(+57.02)EEEELEPWQK(+114.04)K			175
sp|Q6N043-2|Z280D_HUMAN	A(+42.01)ELFMEC(+57.02)EEEELEPWQKK(+114.04)				370
sp|Q14244|MAP7_HUMAN	A(+42.01)ELGAGGDGHR					2450	2450	2290	2290
sp|Q14244|MAP7_HUMAN	A(+42.01)ELGAGGDGHRGGDGAVR					1030	1030	720	720
sp|Q9Y5J9|TIM8B_HUMAN	A(+42.01)ELGEADEAELQR					5100	5100	4750	4750
sp|Q9NQ48|LZTL1_HUMAN	A(+42.01)ELGLNEHHQNEVINYMR					949	949	1210	1210
sp|Q99941|ATF6B_HUMAN	A(+42.01)ELMLLSEIADPTR							70	70
sp|Q9NUQ6-2|SPS2L_HUMAN	A(+42.01)ELNTHVNVK							1570	1570
sp|Q9NUQ6|SPS2L_HUMAN	A(+42.01)ELNTHVNVK(+114.04)EK			1170	1160
sp|Q9NUQ6|SPS2L_HUMAN	A(+42.01)ELNTHVNVKEK(+114.04)			452
sp|Q9NYB9|ABI2_HUMAN	A(+42.01)ELQMLLEEEIPGGR							243	243
sp|Q9NYB9|ABI2_HUMAN	A(+42.01)ELQMLLEEEIPGGRR					606	606
sp|Q8IZP0|ABI1_HUMAN	A(+42.01)ELQMLLEEEIPSGK					1410	1410	1290	1290
sp|P38117|ETFB_HUMAN	A(+42.01)ELRVLVAVKRVIDYAVKIR
sp|P45974-2|UBP5_HUMAN	A(+42.01)ELSEEALLSVLPTIR					10400	10400	10700	10700
sp|P45974-2|UBP5_HUMAN	A(+42.01)ELSEEALLSVLPTIRVPK					665	665	660	660
sp|Q04323|UBXN1_HUMAN	A(+42.01)ELTALESLIEM(+15.99)GFPR					516	516
sp|Q04323|UBXN1_HUMAN	A(+42.01)ELTALESLIEMGFPR					1080	1080	1320	1320
sp|Q96I24|FUBP3_HUMAN	A(+42.01)ELVQGQSAPVGM(+15.99)K							211	211
sp|Q96I24|FUBP3_HUMAN	A(+42.01)ELVQGQSAPVGM(+15.99)K(+114.04)AEGFVDALHR			455	507
sp|Q96I24|FUBP3_HUMAN	A(+42.01)ELVQGQSAPVGMK							3670	3670
sp|Q96I24|FUBP3_HUMAN	A(+42.01)ELVQGQSAPVGMK(+114.04)AEGFVDALHR			9640	11100
sp|Q9HD15|SRA1_HUMAN	A(+42.01)ELYVKPGNK					410	410
sp|Q13838|DX39B_HUMAN	A(+42.01)ENDVDNELLDYEDDEVETAAGGDGAEAPAK					1540	1540	3030	3030
sp|Q13838|DX39B_HUMAN	A(+42.01)ENDVDNELLDYEDDEVETAAGGDGAEAPAKK					27000	27000	23900	23900
sp|P05455|LA_HUMAN	A(+42.01)ENGDNEK(+114.04)M(+15.99)AALEAK			869	1060
sp|P05455|LA_HUMAN	A(+42.01)ENGDNEK(+114.04)MAALEAK			4720	6050
sp|Q9UHD9|UBQL2_HUMAN	A(+42.01)ENGESSGPPRPSR					786	786	696	696
sp|Q9NXV2|KCTD5_HUMAN	A(+42.01)ENHC(+57.02)ELLS(+79.97)PAR	899
sp|O00505|IMA4_HUMAN	A(+42.01)ENPSLENHR					3700	3700	3650	3650
sp|Q09472|EP300_HUMAN	A(+42.01)ENVVEPGPPS(+79.97)AK	951	1110
sp|Q9NQT5|EXOS3_HUMAN	A(+42.01)EPASVAAESLAGSR					5590	5590	5810	5810
sp|Q9H098|F107B_HUMAN	A(+42.01)EPDYIEDDNPELIRPQK					2340	2340	3210	3210
sp|Q13164|MK07_HUMAN	A(+42.01)EPLKEEDGEDGSAEPPGPVK					1530	1530	1650	1650
sp|Q9Y5Z4|HEBP2_HUMAN	A(+42.01)EPLQPDPGAAEDAAAQAVETPGWK							631	631
sp|Q6PCB5|RSBNL_HUMAN	A(+42.01)EPPS(+79.97)PVHC(+57.02)VAAAAPTATVSEKEPFGK		1550
sp|Q04760|LGUL_HUMAN	A(+42.01)EPQPPSGGLTDEAALSC(+57.02)C(+57.02)SDADPSTK					7280	7280	8220	8220
sp|O95197|RTN3_HUMAN	A(+42.01)EPSAATQSHSISSSSFGAEPSAPGGGGS(+79.97)PGAC(+57.02)PALGTK	21500	8020			489
sp|O95197|RTN3_HUMAN	A(+42.01)EPSAATQSHSISSSSFGAEPSAPGGGGSPGAC(+57.02)PALGTK					12300	12300	15000	15000
sp|Q8TCJ2|STT3B_HUMAN	A(+42.01)EPSAPES(+114.04)KHK			165
sp|Q8TCJ2|STT3B_HUMAN	A(+42.01)EPSAPESK(+114.04)HK			608	807
sp|Q9NRR5|UBQL4_HUMAN	A(+42.01)EPSGAETRPPIR					3600	3600	3540	3540
sp|O00148|DX39A_HUMAN	A(+42.01)EQDVENDLLDYDEEEEPQAPQESTPAPPK							650	650
sp|O00148|DX39A_HUMAN	A(+42.01)EQDVENDLLDYDEEEEPQAPQESTPAPPKK							108	108
sp|P52565|GDIR1_HUMAN	A(+42.01)EQEPTAEQLAQIAAENEEDEHS(+79.97)VNYKPPAQK		1870
sp|P52565|GDIR1_HUMAN	A(+42.01)EQEPTAEQLAQIAAENEEDEHSVNYKPPAQK					549	549	692	692
sp|O15541|R113A_HUMAN	A(+42.01)EQLS(+79.97)PGK	445	431
sp|P00167|CYB5_HUMAN	A(+42.01)EQSDEAVK(+114.04)YYTLEEIQK			3530	4850
sp|P11413|G6PD_HUMAN	A(+42.01)EQVALSR					1150	1150	1430	1430
sp|Q5VZL5|ZMYM4_HUMAN	A(+42.01)EREVESGPRK					181	181	311	311
sp|P13984|T2FB_HUMAN	A(+42.01)ERGELDLTGAK					3850	3850	3650	3650
sp|Q9NRF9|DPOE3_HUMAN	A(+42.01)ERPEDLNLPNAVITR					5430	5430	5450	5450
sp|O60869|EDF1_HUMAN	A(+42.01)ES(+79.97)DWDTVTVLR	1500	1610
sp|Q8NEG4|FA83F_HUMAN	A(+42.01)ES(+79.97)QLNC(+57.02)LDEAHVNEK	9380	9400
sp|P49736|MCM2_HUMAN	A(+42.01)ES(+79.97)S(+79.97)ES(+79.97)FTMASSPAQR	5730	3170
sp|P49736|MCM2_HUMAN	A(+42.01)ES(+79.97)S(+79.97)ESFTM(+15.99)ASSPAQR	1070	1130
sp|P49736|MCM2_HUMAN	A(+42.01)ES(+79.97)S(+79.97)ESFTMASS(+79.97)PAQR	5730	3380
sp|P49736|MCM2_HUMAN	A(+42.01)ES(+79.97)S(+79.97)ESFTMASSPAQR	4620	4720
sp|P49736|MCM2_HUMAN	A(+42.01)ES(+79.97)SES(+79.97)FTM(+15.99)ASS(+79.97)PAQR	374	720
sp|P49736|MCM2_HUMAN	A(+42.01)ES(+79.97)SES(+79.97)FTM(+15.99)ASSPAQR		434
sp|P49736|MCM2_HUMAN	A(+42.01)ES(+79.97)SES(+79.97)FTMASS(+79.97)PAQR	3140	3250
sp|P49736|MCM2_HUMAN	A(+42.01)ES(+79.97)SES(+79.97)FTMASSPAQR		4400
sp|P49736|MCM2_HUMAN	A(+42.01)ES(+79.97)SESFTMASS(+79.97)PAQR	5670
sp|P49736|MCM2_HUMAN	A(+42.01)ES(+79.97)SESFTMASSPAQR	256000	3860
sp|O60869|EDF1_HUMAN	A(+42.01)ESDWDTVTVLR					1100	1100	1170	1170
sp|O60869|EDF1_HUMAN	A(+42.01)ESDWDTVTVLRK					7700	7700	7230	7230
sp|Q9UMX0|UBQL1_HUMAN	A(+42.01)ESGES(+79.97)GGPPGSQDSAAGAEGAGAPAAAASAEPK
sp|Q9UMX0|UBQL1_HUMAN	A(+42.01)ESGESGGPPGS(+79.97)QDSAAGAEGAGAPAAAASAEPK	181	1360
sp|Q9UMX0|UBQL1_HUMAN	A(+42.01)ESGESGGPPGSQDSAAGAEGAGAPAAAASAEPK					4300	4300	12000	12000
sp|Q86UA6|RIP_HUMAN	A(+42.01)ESLRS(+79.97)PR		2920
sp|P49736|MCM2_HUMAN	A(+42.01)ESS(+79.97)ESFTM(+15.99)ASS(+79.97)PAQR	3250	3400
sp|P49736|MCM2_HUMAN	A(+42.01)ESS(+79.97)ESFTM(+15.99)ASSPAQR	410	1290
sp|P49736|MCM2_HUMAN	A(+42.01)ESS(+79.97)ESFTMAS(+79.97)SPAQR		3850
sp|P49736|MCM2_HUMAN	A(+42.01)ESS(+79.97)ESFTMASS(+79.97)PAQR	2420	8410
sp|P49736|MCM2_HUMAN	A(+42.01)ESS(+79.97)ESFTMASSPAQR	5710	261000
sp|P49736|MCM2_HUMAN	A(+42.01)ESSES(+79.97)FTM(+15.99)ASS(+79.97)PAQR	3250
sp|P49736|MCM2_HUMAN	A(+42.01)ESSES(+79.97)FTMASS(+79.97)PAQR		6170
sp|P49736|MCM2_HUMAN	A(+42.01)ESSESFTM(+15.99)ASS(+79.97)PAQR	82200	90200
sp|P49736|MCM2_HUMAN	A(+42.01)ESSESFTMAS(+79.97)S(+79.97)PAQR	1200	1430
sp|P49736|MCM2_HUMAN	A(+42.01)ESSESFTMAS(+79.97)SPAQR	392
sp|P49736|MCM2_HUMAN	A(+42.01)ESSESFTMASS(+79.97)PAQR	259000	266000			1870		2440
sp|P49736|MCM2_HUMAN	A(+42.01)ESSESFTMASS(+79.97)PAQRR	3640	1060			797		940
sp|P49736|MCM2_HUMAN	A(+42.01)ESSESFTMASSPAQR					3740	3740	4070	4070
sp|O75506|HSBP1_HUMAN	A(+42.01)ETDPK(+114.04)TVQDLTSVVQTLLQQMQDK				194
sp|Q9UKY7|CDV3_HUMAN	A(+42.01)ETEERS(+79.97)LDNFFAK	502	658
sp|Q08945|SSRP1_HUMAN	A(+42.01)ETLEFNDVYQEVK					19200	19200	18400	18400
sp|Q08945|SSRP1_HUMAN	A(+42.01)ETLEFNDVYQEVK(+114.04)GSMNDGR			2630	3660
sp|Q15424|SAFB1_HUMAN	A(+42.01)ETLSGLGDSGAAGAAALSS(+79.97)ASSETGTRR		1500
sp|Q15424|SAFB1_HUMAN	A(+42.01)ETLSGLGDSGAAGAAALSSAS(+79.97)SETGTRR	1280
sp|Q15424|SAFB1_HUMAN	A(+42.01)ETLSGLGDSGAAGAAALSSASS(+79.97)ETGTR	1090	817
sp|Q15424|SAFB1_HUMAN	A(+42.01)ETLSGLGDSGAAGAAALSSASSETGTR					1020	1020	1000	1000
sp|Q15424|SAFB1_HUMAN	A(+42.01)ETLSGLGDSGAAGAAALSSASSETGTRR					1710	1710	5510	5510
sp|O60493|SNX3_HUMAN	A(+42.01)ETVADTRR					3540	3540	3590	3590
sp|Q8TF09|DLRB2_HUMAN,sp|Q9NP97-2|DLRB1_HUMAN,sp|Q9NP97|DLRB1_HUMAN	A(+42.01)EVEETLK(+114.04)R			3650	3300
sp|P62841|RS15_HUMAN	A(+42.01)EVEQK(+114.04)K(+114.04)K(+114.04)R				93
sp|P62841|RS15_HUMAN	A(+42.01)EVEQKK					930	930	1010	1010
sp|P62841|RS15_HUMAN	A(+42.01)EVEQKKK(+114.04)			536	701
sp|P40429|RL13A_HUMAN	A(+42.01)EVQVLVLDGR			4050	4630	28100	28100	22700	22700
sp|P40429|RL13A_HUMAN	A(+42.01)EVQVLVLDGRGHLLGR				224	3950	3950	1370	1370
sp|P40429|RL13A_HUMAN	A(+42.01)EVQVLVLDGRGHLLGRLAAIVAK
sp|P40429|RL13A_HUMAN	A(+42.01)EVQVLVLDGRGHLLGRLAAIVAKQVLLGR					2930	2930	2250	2250
sp|P40429|RL13A_HUMAN	A(+42.01)EVQVLVLDGRGHLLGRLAAIVAKQVLLGRK					12200	12200	10400	10400
sp|Q8IVM0|CCD50_HUMAN	A(+42.01)EVSIDQSK(+114.04)LPGVK			1600	1430
sp|P60228|EIF3E_HUMAN	A(+42.01)EYDLTTR					2280	2280	1790	1790
sp|Q15121|PEA15_HUMAN	A(+42.01)EYGTLLQDLTNNITLEDLEQLK
sp|Q01081-2|U2AF1_HUMAN,sp|Q01081-3|U2AF1_HUMAN,sp|Q01081|U2AF1_HUMAN,sp|Q8WU68-2|U2AF4_HUMAN,sp|Q8WU68-3|U2AF4_HUMAN,sp|Q8WU68|U2AF4_HUMAN	A(+42.01)EYLASIFGTEK			110		26900	26900	27000	27000
sp|Q01081-2|U2AF1_HUMAN,sp|Q01081-3|U2AF1_HUMAN,sp|Q01081|U2AF1_HUMAN,sp|Q8WU68-2|U2AF4_HUMAN,sp|Q8WU68-3|U2AF4_HUMAN,sp|Q8WU68|U2AF4_HUMAN	A(+42.01)EYLASIFGTEK(+114.04)DK			2640	3120
sp|Q14331|FRG1_HUMAN	A(+42.01)EYSYVK(+114.04)STK			488	675
sp|P30520|PURA2_HUMAN	A(+42.01)FAETYPAASSLPNGDC(+57.02)GRPR					1550	1550	337	337
sp|O43175|SERA_HUMAN	A(+42.01)FANLRK					53600	53600	48400	48400
sp|O75674-2|TM1L1_HUMAN	A(+42.01)FGK(+114.04)SHR			3270	3730
sp|O75674-2|TM1L1_HUMAN	A(+42.01)FGK(+114.04)SHRDPYATSVGHLIEK			922	4730
sp|O75674-2|TM1L1_HUMAN	A(+42.01)FGKS(+114.04)HRDPYATSVGHLIEK			4210
sp|P60866|RS20_HUMAN	A(+42.01)FK(+114.04)DT(+114.04)GKTPVEPEVAIHR			11800
sp|P60866|RS20_HUMAN	A(+42.01)FK(+114.04)DTGK			214000	258000
sp|P60866|RS20_HUMAN	A(+42.01)FK(+114.04)DTGK(+114.04)TPVEPEVAIHR			161000	196000
sp|P60866|RS20_HUMAN	A(+42.01)FK(+114.04)DTGKTPVEPEVAIHR			106000	131000
sp|P60866|RS20_HUMAN	A(+42.01)FKDT(+114.04)GK(+114.04)TPVEPEVAIHR			11800	67900
sp|P60866|RS20_HUMAN	A(+42.01)FKDT(+114.04)GKTPVEPEVAIHR			13600
sp|Q9Y6M9|NDUB9_HUMAN	A(+42.01)FLASGPYLTHQQK					10900	10900	11000	11000
sp|Q9BPZ7|SIN1_HUMAN	A(+42.01)FLDNPTIILAHIR					488	488	490	490
sp|Q9H267|VP33B_HUMAN	A(+42.01)FPHRPDAPELPDFSMLK					691	691
sp|Q96HS1|PGAM5_HUMAN	A(+42.01)FRQALQLAAC(+57.02)GLAGGSAAVLFSAVAVGKPR					1810	1810	1600	1600
sp|A6ND36|FA83G_HUMAN	A(+42.01)FS(+79.97)QVQC(+57.02)LDDNHVNWR	2120	2460
sp|Q86XN6|ZN761_HUMAN	A(+42.01)FSQGLLTFR					302	302
sp|Q9Y6X9|MORC2_HUMAN	A(+42.01)FTNYSSLNR							236	236
sp|Q9Y4A5|TRRAP_HUMAN	A(+42.01)FVATQGATVVDQTTLMK					3740	3740	3360	3360
sp|Q9H9Y4|GPN2_HUMAN	A(+42.01)GAAPTTAFGQAVIGPPGSGK						2060	2270	2270
sp|P19174|PLCG1_HUMAN	A(+42.01)GAAS(+79.97)PC(+57.02)ANGC(+57.02)GPGAPSDAEVLHLC(+57.02)R		164
sp|Q9BXR0|TGT_HUMAN	A(+42.01)GAATQASLESAPR					2330	2330	2380	2380
sp|P63151|2ABA_HUMAN	A(+42.01)GAGGGNDIQWC(+57.02)FSQVK					5180	5180	5270	5270
sp|O95295|SNAPN_HUMAN	A(+42.01)GAGSAAVSGAGT(+79.97)PVAGPTGR	1970	2990
sp|O95295|SNAPN_HUMAN	A(+42.01)GAGSAAVSGAGTPVAGPTGR					2630	2630	2880	2880
sp|Q8NFU3|TSTD1_HUMAN	A(+42.01)GAPTVSLPELR					4000	4000	4040	4040
sp|Q01970|PLCB3_HUMAN	A(+42.01)GAQPGVHALQLEPPTVVETLR					1860	1860	2690	1740
sp|Q01970|PLCB3_HUMAN	A(+42.01)GAQPGVHALQLEPPTVVETLRR					1240	1240	1240	1240
sp|P19525|E2AK2_HUMAN	A(+42.01)GDLSAGFFM(+15.99)EELNTYR							349	349
sp|P19525|E2AK2_HUMAN	A(+42.01)GDLSAGFFMEELNTYR							1560	1560
sp|Q8N371|KDM8_HUMAN	A(+42.01)GDTHC(+57.02)PAEPLAR
sp|Q9H9Q2|CSN7B_HUMAN	A(+42.01)GEQK(+114.04)PSSNLLEQFILLAK			772	633
sp|Q9Y6V7|DDX49_HUMAN	A(+42.01)GFAELGLSSWLVEQC(+57.02)R					1460	1460	1640	1640
sp|O14929|HAT1_HUMAN	A(+42.01)GFGAMEK(+114.04)FLVEYK			3240	4130
sp|P41091|IF2G_HUMAN,sp|Q2VIR3-2|IF2GL_HUMAN,sp|Q2VIR3|IF2GL_HUMAN	A(+42.01)GGEAGVTLGQPHLSR					15900	15900	15600	15600
sp|Q01860|PO5F1_HUMAN	A(+42.01)GHLASDFAFS(+79.97)PPPGGGGDGPGGPEPGWVDPR							292
sp|Q01860|PO5F1_HUMAN	A(+42.01)GHLASDFAFSPPPGGGGDGPGGPEPGWVDPR					24000	24000	23600	23600
sp|Q6ZMG9|CERS6_HUMAN	A(+42.01)GILAWFWNER
sp|P52434|RPAB3_HUMAN	A(+42.01)GILFEDIFDVK					5680	5680	5740	5740
sp|P52434|RPAB3_HUMAN	A(+42.01)GILFEDIFDVK(+114.04)DIDPEGK			149	342
sp|P52434|RPAB3_HUMAN	A(+42.01)GILFEDIFDVKDIDPEGKK(+114.04)			231	302
sp|P06753-2|TPM3_HUMAN	A(+42.01)GITTIEAVK							6670	6670
sp|P06753-2|TPM3_HUMAN	A(+42.01)GITTIEAVKR							2950	2950
sp|P51151|RAB9A_HUMAN	A(+42.01)GK(+114.04)SSLFK			782
sp|Q9NPD3|EXOS4_HUMAN	A(+42.01)GLELLSDQGYR					5540	5540	5670	5670
sp|Q92530|PSMF1_HUMAN	A(+42.01)GLEVLFASAAPAITC(+57.02)R				104	9140	9140	8590	8590
sp|O94760|DDAH1_HUMAN	A(+42.01)GLGHPAAFGR					1190	1190	1300	1300
sp|P67936|TPM4_HUMAN	A(+42.01)GLNSLEAVK
sp|P67936|TPM4_HUMAN	A(+42.01)GLNSLEAVK(+114.04)R			2970	4120
sp|P67936|TPM4_HUMAN	A(+42.01)GLNSLEAVK(+114.04)RK			222	440
sp|P67936|TPM4_HUMAN	A(+42.01)GLNSLEAVKRK(+114.04)				440
sp|Q8NC56|LEMD2_HUMAN	A(+42.01)GLS(+79.97)DLELRR		495
sp|Q8NC56|LEMD2_HUMAN	A(+42.01)GLSDLELRR					833	833	848	848
sp|P33240|CSTF2_HUMAN	A(+42.01)GLTVRDPAVDR							3700	3700
sp|Q96BR5|COA7_HUMAN	A(+42.01)GMVDFQDEEQVK					1030	1030	798	798
sp|P24863|CCNC_HUMAN	A(+42.01)GNFWQSSHYLQWILDK			195
sp|Q9Y4E6|WDR7_HUMAN	A(+42.01)GNSLVLPIVLWGR					211	211
sp|Q8N2U0|TM256_HUMAN	A(+42.01)GPAAAFRR					1210	1210	1310	1310
sp|Q9NY61|AATF_HUMAN	A(+42.01)GPQPLALQLEQLLNPRPSEADPEADPEEATAAR					1410	1410	1100	1100
sp|P61604|CH10_HUMAN	A(+42.01)GQAFR
sp|P61604|CH10_HUMAN	A(+42.01)GQAFRK					40400	40400	41200	41200
sp|P85298|RHG08_HUMAN	A(+42.01)GQDPALSTSHPFYDVAR					2170	2170	427	427
sp|Q8WUW1|BRK1_HUMAN	A(+42.01)GQEDPVQR							286	286
sp|P61158|ARP3_HUMAN	A(+42.01)GRLPAC(+57.02)VVDC(+57.02)GTGYTK					1030		2350
sp|Q96IY1|NSL1_HUMAN	A(+42.01)GS(+79.97)PELVVLDPPWDK		768
sp|P57081|WDR4_HUMAN	A(+42.01)GSVGLALC(+57.02)GQTLVVR					2450	2450	2590	2590
sp|Q96IZ6|MET2A_HUMAN	A(+42.01)GSYPEGAPAVLADK(+114.04)R				771
sp|O75934|SPF27_HUMAN	A(+42.01)GTGLVAGEVVVDALPYFDQGYEAPGVR					3000	3000	2520	2520
sp|Q7LDG7|GRP2_HUMAN	A(+42.01)GTLDLDK(+114.04)GC(+57.02)TVEELLR			647	874
sp|P25205|MCM3_HUMAN	A(+42.01)GTVVLDDVELR					20800	20800	18100	18100
sp|P25205|MCM3_HUMAN	A(+42.01)GTVVLDDVELREAQR					1720	1720	1520	1520
sp|P50579|MAP2_HUMAN	A(+42.01)GVEEVAASGSHLNGDLDPDDREEGAAS(+79.97)TAEEAAK		1000
sp|P50579|MAP2_HUMAN	A(+42.01)GVEEVAASGSHLNGDLDPDDREEGAASTAEEAAK					3880	3880	3610	3610
sp|P50579|MAP2_HUMAN	A(+42.01)GVEEVAASGSHLNGDLDPDDREEGAASTAEEAAKK
sp|P50579|MAP2_HUMAN	A(+42.01)GVEEVAASGSHLNGDLDPDDREEGAASTAEEAAKK(+114.04)
sp|Q16643|DREB_HUMAN	A(+42.01)GVS(+79.97)FSGHR	1830	1990
sp|Q16643|DREB_HUMAN	A(+42.01)GVSFS(+79.97)GHR	736	806
sp|Q16643|DREB_HUMAN	A(+42.01)GVSFSGHR					28100	28100	28200	28200
sp|Q9C0H2-4|TTYH3_HUMAN	A(+42.01)GVSYAAPWWVSLLHR			304	271
sp|Cont_P02584|PROF1_BOVIN,sp|P07737|PROF1_HUMAN	A(+42.01)GWNAYIDNLM(+15.99)ADGTC(+57.02)QDAAIVGYK					1450	1450	2060	2060
sp|Cont_P02584|PROF1_BOVIN,sp|P07737|PROF1_HUMAN	A(+42.01)GWNAYIDNLMADGTC(+114.04)QDAAIVGYK						10300		15300
sp|Cont_P02584|PROF1_BOVIN,sp|P07737|PROF1_HUMAN	A(+42.01)GWNAYIDNLMADGTC(+57.02)QDAAIVGYK					35100	35100	27600	27600
sp|P35080|PROF2_HUMAN	A(+42.01)GWQSYVDNLMC(+57.02)DGC(+57.02)C(+57.02)QEAAIVGYC(+57.02)DAK					1360	1360	1380	1380
sp|Q9C0D9|EPT1_HUMAN	A(+42.01)GYEYVSPEQLAGFDK							1430	1430
sp|Q9C0D9|EPT1_HUMAN	A(+42.01)GYEYVSPEQLAGFDK(+114.04)YK			3170	3420
sp|Q9C0D9|EPT1_HUMAN	A(+42.01)GYEYVSPEQLAGFDKYK(+114.04)			3170
sp|Q8TED0|UTP15_HUMAN	A(+42.01)GYK(+114.04)PVAIQTYPILGEK				729
sp|Q8TED0|UTP15_HUMAN	A(+42.01)GYKPVAIQTYPILGEK					4520	4520	4740	4740
sp|O75182|SIN3B_HUMAN	A(+42.01)HAGGGSGGSGAGGPAGR					250	250
sp|Q99829|CPNE1_HUMAN	A(+42.01)HC(+57.02)VTLVQLSISC(+57.02)DHLIDK					8360	8360	7180	7180
sp|Q99829|CPNE1_HUMAN	A(+42.01)HC(+57.02)VTLVQLSISC(+57.02)DHLIDKDIGSK			1710	1430
sp|Q5JVF3|PCID2_HUMAN	A(+42.01)HITINQYLQQVYEAIDSR					1290	1290
sp|P33552|CKS2_HUMAN	A(+42.01)HK(+114.04)QIYYSDK			3160
sp|Q8NFD5-1|ARI1B_HUMAN	A(+42.01)HNAGAAAAAGTHSAK							316	316
sp|Q6IBS0|TWF2_HUMAN	A(+42.01)HQTGIHATEELK					9400	9400	9120	9120
sp|Q9P289|STK26_HUMAN	A(+42.01)HS(+79.97)PVAVQVPGM(+15.99)QNNIADPEELFTK		459
sp|Q9P289|STK26_HUMAN	A(+42.01)HS(+79.97)PVAVQVPGMQNNIADPEELFTK	2750	4630
sp|Q9Y6E0-2|STK24_HUMAN	A(+42.01)HS(+79.97)PVQSGLPGM(+15.99)QNLK	4130	4910
sp|Q9Y6E0-2|STK24_HUMAN	A(+42.01)HS(+79.97)PVQSGLPGMQNLK	26200	27400
sp|Q9P289|STK26_HUMAN	A(+42.01)HSPVAVQVPGMQNNIADPEELFTK					5130	5130	5010	5010
sp|Q9Y6E0-2|STK24_HUMAN	A(+42.01)HSPVQSGLPGMQNLK					2490	2490	2750	2750
sp|Q9Y6E0-2|STK24_HUMAN	A(+42.01)HSPVQSGLPGMQNLK(+114.04)ADPEELFTK			279
sp|Q99417|MYCBP_HUMAN	A(+42.01)HYK(+114.04)AADS(+114.04)KR				83
sp|Q9BZE4|GTPB4_HUMAN	A(+42.01)HYNFK					1750	1750	1680	1680
sp|Q86X76-2|NIT1_HUMAN	A(+42.01)ISSSSC(+57.02)ELPLVAVC(+57.02)QVTSTPDK					2300	2300	2340	2340
sp|P0DMV8-2|HS71A_HUMAN,sp|P0DMV8|HS71A_HUMAN,sp|P0DMV9|HS71B_HUMAN	A(+42.01)K(+114.04)AAAIGIDLGTTYSC(+57.02)VGVFQHGK			1800	2160
sp|P51153|RAB13_HUMAN	A(+42.01)K(+114.04)AYDHLFK			504	491
sp|Q96B96|LDAF1_HUMAN	A(+42.01)K(+114.04)EEPQSISR			913	939
sp|O15371|EIF3D_HUMAN	A(+42.01)K(+114.04)FMTPVIQDNPSGWGPC(+57.02)AVPEQFR			1160	1330
sp|P21673|SAT1_HUMAN	A(+42.01)K(+114.04)FVIRPATAADC(+57.02)SDILR			491	695
sp|Q7RTV0|PHF5A_HUMAN	A(+42.01)K(+114.04)HHPDLIFC(+57.02)R			534	653
sp|P31949|S10AB_HUMAN	A(+42.01)K(+114.04)ISSPTETER			344
sp|P22314-2|UBA1_HUMAN	A(+42.01)K(+114.04)NGSEADIDEGLYSR			554	1020
sp|P50750|CDK9_HUMAN	A(+42.01)K(+114.04)QYDSVEC(+57.02)PFC(+57.02)DEVSK			1820	2200
sp|Q02880-2|TOP2B_HUMAN	A(+42.01)K(+114.04)SGGC(+57.02)GAGAGVGGGNGALTWVNNAAK
sp|Q02880|TOP2B_HUMAN	A(+42.01)K(+114.04)SGGC(+57.02)GAGAGVGGGNGALTWVTLFDQNNAAK
sp|P61006-2|RAB8A_HUMAN,sp|P61006|RAB8A_HUMAN,sp|Q92930|RAB8B_HUMAN	A(+42.01)K(+114.04)TYDYLFK			687	962
sp|O95292|VAPB_HUMAN	A(+42.01)K(+114.04)VEQVLSLEPQHELK			2250	2750
sp|Q15006|EMC2_HUMAN	A(+42.01)K(+114.04)VSELYDVTWEEMR			378	329
sp|Q15006|EMC2_HUMAN	A(+42.01)K(+114.04)VSELYDVTWEEMRDK				326
sp|O95433|AHSA1_HUMAN	A(+42.01)K(+114.04)WGEGDPR			806	842
sp|Q96K19|RN170_HUMAN	A(+42.01)K(+114.04)YQGEVQSLK				400
sp|Q9UL46|PSME2_HUMAN	A(+42.01)KPC(+57.02)GVR					266	266
sp|Q9H074-3|PAIP1_HUMAN	A(+42.01)KPQVVVAPVLMSK					1410	1410	1360	1360
sp|Q9Y3D7|TIM16_HUMAN	A(+42.01)KYLAQIIVMGVQVVGRAFAR					694	694	658	658
sp|P28074|PSB5_HUMAN	A(+42.01)LASVLERPLPVNQR							482	482
sp|P49915|GUAA_HUMAN	A(+42.01)LC(+57.02)NGDSK(+114.04)LENAGGDLK			2190	1880
sp|P49915|GUAA_HUMAN	A(+42.01)LC(+57.02)NGDSKLENAGGDLK					804	804	647	647
sp|P49915-2|GUAA_HUMAN	A(+42.01)LC(+57.02)NGDSKM(+15.99)MNKVFGGTVHK							1020
sp|P62195|PRS8_HUMAN	A(+42.01)LDGPEQM(+15.99)ELEEGK(+114.04)AGSGLR			4090	4580
sp|P62195|PRS8_HUMAN	A(+42.01)LDGPEQMELEEGK					3730	3730	4480	4480
sp|P62195|PRS8_HUMAN	A(+42.01)LDGPEQMELEEGK(+114.04)AGSGLR			5060	5460
sp|Q7Z7K0|COXM1_HUMAN	A(+42.01)LDPADQHLR					1240	1240	554	554
sp|P63272|SPT4H_HUMAN	A(+42.01)LETVPK(+114.04)DLR			2720	2960
sp|Q14694|UBP10_HUMAN	A(+42.01)LHSPQYIFGDFSPDEFNQFFVTPR					2040	2040	2310	2110
sp|P50990|TCPQ_HUMAN	A(+42.01)LHVPK					33800	33800	33700	33700
sp|P50990|TCPQ_HUMAN	A(+42.01)LHVPK(+114.04)APGFAQM(+15.99)LK			2510	2620
sp|P50990|TCPQ_HUMAN	A(+42.01)LHVPK(+114.04)APGFAQMLK			26300	33200
sp|P33993|MCM7_HUMAN	A(+42.01)LK(+114.04)DYALEK			1320
sp|Q8NBE8|KLH23_HUMAN	A(+42.01)LK(+114.04)GQEDYIYLFK			1490	1600
sp|Q9NZD2|GLTP_HUMAN	A(+42.01)LLAEHLLK(+114.04)PLPADK
sp|Q9NZD2|GLTP_HUMAN	A(+42.01)LLAEHLLKPLPADK					448	448	547	547
sp|O60232|ZNRD2_HUMAN	A(+42.01)LNGAEVDDFSWEPPTEAET(+114.04)KVLQAR
sp|O60232|ZNRD2_HUMAN	A(+42.01)LNGAEVDDFSWEPPTEAETK(+114.04)VLQAR			29600	36500
sp|Q15911-2|ZFHX3_HUMAN,sp|Q15911|ZFHX3_HUMAN,sp|Q9NYL9|TMOD3_HUMAN	A(+42.01)LPFRK					6600	6600	6760	6760
sp|P0CJ79|ZN888_HUMAN,sp|P17035|ZNF28_HUMAN,sp|Q5VIY5|ZN468_HUMAN,sp|Q6ZN06|ZN813_HUMAN,sp|Q7L2R6-2|ZN765_HUMAN,sp|Q7L2R6-3|ZN765_HUMAN,sp|Q7L2R6|ZN765_HUMAN,sp|Q8N782|ZN525_HUMAN	A(+42.01)LPQGLLTFR					405	405
sp|Q15528|MED22_HUMAN	A(+42.01)LPQSK
sp|P36021|MOT8_HUMAN	A(+42.01)LQSQASEEAK					1990	1990	1990	1990
sp|Q96BW9|TAM41_HUMAN	A(+42.01)LQTLQSSWVTFRK					1680	1680	1910	1910
sp|Q9Y696|CLIC4_HUMAN	A(+42.01)LSM(+15.99)PLNGLK(+114.04)EEDKEPLIELFVK			180
sp|Q9Y696|CLIC4_HUMAN	A(+42.01)LSM(+15.99)PLNGLKEEDKEPLIELFVK					447	447	466	466
sp|Q9Y696|CLIC4_HUMAN	A(+42.01)LSMPLNGLK					638	638
sp|Q9Y696|CLIC4_HUMAN	A(+42.01)LSMPLNGLK(+114.04)EEDKEPLIELFVK			3090	3330
sp|Q9Y696|CLIC4_HUMAN	A(+42.01)LSMPLNGLKEEDK(+114.04)EPLIELFVK				3330
sp|Q9Y696|CLIC4_HUMAN	A(+42.01)LSMPLNGLKEEDKEPLIELFVK			1640	2210	5780	5780	4780	4780
sp|A2RRD8|ZN320_HUMAN,sp|Q96IR2|ZN845_HUMAN	A(+42.01)LSQGLLTFR					700	700	719	719
sp|Q9NYP3|DONS_HUMAN	A(+42.01)LSVPGY(+79.97)SPGFR		734
sp|Q13573|SNW1_HUMAN	A(+42.01)LTSFLPAPTQLS(+79.97)QDQLEAEEK
sp|Q13573|SNW1_HUMAN	A(+42.01)LTSFLPAPTQLSQDQLEAEEK					2830	2830	3440	3440
sp|P56545|CTBP2_HUMAN	A(+42.01)LVDK(+114.04)HK			2400	2780
sp|Q9BVM4|GGACT_HUMAN	A(+42.01)LVFVYGTLK			192	204
sp|Q8WXB1|MT21A_HUMAN	A(+42.01)LVPYEETTEFGLQK							1990	1990
sp|P49321-4|NASP_HUMAN	A(+42.01)M(+15.99)ESTATAAVAAELVSADK	83	196	432	353			682	682
sp|P49321-4|NASP_HUMAN	A(+42.01)M(+15.99)ESTATAAVAAELVSADKIEDVPAPSTSADK							196	196
sp|P49321|NASP_HUMAN	A(+42.01)M(+15.99)ESTATAAVAAELVSADKIEDVPAPSTSADKVESLDVDSEAKK
sp|Q9NV96|CC50A_HUMAN	A(+42.01)M(+15.99)NYNAK(+114.04)DEVDGGPPC(+57.02)APGGTAK
sp|Q16637|SMN_HUMAN	A(+42.01)M(+15.99)S(+79.97)S(+79.97)GGSGGGVPEQEDSVLFR
sp|Q16637|SMN_HUMAN	A(+42.01)M(+15.99)S(+79.97)SGGS(+79.97)GGGVPEQEDSVLFR		547
sp|Q16637|SMN_HUMAN	A(+42.01)M(+15.99)SS(+79.97)GGSGGGVPEQEDSVLFR	2210
sp|Q16637|SMN_HUMAN	A(+42.01)M(+15.99)SSGGS(+79.97)GGGVPEQEDSVLFR		2730
sp|Q16637|SMN_HUMAN	A(+42.01)M(+15.99)SSGGSGGGVPEQEDSVLFR							263	263
sp|P53041|PPP5_HUMAN	A(+42.01)MAEGERTEC(+57.02)AEPPRDEPPADGALK							2390	2390
sp|Q9HAV4|XPO5_HUMAN	A(+42.01)MDQVNALC(+57.02)EQLVK					5700	5700	5340	5340
sp|Q9HAV4|XPO5_HUMAN	A(+42.01)MDQVNALC(+57.02)EQLVK(+114.04)AVTVM(+15.99)MDPNSTQR
sp|Q9HAV4|XPO5_HUMAN	A(+42.01)MDQVNALC(+57.02)EQLVK(+114.04)AVTVMMDPNSTQR
sp|P49321|NASP_HUMAN	A(+42.01)MESTATAAVAAELVS(+114.04)ADKIEDVPAPSTSADK
sp|P49321-4|NASP_HUMAN	A(+42.01)MESTATAAVAAELVSADK	625		6700	7060	13800	13800	13900	13900
sp|P49321|NASP_HUMAN	A(+42.01)MESTATAAVAAELVSADK(+114.04)IEDVPAPSTSADK				2740
sp|P49321-4|NASP_HUMAN	A(+42.01)MESTATAAVAAELVSADKIEDVPAPSTSADK				755	8560	8560	9480	9480
sp|P49321-4|NASP_HUMAN	A(+42.01)MESTATAAVAAELVSADKIEDVPAPSTSADKVER					501	501	490	490
sp|P49321|NASP_HUMAN	A(+42.01)MESTATAAVAAELVSADKIEDVPAPSTSADKVESLDVDSEAK
sp|P49321|NASP_HUMAN	A(+42.01)MESTATAAVAAELVSADKIEDVPAPSTSADKVESLDVDSEAKK
sp|Q9NV96|CC50A_HUMAN	A(+42.01)MNYNAK(+114.04)DEVDGGPPC(+57.02)APGGTAK			1210	1570
sp|Q9Y3B4|SF3B6_HUMAN	A(+42.01)MQAAK(+114.04)R			6540	8050
sp|Q16637|SMN_HUMAN	A(+42.01)MS(+79.97)S(+79.97)GGSGGGVPEQEDSVLFR
sp|Q16637|SMN_HUMAN	A(+42.01)MS(+79.97)SGGS(+79.97)GGGVPEQEDSVLFR	2490	1760
sp|Q16637|SMN_HUMAN	A(+42.01)MS(+79.97)SGGSGGGVPEQEDSVLFR	1040	884
sp|Q16637|SMN_HUMAN	A(+42.01)MSS(+79.97)GGS(+79.97)GGGVPEQEDSVLFR	2490	880
sp|Q16637|SMN_HUMAN	A(+42.01)MSS(+79.97)GGSGGGVPEQEDSVLFR		5840
sp|Q16637|SMN_HUMAN	A(+42.01)MSSGGS(+79.97)GGGVPEQEDSVLFR	6140	4560
sp|Q16637|SMN_HUMAN	A(+42.01)MSSGGSGGGVPEQEDS(+79.97)VLFR	296	313
sp|Q16637|SMN_HUMAN	A(+42.01)MSSGGSGGGVPEQEDSVLFR					6110	6110	6600	6600
sp|Q9Y2H1|ST38L_HUMAN	A(+42.01)MTAGTTTTFPMSNHTR					653	653	686	686
sp|Q15208|STK38_HUMAN	A(+42.01)MTGSTPC(+57.02)SSMSNHTK					389	389	330	330
sp|Q5TB80|CE162_HUMAN	A(+42.01)NC(+57.02)S(+79.97)QEELDEEFEQFMK		154
sp|Q96DG6|CMBL_HUMAN	A(+42.01)NEAYPC(+57.02)PC(+57.02)DIGHR					2800	2800	2930	2930
sp|P61086|UBE2K_HUMAN	A(+42.01)NIAVQR					761	761	819	819
sp|Q14690|RRP5_HUMAN	A(+42.01)NLEES(+79.97)FPR		778
sp|Q12904|AIMP1_HUMAN	A(+42.01)NNDAVLK(+114.04)R				328
sp|Q9NWS0|PIHD1_HUMAN	A(+42.01)NPK(+114.04)LLGMGLSEAEAIGADSAR			1450	2190
sp|O43390|HNRPR_HUMAN	A(+42.01)NQVNGNAVQLK(+114.04)EEEEPMDTSSVTHTEHYK
sp|P37802|TAGL2_HUMAN	A(+42.01)NRGPAYGLSR					1750	1750	1550	1550
sp|Q8NDH3|PEPL1_HUMAN	A(+42.01)NVGLQFQASAGDSDPQSRPLLLLGQLHHLHR			223
sp|O71037|ENK19_HUMAN,sp|P61565|ENK21_HUMAN,sp|P61570|ENK25_HUMAN,sp|P61571|REC21_HUMAN,sp|P61572|REC19_HUMAN,sp|P61573|REC9_HUMAN,sp|P61574|RE113_HUMAN,sp|P61575|RECK8_HUMAN,sp|P61576|REC04_HUMAN,sp|P61579|ERK25_HUMAN,sp|Q69383|REC6_HUMAN,sp|Q69384|ENK6_HUMAN,sp|Q902F8|ENK8_HUMAN,sp|Q902F9|EN113_HUMAN,sp|Q9UKH3|ENK9_HUMAN	A(+42.01)PLTHK					152
sp|P52209|6PGD_HUMAN	A(+42.01)QADIALIGLAVM(+15.99)GQNLILNM(+15.99)NDHGFVVC(+57.02)AFNR
sp|P52209|6PGD_HUMAN	A(+42.01)QADIALIGLAVM(+15.99)GQNLILNMNDHGFVVC(+57.02)AFNR
sp|P52209|6PGD_HUMAN	A(+42.01)QADIALIGLAVMGQNLILNMNDHGFVVC(+114.04)AFNR						1550		1450
sp|P52209|6PGD_HUMAN	A(+42.01)QADIALIGLAVMGQNLILNMNDHGFVVC(+57.02)AFNR					2600	2600
sp|Q8NDX6|ZN740_HUMAN	A(+42.01)QASLLAC(+57.02)EGLAGVSLVPTAASK					893	893	820	820
sp|Q9Y2L5|TPPC8_HUMAN	A(+42.01)QC(+57.02)VQSVQELIPDSFVPC(+57.02)VAALC(+57.02)SDEAER					485	485	431	431
sp|P62913|RL11_HUMAN	A(+42.01)QDQGEK(+114.04)ENPM(+15.99)R			1910	3090
sp|P62913|RL11_HUMAN	A(+42.01)QDQGEK(+114.04)ENPMR			14200	13800
sp|Q8IWT0|ARCH_HUMAN	A(+42.01)QEEEDVRDYNLTEEQK					2170	2170	2120	2120
sp|P35754|GLRX1_HUMAN	A(+42.01)QEFVNC(+57.02)K					940	940	905	905
sp|Q9NXV6|CARF_HUMAN	A(+42.01)QEVSEYLSQNPR					192	192
sp|Q12834|CDC20_HUMAN	A(+42.01)QFAFESDLHSLLQLDAPIPNAPPAR
sp|Q9NYJ8|TAB2_HUMAN	A(+42.01)QGSHQIDFQVLHDLR					439	439	264	264
sp|Q5TFE4|NT5D1_HUMAN	A(+42.01)QHFSLAAC(+57.02)DVVGFDLDHTLC(+57.02)R					6230	6230	4210	4210
sp|O00443|P3C2A_HUMAN	A(+42.01)QISSNSGFK(+114.04)EC(+57.02)PSSHPEPTR			1960	1120
sp|Q96GD4|AURKB_HUMAN	A(+42.01)QK(+114.04)ENSYPWPYGR			4480	5060
sp|Q13564|ULA1_HUMAN	A(+42.01)QLGK(+114.04)LLK			8940
sp|Q8NEF9|SRFB1_HUMAN	A(+42.01)QPGTLNLNNEVVK					925	925	720	720
sp|P35579|MYH9_HUMAN	A(+42.01)QQAADK(+114.04)YLYVDK			1280	1360
sp|Q712K3|UB2R2_HUMAN	A(+42.01)QQQM(+15.99)TSSQK(+114.04)ALMLELK			1030	1260
sp|Q712K3|UB2R2_HUMAN	A(+42.01)QQQMTS(+114.04)SQKALM(+15.99)LELK				1270
sp|Q712K3|UB2R2_HUMAN	A(+42.01)QQQMTSS(+114.04)QKALM(+15.99)LELK			681
sp|Q712K3|UB2R2_HUMAN	A(+42.01)QQQMTSS(+114.04)QKALMLELK				19400
sp|Q712K3|UB2R2_HUMAN	A(+42.01)QQQMTSSQK(+114.04)ALM(+15.99)LELK			1110	1270
sp|Q712K3|UB2R2_HUMAN	A(+42.01)QQQMTSSQK(+114.04)ALMLELK			16700	19400
sp|Q99471|PFD5_HUMAN	A(+42.01)QSINITELNLPQLEM(+15.99)LK
sp|Q99471|PFD5_HUMAN	A(+42.01)QSINITELNLPQLEMLK					11200	11200	10500	10500
sp|Q96RE7|NACC1_HUMAN	A(+42.01)QTLQMEIPNFGNSILEC(+57.02)LNEQR					453	453	768	768
sp|Q5W0B1|OBI1_HUMAN	A(+42.01)QTVQNVTLSLTLPITC(+57.02)HIC(+57.02)LGK					294	294	187	187
sp|Q9H7E2-3|TDRD3_HUMAN	A(+42.01)QVAGAALSQAGWYLSDEGIEAC(+57.02)TSSPDK
sp|P78347|GTF2I_HUMAN	A(+42.01)QVAM(+15.99)STLPVEDEESSESR					1190	1190	1450	1450
sp|P78347-2|GTF2I_HUMAN	A(+42.01)QVAMST(+79.97)LPVEDEESSESR		1040
sp|P78347-2|GTF2I_HUMAN	A(+42.01)QVAMSTLPVEDEES(+79.97)SESR	6840	6270
sp|P78347|GTF2I_HUMAN	A(+42.01)QVAMSTLPVEDEESSESR					18800	18800	20400	20400
sp|P40763|STAT3_HUMAN	A(+42.01)QWNQLQQLDTR					561	561
sp|Q14320|FA50A_HUMAN	A(+42.01)QYK(+114.04)GAASEAGR			422	437
sp|P49427|UB2R1_HUMAN	A(+42.01)RPLVPSSQK					1230	1230	1130	1130
sp|P49427|UB2R1_HUMAN	A(+42.01)RPLVPSSQK(+114.04)ALLLELK			9810	11600
sp|Q13185|CBX3_HUMAN	A(+42.01)S(+114.04)NKTTLQK(+114.04)MGK			300	411
sp|P51610|HCFC1_HUMAN	A(+42.01)S(+79.97)AVSPANLPAVLLQPR		1070
sp|Q9UBB6-2|NCDN_HUMAN	A(+42.01)S(+79.97)DC(+57.02)EPALNQAEGR	615
sp|P50851|LRBA_HUMAN	A(+42.01)S(+79.97)EDNRVPSPPPTGDDGGGGGR	7190
sp|Q5JSH3|WDR44_HUMAN	A(+42.01)S(+79.97)ESDTEEFYDAPEDVHLGGGYPVGS(+79.97)PGK
sp|P23528|COF1_HUMAN	A(+42.01)S(+79.97)GVAVSDGVIK	648000	628000			2630		1950
sp|P60981|DEST_HUMAN	A(+42.01)S(+79.97)GVQVADEVC(+57.02)R	245000	234000			1320		1160
sp|Q9Y281|COF2_HUMAN	A(+42.01)S(+79.97)GVTVNDEVIK	34100	31000
sp|Q16576|RBBP7_HUMAN	A(+42.01)S(+79.97)KEMFEDTVEER		334
sp|P78371|TCPB_HUMAN	A(+42.01)S(+79.97)LSLAPVNIFK	367	1350
sp|Q8TCY9-2|URGCP_HUMAN	A(+42.01)S(+79.97)PGHSDLGEVAPEIK	1390	1690
sp|P31321|KAP1_HUMAN	A(+42.01)S(+79.97)PPAC(+57.02)PSEEDESLK	2130
sp|P35568|IRS1_HUMAN	A(+42.01)S(+79.97)PPESDGFSDVR	1610	1580
sp|P35568|IRS1_HUMAN	A(+42.01)S(+79.97)PPESDGFSDVRK	3500	3420
sp|Q9BSM1|PCGF1_HUMAN	A(+42.01)S(+79.97)PQGGQIAIAMR	1230	1050
sp|Q13601|KRR1_HUMAN	A(+42.01)S(+79.97)PS(+79.97)LERPEK	1910	1780
sp|Q13601|KRR1_HUMAN	A(+42.01)S(+79.97)PSLERPEK	15400	16400
sp|Q9Y530|OARD1_HUMAN	A(+42.01)S(+79.97)SLNEDPEGSR	3010
sp|Q01658|NC2B_HUMAN	A(+42.01)S(+79.97)SSGNDDDLTIPR	1320
sp|O15357|SHIP2_HUMAN	A(+42.01)SAC(+57.02)GAPGPGGALGSQAPSWYHR					514	514
sp|Q9UNS2|CSN3_HUMAN	A(+42.01)SALEQFVNSVR					6350	6350	6280	6280
sp|Q9P0L0|VAPA_HUMAN	A(+42.01)SASGAMAK(+114.04)HEQILVLDPPTDLK				383
sp|Q99622|C10_HUMAN	A(+42.01)SASTQPAALSAEQAK					2150	2150	1950	1950
sp|Q86VP6|CAND1_HUMAN	A(+42.01)SASYHISNLLEK					19300	19300	17600	17600
sp|Q86VP6|CAND1_HUMAN	A(+42.01)SASYHISNLLEK(+114.04)MTSSDKDFR				178
sp|O95182|NDUA7_HUMAN	A(+42.01)SATRLIQRLRNWASGHDLQGK					282		231	231
sp|P51610|HCFC1_HUMAN	A(+42.01)SAVS(+79.97)PANLPAVLLQPR	1860	1810
sp|P51610|HCFC1_HUMAN	A(+42.01)SAVSPANLPAVLLQPR					7210	7210	6630	6630
sp|Q6P2E9|EDC4_HUMAN	A(+42.01)SC(+57.02)ASIDIEDATQHLR					6110	6110	5860	5860
sp|Q6P2E9|EDC4_HUMAN	A(+42.01)SC(+57.02)ASIDIEDATQHLRDILK					393	393	375	375
sp|Q8ND30|LIPB2_HUMAN	A(+42.01)SDASHALEAALEQMDGIIAGTK					215	215		230
sp|Q8N302|AGGF1_HUMAN	A(+42.01)SEAPS(+79.97)PPRS(+79.97)PPPPT(+79.97)SPEPELAQLR		6410
sp|Q8N302|AGGF1_HUMAN	A(+42.01)SEAPS(+79.97)PPRS(+79.97)PPPPTS(+79.97)PEPELAQLR		6410
sp|Q8N302|AGGF1_HUMAN	A(+42.01)SEAPS(+79.97)PPRS(+79.97)PPPPTSPEPELAQLR	5130	5060
sp|P46060|RAGP1_HUMAN	A(+42.01)SEDIAK(+114.04)LAETLAK			671	864
sp|P50851|LRBA_HUMAN	A(+42.01)SEDNRVPS(+79.97)PPPTGDDGGGGGR	37900	42500
sp|Q96T21|SEBP2_HUMAN	A(+42.01)SEGPREPESEGIK					1050	1050	1110	1110
sp|Q9C040|TRIM2_HUMAN	A(+42.01)SEGTNIPS(+79.97)PVVR	1880	2030
sp|Q5JSH3|WDR44_HUMAN	A(+42.01)SES(+79.97)DTEEFYDAPEDVHLGGGYPVGS(+79.97)PGK
sp|Q9BXP2|S12A9_HUMAN	A(+42.01)SESS(+79.97)PLLAYR	979	1010
sp|Q2Q1W2|LIN41_HUMAN	A(+42.01)SFPETDFQIC(+57.02)LLC(+57.02)K					2640	2640	2560	2560
sp|O43264|ZW10_HUMAN	A(+42.01)SFVTEVLAHSGR					4030	4030	3780	3780
sp|O43264|ZW10_HUMAN	A(+42.01)SFVTEVLAHSGRLEK					5230	5230	5530	5530
sp|P55072|TERA_HUMAN	A(+42.01)SGADS(+114.04)KGDDLSTAILK			734
sp|P55072|TERA_HUMAN	A(+42.01)SGADS(+114.04)KGDDLSTAILK(+114.04)QK			1140	498
sp|P55072|TERA_HUMAN	A(+42.01)SGADSK(+114.04)GDDLSTAILK			146000	161000
sp|P55072|TERA_HUMAN	A(+42.01)SGADSK(+114.04)GDDLSTAILK(+114.04)QK			312	2100
sp|P55072|TERA_HUMAN	A(+42.01)SGADSKGDDLSTAILK					56500	56500	56400	56400
sp|P49790|NU153_HUMAN	A(+42.01)SGAGGVGGGGGGK(+114.04)IR			4290	4050
sp|Q9H4A4|AMPB_HUMAN	A(+42.01)SGEHS(+79.97)PGSGAAR		748
sp|Q9H4A4|AMPB_HUMAN	A(+42.01)SGEHSPGSGAAR					1440	1440	1810	1810
sp|O76094|SRP72_HUMAN	A(+42.01)SGGSGGVSVPALWSEVNR					4310	4310	3280	3280
sp|Q96B36|AKTS1_HUMAN	A(+42.01)SGRPEELWEAVVGAAER							187	187
sp|Q92797|SYMPK_HUMAN	A(+42.01)SGSGDSVTRR					522
sp|Q96NC0|ZMAT2_HUMAN	A(+42.01)SGSGTK(+114.04)NLDFR			728	1050
sp|Q96EZ8-3|MCRS1_HUMAN	A(+42.01)SGT(+79.97)ASRS(+79.97)EDEESLAGQK	874
sp|Q96EZ8-3|MCRS1_HUMAN	A(+42.01)SGTAS(+79.97)RS(+79.97)EDEESLAGQK		816
sp|Q96EZ8-3|MCRS1_HUMAN	A(+42.01)SGTASRS(+79.97)EDEESLAGQK		959
sp|P23528|COF1_HUMAN	A(+42.01)SGVAVSDGVIK	6840	7090	410	449	8800	8800	12900	12900
sp|P23528|COF1_HUMAN	A(+42.01)SGVAVSDGVIK(+114.04)VFNDM(+15.99)K			771	1030
sp|P23528|COF1_HUMAN	A(+42.01)SGVAVSDGVIK(+114.04)VFNDMK			13300	13800
sp|P60981|DEST_HUMAN	A(+42.01)SGVQVADEVC(+57.02)R							298	298
sp|P12429|ANXA3_HUMAN	A(+42.01)SIWVGHR					2070	2070	1910	1910
sp|Q16576|RBBP7_HUMAN	A(+42.01)SK(+114.04)EMFEDTVEER			13600	14600
sp|O60762|DPM1_HUMAN	A(+42.01)SLEVSRS(+79.97)PR	33200	40900			1180		1250
sp|O60762|DPM1_HUMAN	A(+42.01)SLEVSRS(+79.97)PRR	6910
sp|O75683|SURF6_HUMAN	A(+42.01)SLLAK(+114.04)DAYLQSLAK			916	575
sp|P61289|PSME3_HUMAN	A(+42.01)SLLK(+114.04)VDQEVK			4920	5830
sp|P78371|TCPB_HUMAN	A(+42.01)SLS(+79.97)LAPVNIFK		683
sp|P78371|TCPB_HUMAN	A(+42.01)SLSLAPVNIFK			944	1160	16300	16300	15900	15900
sp|P78371|TCPB_HUMAN	A(+42.01)SLSLAPVNIFK(+114.04)AGADEER			27800	32800
sp|P78371|TCPB_HUMAN	A(+42.01)SLSLAPVNIFK(+114.04)AGADEERAETAR			10100	11200
sp|P48643|TCPE_HUMAN	A(+42.01)SM(+15.99)GTLAFDEYGRPFLIIK					9390	9390	10600	10600
sp|P48643|TCPE_HUMAN	A(+42.01)SM(+15.99)GTLAFDEYGRPFLIIK(+114.04)DQDR				462
sp|P48643|TCPE_HUMAN	A(+42.01)SMGTLAFDEYGRPFLIIK			3070	3470	80100	80100	63900	63900
sp|P48643|TCPE_HUMAN	A(+42.01)SMGTLAFDEYGRPFLIIK(+114.04)DQDR			311	399
sp|P48643|TCPE_HUMAN	A(+42.01)SMGTLAFDEYGRPFLIIK(+114.04)DQDRK			8770	12700
sp|Q13185|CBX3_HUMAN	A(+42.01)SNK(+114.04)TTLQK(+114.04)MGK			300
sp|Q99594|TEAD3_HUMAN	A(+42.01)SNSWNAS(+79.97)SSPGEAREDGPEGLDK		960
sp|Q99594|TEAD3_HUMAN	A(+42.01)SNSWNASS(+79.97)SPGEAREDGPEGLDK	590
sp|Q99594|TEAD3_HUMAN	A(+42.01)SNSWNASSS(+79.97)PGEAR	561	638
sp|P07910|HNRPC_HUMAN	A(+42.01)SNVTNK(+114.04)TDPR			7300	7710
sp|P07910|HNRPC_HUMAN	A(+42.01)SNVTNKTDPR					665	665	479	479
sp|O00762|UBE2C_HUMAN	A(+42.01)SQNRDPAATSVAAAR					8660	8660	8800	8800
sp|O75348|VATG1_HUMAN,sp|O95670-2|VATG2_HUMAN,sp|O95670|VATG2_HUMAN	A(+42.01)SQSQGIQQLLQAEK					9180	9180	8630	8630
sp|O75348|VATG1_HUMAN,sp|O95670-2|VATG2_HUMAN,sp|O95670|VATG2_HUMAN	A(+42.01)SQSQGIQQLLQAEK(+114.04)R			1210	1280
sp|Q9Y530|OARD1_HUMAN	A(+42.01)SS(+79.97)LNEDPEGSR	3010
sp|Q01658|NC2B_HUMAN	A(+42.01)SS(+79.97)SGNDDDLTIPR		994
sp|Q9UEU0|VTI1B_HUMAN	A(+42.01)SSAASSEHFEK					1690	1690	1850	1850
sp|Q9UEU0|VTI1B_HUMAN	A(+42.01)SSAASSEHFEK(+114.04)LHEIFR			22200	22800
sp|Q7KZF4|SND1_HUMAN	A(+42.01)SSAQSGGSSGGPAVPTVQR					22800	22800	23700	23700
sp|P16949|STMN1_HUMAN	A(+42.01)SSDIQVK(+114.04)ELEKR			200	184
sp|Q96BD8|SKA1_HUMAN	A(+42.01)SSDLEQLC(+57.02)SHVNEK					2030	2030	1980	1980
sp|Q9P1Q0|VPS54_HUMAN	A(+42.01)SSHSS(+79.97)SPVPQGSSSDVFFK		924
sp|Q9Y530|OARD1_HUMAN	A(+42.01)SSLNEDPEGSR					2000	2000	1220	1220
sp|O95861|BPNT1_HUMAN	A(+42.01)SSNTVLMRLVASAYSIAQKAGMIVRR					458	458	370	370
sp|P48729-3|KC1A_HUMAN	A(+42.01)SSSGSK(+114.04)AEFIVGGK			2870	1990
sp|O15294|OGT1_HUMAN	A(+42.01)SSVGNVADSTEPT(+114.04)KR
sp|O15294|OGT1_HUMAN	A(+42.01)SSVGNVADSTEPTK							1110	1110
sp|O15294|OGT1_HUMAN	A(+42.01)SSVGNVADSTEPTK(+114.04)R			15800	17800
sp|O15294-3|OGT1_HUMAN	A(+42.01)SSVGNVADSTGLAELAHR					374	374
sp|Q9NZ72|STMN3_HUMAN	A(+42.01)STISAYK(+114.04)EK			1030	1290
sp|Q9NZ72|STMN3_HUMAN	A(+42.01)STISAYK(+114.04)EK(+114.04)MK			733	808
sp|O15254|ACOX3_HUMAN	A(+42.01)STVEGGDTALLPEFPR					553	553
sp|Q96DA6|TIM14_HUMAN	A(+42.01)STVVAVGLTIAAAGFAGR			3000	3260	5310	5310	5460	5460
sp|P46063|RECQ1_HUMAN	A(+42.01)SVSALTEELDSITSELHAVEIQIQELTER
sp|P05386|RLA1_HUMAN	A(+42.01)SVSELAC(+57.02)IYSALILHDDEVTVTEDK				1050	31000	31000	7490	7490
sp|Q7Z4H3|HDDC2_HUMAN	A(+42.01)SVSSATFSGHGAR					2260	2260	2020	2020
sp|P20337|RAB3B_HUMAN	A(+42.01)SVTDGK(+114.04)TGVK			1320	1240
sp|Q9P0P0|RN181_HUMAN	A(+42.01)SYFDEHDC(+57.02)EPSDPEQETR							621	621
sp|P49321-3|NASP_HUMAN	A(+42.01)T(+114.04)INLLS(+114.04)VT(+114.04)EDGLHFVEYYLNR
sp|Q9NVD7|PARVA_HUMAN	A(+42.01)T(+79.97)SPQKS(+79.97)PSVPK		2050
sp|Q9NVD7|PARVA_HUMAN	A(+42.01)T(+79.97)SPQKS(+79.97)PSVPKS(+79.97)PT(+79.97)PKSPPSR		7620
sp|Q9NVD7|PARVA_HUMAN	A(+42.01)T(+79.97)SPQKS(+79.97)PSVPKS(+79.97)PTPK	12400
sp|Q9NVD7|PARVA_HUMAN	A(+42.01)T(+79.97)SPQKSPSVPKS(+79.97)PTPKS(+79.97)PPSR		2420
sp|Q96T23|RSF1_HUMAN	A(+42.01)TAAAAAAVMAPPGC(+57.02)PGSC(+57.02)PNFAVVC(+57.02)SFLER					1070	1070	564	564
sp|Q15020|SART3_HUMAN	A(+42.01)TAAETS(+79.97)AS(+79.97)EPEAESK	19900	22300
sp|Q15020|SART3_HUMAN	A(+42.01)TAAETS(+79.97)ASEPEAESK	22500	7120
sp|Q15020|SART3_HUMAN	A(+42.01)TAAETSAS(+79.97)EPEAESK	15700	15800
sp|Q15020|SART3_HUMAN	A(+42.01)TAAETSASEPEAES(+114.04)KAGPK				741
sp|Q15020|SART3_HUMAN	A(+42.01)TAAETSASEPEAESK					9740	9740	10100	10100
sp|Q15020|SART3_HUMAN	A(+42.01)TAAETSASEPEAESK(+114.04)AGPK
sp|Q15020|SART3_HUMAN	A(+42.01)TAAETSASEPEAESKAGPK(+114.04)			478
sp|P29144|TPP2_HUMAN	A(+42.01)TAATEEPFPFHGLLPK					10500	10500	10900	10900
sp|Q8WTW3|COG1_HUMAN	A(+42.01)TAATS(+79.97)PALK	216	343
sp|Q9NTJ5|SAC1_HUMAN	A(+42.01)TAAYEQLK
sp|P22234|PUR6_HUMAN	A(+42.01)TAEVLNIGK					12000	12000	11300	11300
sp|P22234|PUR6_HUMAN	A(+42.01)TAEVLNIGK(+114.04)K			11600	13200
sp|P22234|PUR6_HUMAN	A(+42.01)TAEVLNIGKK					32500	32500	36400	36400
sp|Q9NVH1|DJC11_HUMAN	A(+42.01)TALSEEELDNEDYYSLLNVR					2290	2290	2570	2570
sp|Q9NVH1|DJC11_HUMAN	A(+42.01)TALSEEELDNEDYYSLLNVRR					222	222
sp|Q8WYH8|ING5_HUMAN	A(+42.01)TAMYLEHYLDSIENLPC(+57.02)ELQR					491	491	545
sp|P61106|RAB14_HUMAN	A(+42.01)TAPYNYSYIFK					2410	2410	2260	2260
sp|P20700|LMNB1_HUMAN	A(+42.01)TAT(+79.97)PVPPR	8690	11000
sp|Q9UHX1-5|PUF60_HUMAN	A(+42.01)TATIALGTDSIK			98
sp|Q9UHX1|PUF60_HUMAN	A(+42.01)TATIALQVNGQQGGGSEPAAAAAVVAAGDK
sp|P46934-4|NEDD4_HUMAN	A(+42.01)TC(+57.02)AVEVFGLLEDEENSR					340	340
sp|Q9UMR2|DD19B_HUMAN	A(+42.01)TDSWALAVDEQEAAAESLSNLHLK					2590	2590	2230	2230
sp|Q9NUU7|DD19A_HUMAN	A(+42.01)TDSWALAVDEQEAAVK					6610	6610	6640	6640
sp|Q5SSJ5|HP1B3_HUMAN	A(+42.01)TDTS(+79.97)QGELVHPK	857	862
sp|Q5SSJ5|HP1B3_HUMAN	A(+42.01)TDTSQGELVHPK							1660	1660
sp|Q96F86|EDC3_HUMAN	A(+42.01)TDWLGSIVSINC(+57.02)GDSLGVYQGR
sp|Q14CB8|RHG19_HUMAN	A(+42.01)TEAQS(+79.97)EGEVPAR	836	802
sp|P61964|WDR5_HUMAN	A(+42.01)TEEK(+114.04)KPETEAAR			234
sp|P61964|WDR5_HUMAN	A(+42.01)TEEKK(+114.04)PETEAAR			84
sp|Q9NX55|HYPK_HUMAN	A(+42.01)TEGDVELELETETSGPERPPEKPR					3160	3160	2860	2860
sp|O14775-2|GNB5_HUMAN	A(+42.01)TEGLHENETLASLK					106	106	183	183
sp|Q9NQX3|GEPH_HUMAN	A(+42.01)TEGMILTNHDHQIR					890	890	933	933
sp|Q13435|SF3B2_HUMAN	A(+42.01)TEHPEPPKAELQLPPPPPPGHYGAWAAQELQAK					1110	1110	5380	5380
sp|O60506|HNRPQ_HUMAN	A(+42.01)TEHVNGNGTEEPMDTTSAVIHSENFQTLLDAGLPQK
sp|Q9C0J8|WDR33_HUMAN	A(+42.01)TEIGS(+79.97)PPR	62500	68000
sp|Q8NC96|NECP1_HUMAN	A(+42.01)TELEYESVLC(+57.02)VKPDVSVYR					2210	2210	1450	1450
sp|P82979|SARNP_HUMAN	A(+42.01)TETVELHK					15700	15700	14700	14700
sp|P82979|SARNP_HUMAN	A(+42.01)TETVELHK(+114.04)LK			470	752
sp|Q8WUM4|PDC6I_HUMAN	A(+42.01)TFISVQLK			1750	2290	5510	5510	5820	5820
sp|Q8WUM4|PDC6I_HUMAN	A(+42.01)TFISVQLKK			512	521
sp|Q9BYG3|MK67I_HUMAN	A(+42.01)TFSGPAGPILSLNPQEDVEFQK					842	842	1150	1150
sp|Q15637-6|SF01_HUMAN	A(+42.01)TGANATPLDFPSK					4050	4050	3580	3580
sp|Q15637|SF01_HUMAN	A(+42.01)TGANATPLDFPSK(+114.04)K				4500
sp|Q15637-6|SF01_HUMAN	A(+42.01)TGANATPLDFPSKK					3610	3610	3850	3850
sp|Q15637|SF01_HUMAN	A(+42.01)TGANATPLDFPSKK(+114.04)			3790
sp|Q15393|SF3B3_HUMAN	A(+42.01)TGISFAIHGNFS(+114.04)GTK(+114.04)
sp|Q96PU5|NED4L_HUMAN	A(+42.01)TGLGEPVYGLSEDEGESR					1500	1500	2210	2210
sp|P45880|VDAC2_HUMAN	A(+42.01)THGQTC(+57.02)ARPMC(+57.02)IPPSYADLGK					15100	15100	15000	15000
sp|P13056|NR2C1_HUMAN	A(+42.01)TIEEIAHQIIEQQMGEIVTEQQTGQK						622
sp|P00441|SODC_HUMAN	A(+42.01)TK(+114.04)AVC(+57.02)VLK			626	810
sp|O95997|PTTG1_HUMAN	A(+42.01)TLIYVDK(+114.04)ENGEPGTR			990	1080
sp|P00338|LDHA_HUMAN	A(+42.01)TLK(+114.04)DQLIYNLLK			971	1290
sp|P07814|SYEP_HUMAN	A(+42.01)TLSLTVNSGDPPLGALLAVEHVK			488	2300	1270	1270	858	858
sp|P07814|SYEP_HUMAN	A(+42.01)TLSLTVNSGDPPLGALLAVEHVKDDVSISVEEGK					1590	1590	1360	1360
sp|P29692-3|EF1D_HUMAN	A(+42.01)TNFLAHEK					47900	47900	47800	47800
sp|P29692|EF1D_HUMAN	A(+42.01)TNFLAHEK(+114.04)IWFDK			960	995
sp|P48637|GSHB_HUMAN	A(+42.01)TNWGSLLQDK					366	366
sp|P48426|PI42A_HUMAN	A(+42.01)TPGNLGSSVLASK(+114.04)TK			314	583
sp|Q92621|NU205_HUMAN	A(+42.01)TPLAVNSAASLWGPYK					6910	6910	6670	6670
sp|P35222|CTNB1_HUMAN	A(+42.01)TQADLMELDM(+15.99)AMEPDRK					1780	1780	2000	2000
sp|P35222|CTNB1_HUMAN	A(+42.01)TQADLMELDMAMEPDRK					7030	7030	9480	9480
sp|Q9Y2P8|RCL1_HUMAN	A(+42.01)TQAHSLSYAGC(+57.02)NFLR					5720	5720	5100	5100
sp|Q6PKG0|LARP1_HUMAN	A(+42.01)TQVEPLLPGGATLLQAEEHGGLVR					9120	9120	9780	9780
sp|Q6PKG0|LARP1_HUMAN	A(+42.01)TQVEPLLPGGATLLQAEEHGGLVRK					2890	2890	3150	3150
sp|Q9NUQ3|TXLNG_HUMAN	A(+42.01)TRVEEAAR					270	270
sp|Q9NUP7|TRM13_HUMAN	A(+42.01)TS(+79.97)ATSPHAPGFPAEGR		325
sp|Q9NVD7|PARVA_HUMAN	A(+42.01)TS(+79.97)PQKS(+79.97)PSVPK	1820	2050
sp|Q9NVD7|PARVA_HUMAN	A(+42.01)TS(+79.97)PQKS(+79.97)PSVPKS(+79.97)PTPK		16000
sp|Q9NUP7|TRM13_HUMAN	A(+42.01)TSATS(+79.97)PHAPGFPAEGR		325
sp|Q9NW64|RBM22_HUMAN	A(+42.01)TSLGSNTYNR					662	662	439	439
sp|Q9NVD7|PARVA_HUMAN	A(+42.01)TSPQKS(+79.97)PSVPK		1040
sp|Q9NVD7|PARVA_HUMAN	A(+42.01)TSPQKS(+79.97)PSVPKS(+79.97)PTPK	2610	1430
sp|O00471|EXOC5_HUMAN	A(+42.01)TTAELFEEPFVADEYIER					423	423	454	454
sp|P38919|IF4A3_HUMAN	A(+42.01)TTATM(+15.99)ATSGS(+79.97)AR	5860	6850
sp|P38919|IF4A3_HUMAN	A(+42.01)TTATM(+15.99)ATSGS(+79.97)ARK	3940	4570
sp|P38919|IF4A3_HUMAN	A(+42.01)TTATM(+15.99)ATSGSAR					2320	2320	2380	2380
sp|P38919|IF4A3_HUMAN	A(+42.01)TTATMAT(+79.97)SGSAR	488
sp|P38919|IF4A3_HUMAN	A(+42.01)TTATMATS(+79.97)GSARK	20300
sp|P38919|IF4A3_HUMAN	A(+42.01)TTATMATSGS(+79.97)AR	39400	36000
sp|P38919|IF4A3_HUMAN	A(+42.01)TTATMATSGS(+79.97)ARK	20300	20500			986		1130
sp|P38919|IF4A3_HUMAN	A(+42.01)TTATMATSGSAR					28500	28500	27200	27200
sp|P38919|IF4A3_HUMAN	A(+42.01)TTATMATSGSARK					663	663	630	630
sp|Q86TI2|DPP9_HUMAN	A(+42.01)TTGTPTADRGDAAATDDPAAR							1250	1250
sp|Q96NB1|CEP20_HUMAN	A(+42.01)TVAELK(+114.04)AVLK			512
sp|P06730|IF4E_HUMAN	A(+42.01)TVEPETTPTPNPPTTEEEK					3510	3510	2510	2510
sp|Q01469|FABP5_HUMAN	A(+42.01)TVQQLEGR					8680	8680	7420	7420
sp|Q9Y230|RUVB2_HUMAN	A(+42.01)TVTATTK(+114.04)VPEIR			5350	5950
sp|P46821|MAP1B_HUMAN	A(+42.01)TVVVEATEPEPSGSIANPAAS(+79.97)TSPSLSHR							1250
sp|P46821|MAP1B_HUMAN	A(+42.01)TVVVEATEPEPSGSIANPAAST(+79.97)SPSLSHR		11200
sp|P46821|MAP1B_HUMAN	A(+42.01)TVVVEATEPEPSGSIANPAASTS(+79.97)PSLSHR	6910				1370
sp|Q96D96|HVCN1_HUMAN	A(+42.01)TWDEK(+114.04)AVTR			265	526
sp|Q15437|SC23B_HUMAN	A(+42.01)TYLEFIQQNEER							786	786
sp|Q15437|SC23B_HUMAN	A(+42.01)TYLEFIQQNEERDGVR					10100	10100	9780	9780
sp|Q9NRX4|PHP14_HUMAN	A(+42.01)VADLALIPDVDIDSDGVFK					16000	16000	15300	15300
sp|Q15650|TRIP4_HUMAN	A(+42.01)VAGAVSGEPLVHWC(+57.02)TQQLR					4900	4900	4440	4440
sp|O43447|PPIH_HUMAN	A(+42.01)VANSSPVNPVVFFDVSIGGQEVGR					2120	2120	1600	1600
sp|Q14562|DHX8_HUMAN	A(+42.01)VAVAMAGALIGSEPGPAEELAK					1080	1080	711	711
sp|Q9NVA2|SEP11_HUMAN	A(+42.01)VAVGRPS(+79.97)NEELR	858	886
sp|Q9NVA2|SEP11_HUMAN	A(+42.01)VAVGRPSNEELR							11800	11800
sp|Q69YN4|VIR_HUMAN	A(+42.01)VDSAMELLFLDT(+114.04)FKHPSAEQSSHIDVVR
sp|Q69YN4|VIR_HUMAN	A(+42.01)VDSAMELLFLDTFK(+114.04)HPSAEQSSHIDVVR
sp|Q92990|GLMN_HUMAN	A(+42.01)VEELQSIIK					3670	3670	3810	3810
sp|Q2M389|WASC4_HUMAN	A(+42.01)VETLSPDWEFDRVDDGSQK					2430	2430	2250	2250
sp|P78346|RPP30_HUMAN	A(+42.01)VFADLDLR					461	461	487	487
sp|Q7Z3J2|VP35L_HUMAN	A(+42.01)VFPWHSR					436	436
sp|Q15691|MARE1_HUMAN	A(+42.01)VNVYSTSVTSDNLSR			1250	1460	24100	24100	24300	24300
sp|Q9UPY8|MARE3_HUMAN	A(+42.01)VNVYSTSVTSENLSR							969	969
sp|Q96J01|THOC3_HUMAN	A(+42.01)VPAAAMGPSALGQSGPGSMAPWC(+57.02)SVSSGPSR					2180	2180	5030	5030
sp|P09012|SNRPA_HUMAN	A(+42.01)VPETRPNHTIYINNLNEK					22600	22600	22800	22800
sp|P09012|SNRPA_HUMAN	A(+42.01)VPETRPNHTIYINNLNEK(+114.04)IK			635	934
sp|Q7L5Y9|MAEA_HUMAN	A(+42.01)VQESAAQLSMTLK							561	561
sp|P23396|RS3_HUMAN	A(+42.01)VQISK(+114.04)K			5410	5240
sp|P23396|RS3_HUMAN	A(+42.01)VQISK(+114.04)K(+114.04)R			4960	6210
sp|P23396|RS3_HUMAN	A(+42.01)VQISK(+114.04)KR				363
sp|P23396|RS3_HUMAN	A(+42.01)VQISK(+114.04)KRK			658
sp|P23396|RS3_HUMAN	A(+42.01)VQISKK					5640	5640	5590	5590
sp|P23396|RS3_HUMAN	A(+42.01)VQISKK(+114.04)			5410	5240
sp|P23396|RS3_HUMAN	A(+42.01)VQISKK(+114.04)R			570
sp|P46736|BRCC3_HUMAN	A(+42.01)VQVVQAVQAVHLESDAFLVC(+57.02)LNHALSTEK					1500	1500	1420	1420
sp|Q969L4|LSM10_HUMAN	A(+42.01)VSHSVK(+114.04)ER			417	590
sp|Q15819|UB2V2_HUMAN	A(+42.01)VSTGVK(+114.04)VPR			156
sp|Q9BVM2|DPCD_HUMAN	A(+42.01)VTGWLESLR					249	249
sp|Q9H993|ARMT1_HUMAN	A(+42.01)VVPASLSGQDVGSFAYLTIK			1720	3450	7700	7700	9480	9480
sp|Q9H993|ARMT1_HUMAN	A(+42.01)VVPASLSGQDVGSFAYLTIKDRIPQILTKVIDTLHRHK
sp|Q9H993|ARMT1_HUMAN	A(+42.01)VVPASLSGQDVGSFAYLTIKDRIPQILTKVIDTLHRHKSEFFEK
sp|P51692|STA5B_HUMAN	A(+42.01)VWIQAQQLQGEALHQMQALYGQHFPIEVR					840	840	544	544
sp|O14893-5|GEMI2_HUMAN	A(+42.01)WVPAESAVEELMPR					4220	4220	4320	4320
sp|O15143|ARC1B_HUMAN	A(+42.01)YHSFLVEPISC(+57.02)HAWNK					5990	5990	5660	5660
sp|O95070|YIF1A_HUMAN	A(+42.01)YHSGYGAHGS(+114.04)KHR
sp|O95070|YIF1A_HUMAN	A(+42.01)YHSGYGAHGSK					974	974	446	446
sp|O95070|YIF1A_HUMAN	A(+42.01)YHSGYGAHGSK(+114.04)HR			501	606
sp|P37108|SRP14_HUMAN	AAAAAAAAAPAAAATAPTTAATTAATAAQ	1320	1800			66500	66500	117000	117000
sp|Q9NQS7|INCE_HUMAN	AAAAAAAATM(+15.99)ALAAPS(+79.97)SPTPESPTM(+15.99)LT(+79.97)K
sp|Q9NQS7|INCE_HUMAN	AAAAAAAATMALAAPS(+79.97)SPTPES(+79.97)PTMLTK	2230
sp|Q9NQS7|INCE_HUMAN	AAAAAAAATMALAAPS(+79.97)SPTPESPT(+79.97)MLTK	1400
sp|Q9NQS7|INCE_HUMAN	AAAAAAAATMALAAPS(+79.97)SPTPESPTMLTK		254
sp|Q9NQS7|INCE_HUMAN	AAAAAAAATMALAAPSS(+79.97)PTPES(+79.97)PTMLTK		1350
sp|Q9NQS7|INCE_HUMAN	AAAAAAAATMALAAPSS(+79.97)PTPESPTMLTK	181
sp|Q9NQS7|INCE_HUMAN	AAAAAAAATMALAAPSSPT(+79.97)PES(+79.97)PTMLTK		1690
sp|Q9NQS7|INCE_HUMAN	AAAAAAAATMALAAPSSPT(+79.97)PESPT(+79.97)MLTK		1690
sp|Q9NQS7|INCE_HUMAN	AAAAAAAATMALAAPSSPT(+79.97)PESPTMLTK		471
sp|Q9Y4H2|IRS2_HUMAN	AAAAAAAAVPSAGPAGPAPTSAAGR					684	684	364	364
sp|P36578|RL4_HUMAN	AAAAAAALQAK				285	21600	21600	27500	27500
sp|P36578|RL4_HUMAN	AAAAAAALQAK(+114.04)SDEK			8360	9260
sp|Q8NCE2|MTMRE_HUMAN	AAAAAASAGSSASSGNQPPQELGLGELLEEFSR					920	920	967	967
sp|Q6SPF0|SAMD1_HUMAN	AAAAAATAPPS(+79.97)PGPAQPGPR		6670
sp|Q8WUQ7|CATIN_HUMAN	AAAAALSQQQSLQER					828	828	674	674
sp|P19338|NUCL_HUMAN	AAAAAPAS(+79.97)EDEDDEDDEDDEDDDDDEEDDS(+79.97)EEEAM(+15.99)ETT(+79.97)PAK
sp|P19338|NUCL_HUMAN	AAAAAPAS(+79.97)EDEDDEDDEDDEDDDDDEEDDS(+79.97)EEEAM(+15.99)ETTPAK	11800	7160
sp|P19338|NUCL_HUMAN	AAAAAPAS(+79.97)EDEDDEDDEDDEDDDDDEEDDS(+79.97)EEEAMETT(+79.97)PAK
sp|P19338|NUCL_HUMAN	AAAAAPAS(+79.97)EDEDDEDDEDDEDDDDDEEDDS(+79.97)EEEAMETTPAK	35000	8700
sp|P19338|NUCL_HUMAN	AAAAAPAS(+79.97)EDEDDEDDEDDEDDDDDEEDDSEEEAM(+15.99)ETT(+79.97)PAK
sp|P19338|NUCL_HUMAN	AAAAAPAS(+79.97)EDEDDEDDEDDEDDDDDEEDDSEEEAM(+15.99)ETTPAK
sp|P19338|NUCL_HUMAN	AAAAAPAS(+79.97)EDEDDEDDEDDEDDDDDEEDDSEEEAMETTPAK	886
sp|P19338|NUCL_HUMAN	AAAAAPASEDEDDEDDEDDEDDDDDEEDDS(+79.97)EEEAM(+15.99)ETT(+79.97)PAK
sp|P19338|NUCL_HUMAN	AAAAAPASEDEDDEDDEDDEDDDDDEEDDS(+79.97)EEEAM(+15.99)ETTPAK
sp|P19338|NUCL_HUMAN	AAAAAPASEDEDDEDDEDDEDDDDDEEDDS(+79.97)EEEAMETTPAK	3650
sp|P19338|NUCL_HUMAN	AAAAAPASEDEDDEDDEDDEDDDDDEEDDSEEEAM(+15.99)ETT(+79.97)PAK
sp|A6NIH7|U119B_HUMAN	AAAAASAAGPGGLVAGKEEK					1720	1720	2650	2650
sp|Q9BTD8|RBM42_HUMAN	AAAAATVVPPMVGGPPFVGPVGFGPGDR					1550	1550	1350	1350
sp|Q9P258|RCC2_HUMAN	AAAAAWEEPS(+79.97)SGNGTAR		747
sp|Q9P258|RCC2_HUMAN	AAAAAWEEPSS(+79.97)GNGTAR	872
sp|Q9P258|RCC2_HUMAN	AAAAAWEEPSSGNGTAR					2710	2710	2730	2730
sp|Q99856|ARI3A_HUMAN	AAAAGLGHPAS(+79.97)PGGS(+79.97)EDGPPGS(+79.97)EEEDAAR	64200	51300
sp|Q99856|ARI3A_HUMAN	AAAAGLGHPAS(+79.97)PGGS(+79.97)EDGPPGSEEEDAAR	11000	10700
sp|Q99856|ARI3A_HUMAN	AAAAGLGHPAS(+79.97)PGGSEDGPPGS(+79.97)EEEDAAR	12600	14300
sp|Q99856|ARI3A_HUMAN	AAAAGLGHPAS(+79.97)PGGSEDGPPGSEEEDAAR	22500	5300
sp|Q99856|ARI3A_HUMAN	AAAAGLGHPASPGGS(+79.97)EDGPPGS(+79.97)EEEDAAR	9470	5580
sp|Q99856|ARI3A_HUMAN	AAAAGLGHPASPGGSEDGPPGS(+79.97)EEEDAAR	19300	15500
sp|Q8NHG8|ZNRF2_HUMAN	AAAAGRFPAQVPSAHQPSASGGAAAAAAAPAAPAAPR					331	331
sp|Q07157|ZO1_HUMAN	AAAAK(+114.04)STAMEETAIWEQHTVTLHR			1590	1770
sp|Q07157|ZO1_HUMAN	AAAAKST(+114.04)AMEETAIWEQHTVTLHR				1770
sp|Q96L91|EP400_HUMAN	AAAAPFQTSQASASAPR					777	777	622	622
sp|Q6XQN6|PNCB_HUMAN	AAAAQFQVPWLESVLIVVSNNIDEEALAR							130	130
sp|P55036|PSMD4_HUMAN	AAAASAAEAGIAT(+114.04)T(+114.04)GT(+114.04)EDSDDALLK						473
sp|P55036|PSMD4_HUMAN	AAAASAAEAGIAT(+114.04)T(+114.04)GT(+114.04)EDSDDALLK(+114.04)MTISQQEFGR			822
sp|P55036|PSMD4_HUMAN	AAAASAAEAGIATT(+114.04)GT(+114.04)EDS(+114.04)DDALLK(+114.04)M(+15.99)TISQQEFGR
sp|P55036|PSMD4_HUMAN	AAAASAAEAGIATT(+114.04)GT(+114.04)EDS(+114.04)DDALLK(+114.04)MTISQQEFGR
sp|P55036|PSMD4_HUMAN	AAAASAAEAGIATT(+114.04)GTEDSDDALLKMTISQQEFGR			251
sp|P55036|PSMD4_HUMAN	AAAASAAEAGIATTGT(+114.04)EDSDDALLKM(+15.99)TISQQEFGR			4770
sp|P55036|PSMD4_HUMAN	AAAASAAEAGIATTGT(+114.04)EDSDDALLKMTISQQEFGR			63500	960
sp|P55036|PSMD4_HUMAN	AAAASAAEAGIATTGTEDS(+114.04)DDALLKM(+15.99)TISQQEFGR				5310
sp|P55036|PSMD4_HUMAN	AAAASAAEAGIATTGTEDS(+79.97)DDALLK	4620	3410
sp|P55036|PSMD4_HUMAN	AAAASAAEAGIATTGTEDSDDALLK					20300	20300	20100	20100
sp|P55036|PSMD4_HUMAN	AAAASAAEAGIATTGTEDSDDALLK(+114.04)M(+15.99)TISQQEFGR			5120	3300
sp|P55036|PSMD4_HUMAN	AAAASAAEAGIATTGTEDSDDALLK(+114.04)MTISQQEFGR			63200	93600
sp|P55036|PSMD4_HUMAN	AAAASAAEAGIATTGTEDSDDALLKMT(+114.04)ISQQEFGR			882
sp|A1X283|SPD2B_HUMAN	AAAASVPNADGLK					2040	2040	2020	2020
sp|Q9NRL3|STRN4_HUMAN	AAAAVAAAASSC(+57.02)RPLGSGAGPGPTGAAPVSAPAPGPGPAGK					1640	1640	2510	2510
sp|Q8WWH5|TRUB1_HUMAN	AAAAVVAAAAR							1000	1000
sp|Q8TDZ2|MICA1_HUMAN	AAADFATHGK							677	677
sp|P30153|2AAA_HUMAN	AAADGDDS(+79.97)LYPIAVLIDELR
sp|Q96D53|COQ8B_HUMAN	AAADGDRDC(+57.02)VLQK					383	383	456	456
sp|Q9UKX7|NUP50_HUMAN	AAADPK(+114.04)VAFGSLAANGPTTLVDK			941	1390
sp|Q6P2E9|EDC4_HUMAN	AAADTLQGPMQAAYR							1260	1260
sp|Q9UNF1|MAGD2_HUMAN	AAAEAAAEAK(+114.04)AR			3440	2980
sp|Q99873-3|ANM1_HUMAN	AAAEAANC(+114.04)IMEVSC(+57.02)GQAESSEK(+114.04)PNAEDMTSK
sp|Q99873-3|ANM1_HUMAN	AAAEAANC(+114.04)IMEVSC(+57.02)GQAESSEKPNAEDMTSK
sp|Q99873-3|ANM1_HUMAN	AAAEAANC(+57.02)IMEVSC(+114.04)GQAESS(+114.04)EKPNAEDMTSK
sp|Q9NQP4|PFD4_HUMAN	AAAEDVNVTFEDQQK					8750	8750	8600	8600
sp|Q99942|RNF5_HUMAN	AAAEEEDGGPEGPNRER					208	208
sp|O95551|TYDP2_HUMAN	AAAEEGHIIPR					1360	1360	1200	1200
sp|Q9H9Y2|RPF1_HUMAN	AAAEELQEAAGAGDGATENGVQPPK
sp|O15042|SR140_HUMAN	AAAEIYEEFLAAFEGSDGNK					927	927	1060	1060
sp|O15042|SR140_HUMAN	AAAEIYEEFLAAFEGSDGNK(+114.04)VK
sp|Q9NP50|SHCAF_HUMAN	AAAEK(+114.04)PEEQGPEPLPISTQEW			1390	1990
sp|Q9NP50|SHCAF_HUMAN	AAAEKPEEQGPEPLPIST(+79.97)QEW	268	334
sp|Q9NP50|SHCAF_HUMAN	AAAEKPEEQGPEPLPISTQEW					1020	1020	1080	1080
sp|Q01780|EXOSX_HUMAN	AAAEQAISVR					3410	3410	2980	2980
sp|P07954|FUMH_HUMAN	AAAEVNQDYGLDPK					1580	1580	1450	1450
sp|Q9Y490|TLN1_HUMAN	AAAFEEQENETVVVK					3500	3500	3040	3040
sp|Q9P2E9|RRBP1_HUMAN	AAAFEK(+114.04)QVLQLQASHR			393
sp|O94826|TOM70_HUMAN	AAAFEQLQK					1860	1860	1730	1730
sp|O94826|TOM70_HUMAN	AAAFEQLQK(+114.04)WK			721	505
sp|Q96L58|B3GT6_HUMAN	AAAFLAVLVASAPR			750	443
sp|Q7Z2Z1|TICRR_HUMAN	AAAFMGT(+79.97)PQNQTHQQPHVLR		440
sp|Q9BQG0|MBB1A_HUMAN	AAAFQHLLLLVGIHLLK			5650	9630	1600	1600	1170	1170
sp|Q16555|DPYL2_HUMAN	AAAFVTSPPLSPDPTTPDFLNSLLSC(+57.02)GDLQVTGSAHC(+57.02)TFNTAQK
sp|Q14195-2|DPYL3_HUMAN	AAAFVTSPPLSPDPTTPDYINSLLASGDLQLSGSAHC(+57.02)TFSTAQK
sp|Q96S52|PIGS_HUMAN	AAAGAAATHLEVAR					1970	1970	2060	2060
sp|Q8N4T8|CBR4_HUMAN	AAAGDLGGDHLAFSC(+57.02)DVAK							289	289
sp|P35221|CTNA1_HUMAN	AAAGEFADDPC(+57.02)SSVK					7450	7450	7380	7380
sp|P35221|CTNA1_HUMAN	AAAGEFADDPC(+57.02)SSVK(+114.04)R			440	638
sp|P35221|CTNA1_HUMAN	AAAGEFADDPC(+57.02)SSVKR					1780	1780	1890	1890
sp|Q96C19|EFHD2_HUMAN	AAAGELQEDSGLC(+57.02)VLAR					4310	4310	3120	3120
sp|Q9H3U1-2|UN45A_HUMAN	AAAGGLAMLTSMRPTLC(+57.02)SR					4500	4500	4150	4150
sp|Q5VSL9|STRP1_HUMAN	AAAGLLPGGK					388	388	465	465
sp|P17544|ATF7_HUMAN	AAAGPLDMS(+79.97)LPS(+79.97)TPDIK	1060
sp|P17544|ATF7_HUMAN	AAAGPLDMS(+79.97)LPST(+79.97)PDIK	4480	4950
sp|O14497|ARI1A_HUMAN	AAAGQESEGPAVGPPQPLGK					4750	4750	4450	4450
sp|Q9BRK4|LZTS2_HUMAN	AAAGVGGS(+79.97)LR	1730	1970
sp|P51970|NDUA8_HUMAN	AAAHHYGAQC(+57.02)DKPNK			297		2960	2960	3010	3010
sp|Q9BR61|ACBD6_HUMAN	AAAHLQGLIQVASR			859	150			194	194
sp|P0DMV8-2|HS71A_HUMAN,sp|P0DMV8|HS71A_HUMAN,sp|P0DMV9|HS71B_HUMAN	AAAIGIDLGTTYSC(+57.02)VGVFQHGK			7360	11300	14400	14400	14900	14900
sp|Q05086|UBE3A_HUMAN	AAAK(+114.04)HLIER			608	735
sp|Q8TAE8|G45IP_HUMAN	AAALAAAVAQDPAASGAPSS					6560	6560	6880	6880
sp|O15269|SPTC1_HUMAN	AAALASLK(+114.04)K			500
sp|O15269|SPTC1_HUMAN	AAALASLKK					766	766
sp|O15269|SPTC1_HUMAN	AAALASLKK(+114.04)				673
sp|Q14008|CKAP5_HUMAN	AAALATVNAWAEQTGMK					2850	2850	2600	2600
sp|Q7Z392|TPC11_HUMAN	AAALC(+57.02)NAC(+57.02)ELSGK					994	994	987	987
sp|Q96QE3|ATAD5_HUMAN	AAALDVYNAVSTSFQR					182	182		227
sp|P31948|STIP1_HUMAN	AAALEAMK					611	611	598	598
sp|P31948|STIP1_HUMAN	AAALEFLNR					5600	5600	5780	5780
sp|P31948|STIP1_HUMAN	AAALEFLNRFEEAK					43900	43900	43800	43800
sp|P31948|STIP1_HUMAN	AAALEFLNRFEEAK(+114.04)R				195
sp|P31948|STIP1_HUMAN	AAALEFLNRFEEAKR					2270	2270	2170	2170
sp|P35251|RFC1_HUMAN	AAALGTK(+114.04)IIDEDGLLNLIR			1230	1620
sp|Q92575|UBXN4_HUMAN	AAALLAK(+114.04)QAEM(+15.99)EVK				284
sp|Q92575|UBXN4_HUMAN	AAALLAK(+114.04)QAEMEVK			1350
sp|Q92575|UBXN4_HUMAN	AAALLAK(+114.04)QAEMEVKR			111
sp|Q12955|ANK3_HUMAN	AAALLLQNDNNADVESK					984	984	931	931
sp|O95273|CCDB1_HUMAN	AAALLMLTK(+114.04)NVDFVK			748	835
sp|Q8NAF0|ZN579_HUMAN	AAALQALQAQAPT(+79.97)SPPPPPPPLK	4130	11900
sp|Q8NAF0|ZN579_HUMAN	AAALQALQAQAPTS(+79.97)PPPPPPPLK	24200	24800
sp|P98172|EFNB1_HUMAN	AAALSLSTLASPK(+114.04)GGSGTAGTEPSDIIIPLR			3150	2860
sp|P98172|EFNB1_HUMAN	AAALSLSTLASPKGGS(+114.04)GTAGTEPSDIIIPLR			3150
sp|O60716|CTND1_HUMAN	AAALVLQTIWGYK			14900	13800	5950	5950	6050	6050
sp|O60716|CTND1_HUMAN	AAALVLQTIWGYK(+114.04)ELR
sp|O60716|CTND1_HUMAN	AAALVLQTIWGYKELR			994	838
sp|Q14498|RBM39_HUMAN	AAAMANNLQK							6020	6020
sp|Q14498|RBM39_HUMAN	AAAMANNLQK(+114.04)GSAGPM(+15.99)R			206	194
sp|Q14498|RBM39_HUMAN	AAAMANNLQK(+114.04)GSAGPMR			1580	2200
sp|Q15042|RB3GP_HUMAN	AAAMTPPEEELK					810	810	766	766
sp|Q9NX63|MIC19_HUMAN	AAANEQLTR					4940	4940	2810	2810
sp|A5YKK6|CNOT1_HUMAN	AAANFSDR					1080	1080	991	991
sp|Q86YT6|MIB1_HUMAN	AAANGDVAK(+114.04)VEDLLK			655	807
sp|P26641|EF1G_HUMAN	AAAPAPEEEM(+15.99)DEC(+57.02)EQALAAEPK					4160	4160	3240	3240
sp|P26641|EF1G_HUMAN	AAAPAPEEEMDEC(+114.04)EQALAAEPK						8600		9180
sp|P26641|EF1G_HUMAN	AAAPAPEEEMDEC(+57.02)EQALAAEPK					49600	49600	61100	61100
sp|P26641|EF1G_HUMAN	AAAPAPEEEMDEC(+57.02)EQALAAEPK(+114.04)AK				1710
sp|P26641|EF1G_HUMAN	AAAPAPEEEMDEC(+57.02)EQALAAEPKAK(+114.04)			1350
sp|P31350|RIR2_HUMAN	AAAPGVEDEPLLR					1070	1070	1060	1060
sp|Q16643|DREB_HUMAN	AAAPQAWAGPM(+15.99)EEPPQAQAPPR
sp|Q16643|DREB_HUMAN	AAAPQAWAGPMEEPPQAQAPPR					9510	9510	10400	10400
sp|P53618|COPB_HUMAN	AAAQC(+57.02)YIDLIIK					2730	2730	3510	3510
sp|Q9NVA2|SEP11_HUMAN	AAAQLLQSQAQQSGAQQTK		406			21200	21200	21800	21800
sp|Q9NVA2|SEP11_HUMAN	AAAQLLQSQAQQSGAQQTK(+114.04)K				668
sp|Q9NVA2|SEP11_HUMAN	AAAQLLQSQAQQSGAQQTKK					1030	1030	851	851
sp|Q9P2N2|RHG28_HUMAN	AAAS(+79.97)HPLSR	485	1080
sp|Q6PGN9-2|PSRC1_HUMAN	AAAS(+79.97)PPT(+79.97)PIR	3960	3670
sp|Q6PGN9-2|PSRC1_HUMAN	AAAS(+79.97)PPTPIR	10800	12700
sp|Q9H2M9|RBGPR_HUMAN	AAASGNENIQPPPLAYK					959	959	385	385
sp|P30153|2AAA_HUMAN,sp|P30154-2|2AAB_HUMAN,sp|P30154-3|2AAB_HUMAN,sp|P30154-4|2AAB_HUMAN,sp|P30154|2AAB_HUMAN	AAASK(+114.04)LGEFAK			13400	18600
sp|Q7Z5L9|I2BP2_HUMAN	AAASLAAVSGTAAASLGSAQPTDLGAHK
sp|Q9UNS1|TIM_HUMAN	AAASLSQPEEEQK					1680	1680
sp|Q96P48|ARAP1_HUMAN	AAASMGDTLSEQQLGDSDIPVIVYR					590	590	591	591
sp|Q5R3I4|TTC38_HUMAN	AAASPLR
sp|P08559|ODPA_HUMAN	AAASTDYYK					1050	1050	1200	1200
sp|Q10570|CPSF1_HUMAN	AAASVLTTSMVTM(+15.99)EPGYLFLGSR							563	563
sp|Q10570|CPSF1_HUMAN	AAASVLTTSMVTMEPGYLFLGSR				201	1070	1070	1310	1310
sp|P49006|MRP_HUMAN	AAAT(+79.97)PESQEPQAK	880	854
sp|Q99733|NP1L4_HUMAN	AAATAEEPDPK					4370	4370	4260	4260
sp|Q9NWH9|SLTM_HUMAN	AAATGAVAASAASGQAEGK(+114.04)K				505
sp|Q9NWH9|SLTM_HUMAN	AAATGAVAASAASGQAEGKK(+114.04)			454
sp|Q9UDW1|QCR9_HUMAN	AAATLTSKLYSLLFRR					13500	13500	14500	14500
sp|P49006|MRP_HUMAN	AAATPESQEPQAK					31600	31600	34700	34700
sp|Q7KZF4|SND1_HUMAN	AAATQPDAK(+114.04)DTPDEPWAFPAR			3080	3180
sp|Q7KZF4|SND1_HUMAN	AAATQPDAKDT(+114.04)PDEPWAFPAR				1210
sp|Q7KZF4|SND1_HUMAN	AAATQPDAKDTPDEPWAFPAR					2130	2130	1170	1170
sp|P11274|BCR_HUMAN	AAATTSQPVLTSQQIETIFFK					5600	5600	5030	5030
sp|Q9NXC5|MIOS_HUMAN	AAAVALFNLDIR					771	771	731	731
sp|P18206|VINC_HUMAN	AAAVGTANK(+114.04)STVEGIQASVK				157
sp|Q8IYI6|EXOC8_HUMAN	AAAVHTAIR					466	466
sp|P42858|HD_HUMAN	AAAVLGMDK(+114.04)AVAEPVSR			451	584
sp|P19404|NDUV2_HUMAN	AAAVLPVLDLAQR					6910	6910	6540	6540
sp|O43837|IDH3B_HUMAN	AAAVPVEFQEHHLSEVQNMASEEK					2480	2480	2330	2330
sp|Q9UBF2|COPG2_HUMAN	AAAVSALAK
sp|P54802|ANAG_HUMAN	AAAVSEAEADFYEQNSR					440	440	522	522
sp|Q8IVF7-2|FMNL3_HUMAN,sp|Q8IVF7-3|FMNL3_HUMAN,sp|Q8IVF7|FMNL3_HUMAN,sp|Q96PY5-3|FMNL2_HUMAN,sp|Q96PY5|FMNL2_HUMAN	AAAVSLENVLLDVK					753	753	764	764
sp|O00468|AGRIN_HUMAN	AAAVSSGFDGAIQLVSLGGR					525	525	427	427
sp|P49585|PCY1A_HUMAN	AAAYDIS(+79.97)EDEED	9650	9710
sp|O43765|SGTA_HUMAN	AAAYS(+114.04)KLGNYAGAVQDC(+57.02)ER			3270	866
sp|Q9H7E9|CH033_HUMAN	AAAYSAQVQPVDGATR
sp|O43765|SGTA_HUMAN	AAAYSK(+114.04)LGNYAGAVQDC(+57.02)ER			756	4990
sp|O95336|6PGL_HUMAN	AAC(+57.02)C(+57.02)LAGAR					916	916	764	764
sp|P55060|XPO2_HUMAN	AAC(+57.02)DLVR					418	418	451	451
sp|Q9BUH6|PAXX_HUMAN	AAC(+57.02)EQQAVALTLQEDR					2870	2870	1320	1320
sp|O15269|SPTC1_HUMAN	AAC(+57.02)FAIQK					1240	1240	1080	1080
sp|O95235|KI20A_HUMAN	AAC(+57.02)IAEQYHTVLK					1510	1510	1280	1280
sp|Q00341|VIGLN_HUMAN	AAC(+57.02)LESAQEPAGAWGNK					3870	3870	4610	4610
sp|P02768|ALBU_HUMAN	AAC(+57.02)LLPK					5470	5470	6260	6260
sp|Q01813|PFKAP_HUMAN	AAC(+57.02)NLLQR
sp|Q5THK1|PR14L_HUMAN	AAC(+57.02)PC(+57.02)PQSS(+79.97)PPEQK	1490
sp|Q5THK1|PR14L_HUMAN	AAC(+57.02)PC(+57.02)PQSSPPEQK						65
sp|Q05086|UBE3A_HUMAN	AAC(+57.02)SAAAM(+15.99)EEDSEASSSR					168	168
sp|Q05086|UBE3A_HUMAN	AAC(+57.02)SAAAMEEDSEASSSR					3090	3090	3110	3110
sp|Q9H019|MFR1L_HUMAN	AAC(+57.02)SSSEEDDC(+57.02)VSLSK					783	783	790	790
sp|P06753|TPM3_HUMAN	AADAEAEVASLNRR					30300
sp|Q14980-2|NUMA1_HUMAN	AADALEEQQR					2020	2020	2170	2170
sp|Q7Z6E9|RBBP6_HUMAN	AADC(+57.02)DLQITNAQTK					544	544
sp|Q9UBQ7|GRHPR_HUMAN	AADC(+57.02)EVEQWDSDEPIPAK					9340	9340	8750	8750
sp|Q9UBQ7|GRHPR_HUMAN	AADC(+57.02)EVEQWDSDEPIPAK(+114.04)ELER			436	406
sp|P29353|SHC1_HUMAN	AADDGEGIVGAAMPDSGPLPLLQDMNK
sp|Q9NXH9|TRM1_HUMAN	AADEAMEER							422	422
sp|Q96EV2|RBM33_HUMAN	AADEDWDS(+79.97)ELEDDLLGEDLLSGK
sp|P55060|XPO2_HUMAN	AADEEAFEDNSEEYIR					4250	4250	4110	4110
sp|P55060|XPO2_HUMAN	AADEEAFEDNSEEYIRR					38500	38500	39600	39600
sp|Q96BN8|OTUL_HUMAN	AADEIEKEK(+114.04)ELLIHER			1870	3260
sp|Q9H9Z2|LN28A_HUMAN	AADEPQLLHGAGIC(+114.04)K						811		1080
sp|Q9H9Z2|LN28A_HUMAN	AADEPQLLHGAGIC(+57.02)K					94800	94800	94800	94800
sp|Q9H9Z2|LN28A_HUMAN	AADEPQLLHGAGIC(+57.02)K(+114.04)WFNVR			843	992
sp|Q6P1J9|CDC73_HUMAN	AADEVLAEAK(+114.04)KPR			322	408
sp|Q96JM2|ZN462_HUMAN	AADFAQDIDINPGAVYK					1250	1250	1360	1360
sp|P51452|DUS3_HUMAN	AADFIDQALAQK(+114.04)NGR			434	550
sp|Q9Y277|VDAC3_HUMAN	AADFQLHTHVNDGTEFGGSIYQK					5670	5670	4970	4970
sp|O95785|WIZ_HUMAN	AADGGERPLAAS(+79.97)PPGTVK	2050	2310
sp|Q92979|NEP1_HUMAN	AADGPQK(+114.04)LLK			1630	2680
sp|O43395|PRPF3_HUMAN	AADHLKPFLDDSTLR					697	697	2880	2880
sp|Q86VP6|CAND1_HUMAN	AADIDQEVK					2180	2180	2470	2470
sp|P98194|AT2C1_HUMAN	AADIGVAMGQTGTDVC(+57.02)K					1360	1360	1440	1440
sp|Q96ST3|SIN3A_HUMAN	AADIIDGLRK					1140	1140	1460
sp|Q12888|TP53B_HUMAN	AADIS(+79.97)LDNLVEGK	2400	2460
sp|Q12888|TP53B_HUMAN	AADISLDNLVEGK					1170	1170	1590	1590
sp|Q9HCE3|ZN532_HUMAN	AADKS(+79.97)PESQNLIDGTK	16500	18100
sp|Q92673|SORL_HUMAN	AADLLLHSK					1170	1170	1180	1180
sp|O95782|AP2A1_HUMAN	AADLLYAMC(+57.02)DR					524	524	733	733
sp|Q15293|RCN1_HUMAN	AADLNGDLTATREEFTAFLHPEEFEHMK					2230	2230	2940	2940
sp|P35612|ADDB_HUMAN	AADLRQDFNLMEQK					1690	1690	1880	1880
sp|Q9UBV2|SE1L1_HUMAN	AADMGNPVGQSGLGMAYLYGR					952	952	814	814
sp|P30038|AL4A1_HUMAN	AADMLSGPR					1070	1070	1460	1460
sp|Q9BZL4|PP12C_HUMAN	AADPGPGAELDPAAPPPAR					594	594	1180	1180
sp|Q8TBX8|PI42C_HUMAN	AADPLVGVFLWGVAHSINELSQVPPPVMLLPDDFK
sp|P67809|YBOX1_HUMAN	AADPPAENS(+79.97)S(+79.97)APEAEQGGAE	1610	2060
sp|P67809|YBOX1_HUMAN	AADPPAENS(+79.97)SAPEAEQGGAE					945
sp|P67809|YBOX1_HUMAN	AADPPAENSS(+79.97)APEAEQGGAE	72600	74000					1030
sp|P67809|YBOX1_HUMAN	AADPPAENSSAPEAEQGGAE					71000	38200	52100	52100
sp|Q5R3I4|TTC38_HUMAN	AADPTFVMGHAMATGLVLIGTGSSVK					580	580	410	410
sp|Q96QE3|ATAD5_HUMAN	AADPVPSFDESS(+79.97)QDTSEK	3860	3860
sp|O94964|MTCL2_HUMAN	AADPWVLK(+114.04)HSELEK			559	716
sp|O75691|UTP20_HUMAN	AADRLLFSFLTLITK			176	263
sp|O60784|TOM1_HUMAN	AADRLPNLS(+79.97)SPSAEGPPGPPSGPAPR	4990
sp|O60784|TOM1_HUMAN	AADRLPNLSS(+79.97)PSAEGPPGPPSGPAPR	4990	6990
sp|O60784|TOM1_HUMAN	AADRLPNLSSPSAEGPPGPPSGPAPR					1820	1820	1780	1780
sp|Q96GM8|TOE1_HUMAN	AADS(+79.97)DDGAVSAPAASDGGVSK	22400	21100
sp|P12270|TPR_HUMAN	AADS(+79.97)QNS(+79.97)GEGNTGAAESSFSQEVSR		409
sp|P12270|TPR_HUMAN	AADS(+79.97)QNSGEGNTGAAESS(+79.97)FSQEVSR		651
sp|P12270|TPR_HUMAN	AADS(+79.97)QNSGEGNTGAAESSFS(+79.97)QEVSR	517
sp|P12270|TPR_HUMAN	AADS(+79.97)QNSGEGNTGAAESSFSQEVSR	1570	2530
sp|P16383|GCFC2_HUMAN	AADS(+79.97)S(+79.97)DS(+79.97)DGAEESPAEPGAPR	17000	18300
sp|Q96GM8|TOE1_HUMAN	AADSDDGAVSAPAASDGGVSK					2200	2200	2360	2360
sp|P35251|RFC1_HUMAN	AADSIC(+57.02)DGDLVDSQIR					1110	1110	1190	1190
sp|Q1ED39|KNOP1_HUMAN	AADSLQQNLQR					2110	2110	2090	2090
sp|P12270|TPR_HUMAN	AADSQNS(+79.97)GEGNTGAAESSFSQEVSR	239	779
sp|P12270|TPR_HUMAN	AADSQNSGEGNTGAAESS(+79.97)FSQEVSR	13500	12400
sp|P12270|TPR_HUMAN	AADSQNSGEGNTGAAESSFSQEVSR					2980	2980	2370	2370
sp|P16383|GCFC2_HUMAN	AADSS(+79.97)DSDGAEESPAEPGAPR		174
sp|P16383|GCFC2_HUMAN	AADSSDS(+79.97)DGAEESPAEPGAPR	282
sp|Q6VMQ6|MCAF1_HUMAN	AADSTSQC(+114.04)GKATGSDS(+114.04)SGVIDLT(+114.04)MDDEES(+114.04)GAS(+114.04)QDPK
sp|P98196|AT11A_HUMAN	AADTIEALQK(+114.04)AGIK			884	1080
sp|Q92616|GCN1_HUMAN	AADTQVSETLK					986	986	1030	1030
sp|Q92616|GCN1_HUMAN	AADTQVSETLKR					248	248
sp|Q9Y2T2|AP3M1_HUMAN	AADVENVPPVISTPHHYLISIYR					1700	1700	1450	1450
sp|Q9NU22|MDN1_HUMAN	AADVEQLKPEEIK					2870	2870	3020	3020
sp|P80723|BASP1_HUMAN	AAEAAAAPAESAAPAAGEEPS(+114.04)KEEGEPK
sp|P80723|BASP1_HUMAN	AAEAAAAPAESAAPAAGEEPSK					1700	1700	1830	1830
sp|P80723|BASP1_HUMAN	AAEAAAAPAESAAPAAGEEPSK(+114.04)EEGEPK			67	125
sp|P80723|BASP1_HUMAN	AAEAAAAPAESAAPAAGEEPSKEEGEPK					42400	42400	29800	29800
sp|P80723|BASP1_HUMAN	AAEAAAAPAESAAPAAGEEPSKEEGEPK(+114.04)K			630	1200
sp|P80723|BASP1_HUMAN	AAEAAAAPAESAAPAAGEEPSKEEGEPKK					563	563	638	638
sp|P0DTL6|ZTRF1_HUMAN	AAEAAEAAAAAAAAGSGKLEER					558	558
sp|O75569|PRKRA_HUMAN	AAEAAINILK					2740	2740	2570	2570
sp|Q8N163|CCAR2_HUMAN	AAEAAPPTQEAQGETEPTEQAPDALEQAADTS(+79.97)RR		933
sp|Q8N163|CCAR2_HUMAN	AAEAAPPTQEAQGETEPTEQAPDALEQAADTSR					1390	1390	1690	1690
sp|Q8N163|CCAR2_HUMAN	AAEAAPPTQEAQGETEPTEQAPDALEQAADTSRR					1810	1810	1610	1610
sp|Q8IZ83|A16A1_HUMAN	AAEAEVELSAR					1940	1940	1180	1180
sp|P46821|MAP1B_HUMAN	AAEAGGAEEQYGFLT(+79.97)TPTK	10300						288
sp|P46821|MAP1B_HUMAN	AAEAGGAEEQYGFLTT(+79.97)PTK	10300	11000			462		288
sp|P46821|MAP1B_HUMAN	AAEAGGAEEQYGFLTTPT(+79.97)K		11000
sp|P46821|MAP1B_HUMAN	AAEAGGAEEQYGFLTTPTK					7040	7040	7350	7350
sp|P55263|ADK_HUMAN	AAEAHVDAHYYEQNEQPTGTC(+57.02)AAC(+57.02)ITGDNR					909	909	899	899
sp|Q14554|PDIA5_HUMAN	AAEALHGEADSSGVLAAVDATVNK					1710	1710	754	754
sp|P46821|MAP1B_HUMAN	AAEAVAAAVGTGATTAAVM(+15.99)AAAGIAAIGPAK					593	593	630	630
sp|P46821|MAP1B_HUMAN	AAEAVAAAVGTGATTAAVMAAAGIAAIGPAK			1890	1880	10500	10500	10900	10900
sp|Q08211|DHX9_HUMAN	AAEC(+57.02)NIVVTQPR					17900	17900	17700	17700
sp|Q9Y303|NAGA_HUMAN	AAEDAVWSGATFITHLFNAMLPFHHR				229
sp|P06454|PTMA_HUMAN	AAEDDEDDDVDTK					7010	7010	6860	6860
sp|P06454|PTMA_HUMAN	AAEDDEDDDVDTK(+114.04)K			2230	2830
sp|P06454|PTMA_HUMAN	AAEDDEDDDVDTKK					23200	23200	15400	15400
sp|P10588|NR2F6_HUMAN	AAEDDSAS(+79.97)PPGAAS(+79.97)DAEPGDEERPGLQVDC(+57.02)VVC(+57.02)GDK	5880
sp|P10588|NR2F6_HUMAN	AAEDDSASPPGAAS(+79.97)DAEPGDEERPGLQVDC(+57.02)VVC(+57.02)GDK	533
sp|Q9UKS6|PACN3_HUMAN	AAEDGFRK					958	958	707	707
sp|Q9Y2A7|NCKP1_HUMAN	AAEDLFVNIR					1480	1480	2170	2170
sp|Q13889|TF2H3_HUMAN	AAEDSALQYMNFMNVIFAAQK
sp|Q9NW82|WDR70_HUMAN	AAEDSPYWVSPAYSK					575	575	533	533
sp|O00264|PGRC1_HUMAN	AAEDVVATGADPSDLESGGLLHEIFTSPLNLLLLGLC(+57.02)IFLLYK
sp|Q01995|TAGL_HUMAN	AAEDYGVIK							724	724
sp|Q7Z460|CLAP1_HUMAN	AAEEAASTLASSIHPEQC(+57.02)IK					5320	5320	5000	5000
sp|P09496-2|CLCA_HUMAN	AAEEAFVNDIDESS(+79.97)PGTEWER	895	1600
sp|P09496-2|CLCA_HUMAN	AAEEAFVNDIDESSPGTEWER					29500	29500	29700	29700
sp|Q9H9Z2|LN28A_HUMAN	AAEEAPEEAPEDAAR		358			84500	84500	83500	83500
sp|Q8NEC7|GSTCD_HUMAN	AAEEC(+57.02)GYSVQVISMEPESC(+57.02)SPK					337	337	517	517
sp|P20962|PTMS_HUMAN	AAEEEDEADPK(+114.04)R			756	738
sp|Q9UKK6|NXT1_HUMAN	AAEEFVNVYYTTMDK(+114.04)R			2310	2740
sp|Q96JI7|SPTCS_HUMAN	AAEEGVASAASAGGSWGTAAMGRVLPMLLVPVPAEAM(+15.99)GQLGS(+79.97)R
sp|P29966|MARCS_HUMAN	AAEEPSK(+114.04)VEEK			301
sp|P29966|MARCS_HUMAN	AAEEPSKVEEK					18600	18600	21000	21000
sp|Q1KMD3|HNRL2_HUMAN	AAEEQGDDQDS(+79.97)EKS(+79.97)KPAGS(+79.97)DGERR	1020
sp|Q1KMD3|HNRL2_HUMAN	AAEEQGDDQDS(+79.97)EKS(+79.97)KPAGSDGER	820	824
sp|Q1KMD3|HNRL2_HUMAN	AAEEQGDDQDS(+79.97)EKSKPAGSDGER	2620	3740
sp|Q1KMD3|HNRL2_HUMAN	AAEEQGDDQDSEKS(+79.97)KPAGSDGER		3740
sp|Q1KMD3|HNRL2_HUMAN	AAEEQGDDQDSEKS(+79.97)KPAGSDGERR	224
sp|Q9NX63|MIC19_HUMAN	AAEEVEAK(+114.04)FK				562
sp|Q8WUB8|PHF10_HUMAN	AAEFNSNLNR					206	206	405	405
sp|Q9P253|VPS18_HUMAN	AAEGAEAQGFSGLFAAYTDHPPPFR					939	939
sp|Q52LJ0|FA98B_HUMAN	AAEGGLSSPEFSELC(+57.02)IWLGSQIK					733	733	642	642
sp|P40818|UBP8_HUMAN	AAEHAWQK					1040	1040
sp|Q9P260-2|RELCH_HUMAN	AAEHEVPLQER					1010	1010	1010	1010
sp|P42338|PK3CB_HUMAN	AAEIASSDSANVSSR					1640	1640	3810	3810
sp|O43272|PROD_HUMAN	AAEIGYEDPINPTYEATNAMYHR					300	300	252	252
sp|P05023-2|AT1A1_HUMAN,sp|P05023-3|AT1A1_HUMAN,sp|P05023-4|AT1A1_HUMAN,sp|P05023|AT1A1_HUMAN,sp|P54707-2|AT12A_HUMAN,sp|P54707|AT12A_HUMAN	AAEILAR					112
sp|Q16706|MA2A1_HUMAN	AAEILYYFALR			485	550
sp|Q15020|SART3_HUMAN	AAEK(+114.04)EAALVQQEEEK			166	197
sp|P49458|SRP09_HUMAN	AAEK(+114.04)LYLADPM(+15.99)K			457	5810
sp|P49458|SRP09_HUMAN	AAEK(+114.04)LYLADPMK			14400	16000
sp|O15126|SCAM1_HUMAN	AAELDRR					952	952	434	434
sp|Q9UHV9|PFD2_HUMAN	AAELEM(+15.99)ELNEHSLVIDTLK					403	403	1020	1020
sp|Q9UHV9|PFD2_HUMAN	AAELEMELNEHSLVIDTLK				186	2310	2310	2360	2360
sp|Q9UHV9|PFD2_HUMAN	AAELEMELNEHSLVIDTLKEVDETRK				239
sp|Q6PGP7|SKI3_HUMAN	AAELEPDQLLAWQGLANLYEK					451	451
sp|O94906|PRP6_HUMAN	AAELETDIR					1340	1340	1260	1260
sp|P35232|PHB1_HUMAN	AAELIANSLATAGDGLIELR			1460	1130	59500	59500	59900	59900
sp|P35232|PHB1_HUMAN	AAELIANSLATAGDGLIELRK					14800	14800	13800	13800
sp|P05023-2|AT1A1_HUMAN,sp|P05023-3|AT1A1_HUMAN,sp|P05023-4|AT1A1_HUMAN,sp|P05023|AT1A1_HUMAN,sp|P54707-2|AT12A_HUMAN,sp|P54707|AT12A_HUMAN	AAELLAR					112
sp|Q5JVF3|PCID2_HUMAN	AAELLMSC(+57.02)FR					534	534	959	959
sp|O75717|WDHD1_HUMAN	AAELTATQVEEEEEEEDFRK					1170	1170	1420	1420
sp|O75717|WDHD1_HUMAN	AAELTATQVEEEEEEEDFRKK					1320	1320	1240	1240
sp|Q96I15|SCLY_HUMAN	AAELVTQNC(+57.02)EAYEAHMR					373	373	105	105
sp|Q96BD0|SO4A1_HUMAN	AAEMHQLK(+114.04)DSSR				261
sp|Q96CW6|S7A6O_HUMAN	AAENNVFHLVATVC(+57.02)SQEEPVQPLLR			438
sp|Q9C0C2|TB182_HUMAN	AAEPQEQEFGK					881	881	1190	1190
sp|Q9C0C2|TB182_HUMAN	AAEPQEQEFGK(+114.04)SAWIR				485
sp|Q8IXQ3|CI040_HUMAN	AAEPVTFHVPWK(+114.04)R			573	731
sp|Q2T9J0|TYSD1_HUMAN	AAEQAGC(+57.02)MVSASR					157	157
sp|P53675-2|CLH2_HUMAN,sp|P53675|CLH2_HUMAN,sp|Q00610-2|CLH1_HUMAN,sp|Q00610|CLH1_HUMAN	AAEQAHLWAELVFLYDK			995	1120
sp|Q12769|NU160_HUMAN	AAEQILEDM(+15.99)ITIDVENVMEDIC(+57.02)SK
sp|P49327|FAS_HUMAN	AAEQYTPK							597	597
sp|O76021|RL1D1_HUMAN	AAES(+79.97)ETPGKS(+79.97)PEKKPK	6000	3620
sp|P53985|MOT1_HUMAN	AAES(+79.97)PDQKDTDGGPK	633	850
sp|P53985|MOT1_HUMAN	AAES(+79.97)PDQKDTDGGPKEEES(+79.97)PV	643
sp|O76021|RL1D1_HUMAN	AAESET(+79.97)PGKS(+79.97)PEKKPK	9420	11200
sp|O76021|RL1D1_HUMAN	AAESET(+79.97)PGKSPEKKPK		5790
sp|O76021|RL1D1_HUMAN	AAESETPGKS(+79.97)PEK	1730	1930					170
sp|O76021|RL1D1_HUMAN	AAESETPGKS(+79.97)PEKKPK	8310	9010
sp|O14526-2|FCHO1_HUMAN,sp|O14526-3|FCHO1_HUMAN,sp|O14526|FCHO1_HUMAN,sp|O60701-3|UGDH_HUMAN,sp|O60701|UGDH_HUMAN	AAESIRR							1630
sp|P35606|COPB2_HUMAN	AAESLADPTEYENLFPGLK					12800	12800	12500	12500
sp|O14526-2|FCHO1_HUMAN,sp|O14526-3|FCHO1_HUMAN,sp|O14526|FCHO1_HUMAN,sp|O60701-3|UGDH_HUMAN,sp|O60701|UGDH_HUMAN	AAESLRR							1630
sp|Q14676|MDC1_HUMAN	AAESLTAIPEPAS(+79.97)PQLLETPIHASQIQK
sp|Q14676|MDC1_HUMAN	AAESLTAIPEPASPQLLET(+79.97)PIHAS(+79.97)QIQK		1060
sp|Q14676|MDC1_HUMAN	AAESLTAIPEPASPQLLETPIHAS(+79.97)QIQK		1600
sp|Q14676|MDC1_HUMAN	AAESLTAIPEPASPQLLETPIHASQIQK					1140	1140
sp|P53985|MOT1_HUMAN	AAESPDQK(+114.04)DTDGGPK			1190	1340
sp|Q9BY42|RTF2_HUMAN	AAESVSKPDVSEEAPGPSK					3030	3030	3590	3590
sp|Q9Y5Q9|TF3C3_HUMAN	AAESYGK(+114.04)VVDLAPLHLDAR				1380
sp|P42025|ACTY_HUMAN,sp|P61163|ACTZ_HUMAN	AAEVFFETFNVPALFISM(+15.99)QAVLSLYATGR
sp|P42025|ACTY_HUMAN,sp|P61163|ACTZ_HUMAN	AAEVFFETFNVPALFISMQAVLSLYATGR							491	491
sp|P52272|HNRPM_HUMAN	AAEVLNK					659	659	719	719
sp|P52272|HNRPM_HUMAN	AAEVLNK(+114.04)HSLSGRPLK			2070	2340
sp|Q96N21-2|AP4AT_HUMAN	AAEVVASAMRPGPES(+79.97)PSTR		761
sp|Q9NVZ3|NECP2_HUMAN	AAEWQLDQPSWSGR					1340	1340	1150	1150
sp|Q9NUQ6-2|SPS2L_HUMAN	AAFAELHNC(+57.02)IIDK					2350	2350	2250	2250
sp|O60306|AQR_HUMAN	AAFAHFPELYDFALSNVAEVDTR							313	313
sp|P27708|PYR1_HUMAN	AAFALGGLGSGFASNREELSALVAPAFAHTSQVLVDK					1370	1370	1760	1760
sp|P31483|TIA1_HUMAN	AAFAPFGR					1570	1570	1660	1660
sp|Q15006|EMC2_HUMAN	AAFC(+57.02)LEELMMTNPHNHLYC(+57.02)QQYAEVK					1080	1080	1200	1200
sp|P62258|1433E_HUMAN	AAFDDAIAELDTLS(+79.97)EESYK	2170	2160
sp|P62258|1433E_HUMAN	AAFDDAIAELDTLSEESYK	180	158			109000	109000	96500	96500
sp|P49257|LMAN1_HUMAN	AAFENWEVEVTFR					2400	2400	2260	2260
sp|Q8IWA0|WDR75_HUMAN	AAFGC(+57.02)FGNWLATVEQR					414	414
sp|O00273|DFFA_HUMAN	AAFGEEVDAVDTGISR					3690	3690	3560	3560
sp|Q9UQ35|SRRM2_HUMAN	AAFGISDSYVDGSSFDPQR					2000	2000	2700	2700
sp|Q9UQ35|SRRM2_HUMAN	AAFGISDSYVDGSSFDPQRR					11700	11700	9850	9850
sp|P31040|SDHA_HUMAN	AAFGLSEAGFNTAC(+57.02)VTK					7970	7970	9220	9220
sp|Q9Y5V3|MAGD1_HUMAN	AAFK(+114.04)SQNATPK			2860	3310
sp|P20073|ANXA7_HUMAN	AAFK(+114.04)TSYGK			963	1100
sp|A7E2V4|ZSWM8_HUMAN	AAFLLTVLSERPEHHNLAFR			326
sp|Q8WUM0|NU133_HUMAN	AAFLQYC(+57.02)R					3790	3790	3470
sp|P04406|G3P_HUMAN	AAFNSGK					3800	3800	1570	1570
sp|P04406|G3P_HUMAN	AAFNSGKVDIVAINDPFIDLNYMVYMFQYDSTHGK					977	977	1900	1900
sp|P05091|ALDH2_HUMAN	AAFQLGSPWR					1780	1780	1310	1310
sp|Q8WX93|PALLD_HUMAN	AAFQPEANPSHLTLNTALVESEDL					1290	1290	1320	1320
sp|Q5PRF9|SMAG2_HUMAN	AAFT(+79.97)T(+79.97)PDHAPLSPQSSVASSGSEQTEEQGSSR	1180
sp|Q5PRF9|SMAG2_HUMAN	AAFT(+79.97)TPDHAPLSPQS(+79.97)SVASSGSEQTEEQGSSR		906
sp|Q5PRF9|SMAG2_HUMAN	AAFT(+79.97)TPDHAPLSPQSSVASSGSEQTEEQGSSR	17100
sp|Q96CT7|CC124_HUMAN	AAFTAFEEAQLPR							6360	6360
sp|P02768|ALBU_HUMAN	AAFTEC(+57.02)C(+114.04)QAADK
sp|P02768|ALBU_HUMAN	AAFTEC(+57.02)C(+57.02)QAADK	2200	2510	402	727	57700	57700	56900	56900
sp|P02768|ALBU_HUMAN	AAFTEC(+57.02)C(+57.02)QAADK(+114.04)AAC(+57.02)LLPK			543	775
sp|Q5PRF9|SMAG2_HUMAN	AAFTTPDHAPLS(+79.97)PQSSVASSGSEQTEEQGSSR	17100	18000
sp|Q9UKD2|MRT4_HUMAN	AAFTVSLDPGPLEQFPHSM(+15.99)EPQLR
sp|Q9UKD2|MRT4_HUMAN	AAFTVSLDPGPLEQFPHSMEPQLR			272	1400	9230	9230	9690	9690
sp|Q6XQN6|PNCB_HUMAN	AAFVAYALAFPR			1350	996	1290	1290	1330	1330
sp|Q86YP4|P66A_HUMAN	AAFVK(+114.04)ALQQEQEIEQR			855	1250
sp|P19623|SPEE_HUMAN	AAFVLPEFAR					12100	12100	12200	12200
sp|Q13576|IQGA2_HUMAN	AAFYEEQINYYDTYIK					1410	1410	1630	1630
sp|Q92925|SMRD2_HUMAN	AAFYHQPWAQEAVGR					1100	1100	1360	1360
sp|Q9BZV1|UBXN6_HUMAN	AAGAEPDSILKPELLSAIEK					777	777	866	866
sp|Q9P2Q2|FRM4A_HUMAN	AAGALGSASS(+79.97)GSM(+15.99)PNLAAR		1640
sp|Q9P2Q2|FRM4A_HUMAN	AAGALGSASSGS(+79.97)M(+15.99)PNLAAR	1190
sp|Q9P2Q2|FRM4A_HUMAN	AAGALGSASSGS(+79.97)MPNLAAR	4010	4000
sp|O75175|CNOT3_HUMAN	AAGALLNGPPQFSTAPEIK					353	353
sp|P46379|BAG6_HUMAN	AAGARPLTS(+79.97)PESLSR	2260	2520
sp|P46379|BAG6_HUMAN	AAGARPLTSPESLSR					2390	2390
sp|Q9NSD9|SYFB_HUMAN	AAGASDVVLYK							1200	1200
sp|Q9Y315|DEOC_HUMAN	AAGC(+57.02)NIPVASVAAGFPAGQTHLK					1430	1430	1190	1190
sp|Q96L96|ALPK3_HUMAN	AAGDGEAT(+79.97)TPEERES(+79.97)PTVS(+79.97)PR	1760
sp|Q96L96|ALPK3_HUMAN	AAGDGEATT(+79.97)PEERES(+79.97)PTVS(+79.97)PR	1760
sp|Q96L96|ALPK3_HUMAN	AAGDGEATT(+79.97)PEERES(+79.97)PTVSPR		589
sp|Q96L96|ALPK3_HUMAN	AAGDGEATTPEERES(+79.97)PTVS(+79.97)PR		3640
sp|Q70CQ2|UBP34_HUMAN	AAGDHAK(+114.04)GLHIPR			2140	1660
sp|Q15018|ABRX2_HUMAN	AAGDS(+79.97)GEDS(+79.97)DDS(+79.97)DYENLIDPTEPSNSEYSHSK		8870
sp|Q86UP2|KTN1_HUMAN	AAGDTTVIENSDVS(+79.97)PETESSEK	3730	3610
sp|Q86UP2|KTN1_HUMAN	AAGDTTVIENSDVSPETESSEK					2180	2180	2460	2460
sp|P56545|CTBP2_HUMAN	AAGELGIAVC(+57.02)NIPSAAVEETADSTIC(+57.02)HILNLYR					5480	5480	5390	5390
sp|O60231|DHX16_HUMAN	AAGEQEK(+114.04)LEATNR				248
sp|Q9Y5K8|VATD_HUMAN	AAGEVLEPANLLAEEKDEDLLFE					1100	1100	1220	1220
sp|O95786|RIGI_HUMAN	AAGFDEIEQDLTQRFEEK					339	339
sp|Q9UHI6|DDX20_HUMAN	AAGFERPSPVQLK			3880	2920	1890	1890	2130	2130
sp|Q9UHI6|DDX20_HUMAN	AAGFERPSPVQLK(+114.04)AIPLGR
sp|P22102|PUR2_HUMAN	AAGFK(+114.04)DPLLASGTDGVGTK			454	625
sp|P22102|PUR2_HUMAN	AAGFKDPLLASGTDGVGTK					6370	6370	6040	6040
sp|Q0VDF9|HSP7E_HUMAN	AAGFNVLR					1450	1450	1450	1450
sp|Q7Z478|DHX29_HUMAN	AAGFSSSTTSTSWEGNR					727	727	596	596
sp|Q4KMP7|TB10B_HUMAN	AAGGAPS(+79.97)PPPPVR	4800	5870
sp|Q4KMP7|TB10B_HUMAN	AAGGAPS(+79.97)PPPPVRR
sp|Q96HB5|CC120_HUMAN	AAGGGAGS(+79.97)PPAPLAPSASGPPVC(+57.02)K		549
sp|Q9H4A6|GOLP3_HUMAN	AAGGGAGSSEDDAQSRRDEQDDDDKGDSK					799	799	662	662
sp|Q92499|DDX1_HUMAN	AAGGGSYK(+114.04)GHVDILAPTVQELAALEK			571	582
sp|P46926|GNPI1_HUMAN	AAGGIELFVGGIGPDGHIAFNEPGSSLVSR			482	650	4530	4530	3900	3900
sp|Q8N1G4|LRC47_HUMAN	AAGGQLPPR							276
sp|Q96SQ9|CP2S1_HUMAN	AAGGTLLGVSSQGGQTYEMFSWFLRPLPGPHK			1200	1170	788	788	740	740
sp|Q96S19|MTL26_HUMAN	AAGHLLKPR					300	300	411	411
sp|Q9Y490|TLN1_HUMAN	AAGHPGDPESQQR					1250	1250	1930	1930
sp|P28838|AMPL_HUMAN	AAGIDEQENWHEGK					4270	4270	4230	4230
sp|Q99459|CDC5L_HUMAN	AAGIEIQKK
sp|P30566|PUR8_HUMAN	AAGIIHLGATSC(+57.02)YVGDNTDLIILR			1880	2830			795	795
sp|P47736|RPGP1_HUMAN	AAGISLIVPGKS(+79.97)PTR	526	556
sp|Q9UHA3|RLP24_HUMAN	AAGK(+114.04)ELTVDNSFEFEK			3020	3560
sp|Q9Y2S6|TMA7_HUMAN	AAGK(+114.04)GPLATGGIK			3900	3870
sp|Q12789|TF3C1_HUMAN	AAGK(+114.04)LDQPDR				281
sp|Q96EI5|TCAL4_HUMAN	AAGK(+114.04)RPAEDDVPR			3370	4640
sp|Q96EI5|TCAL4_HUMAN	AAGK(+114.04)RPAEDDVPRK			899	1030
sp|O75688|PPM1B_HUMAN	AAGK(+114.04)SGSALELSVENVK			2100	1070
sp|P62424|RL7A_HUMAN	AAGKGDVPTK					1230	1230	1560	1560
sp|O75533|SF3B1_HUMAN	AAGLATM(+15.99)ISTMRPDIDNMDEYVR					209	209
sp|O75533|SF3B1_HUMAN	AAGLATMISTMRPDIDNMDEYVR					8770	8770	9930	9930
sp|Q13144|EI2BE_HUMAN	AAGMNMEEEEELQQNLWGLK					842	842	877	877
sp|Q13459|MYO9B_HUMAN	AAGMS(+79.97)SPGAQSHPEELPR		1630
sp|Q13459|MYO9B_HUMAN	AAGMSS(+79.97)PGAQSHPEELPR	1950	1700
sp|Q15785|TOM34_HUMAN	AAGNESFR					544	544
sp|Q14676|MDC1_HUMAN	AAGNPGSLAAPIDHKPC(+57.02)SAPLEPK					550	550
sp|Q96KM6|Z512B_HUMAN	AAGPAS(+79.97)PPEEDPER	1410	929
sp|O95714|HERC2_HUMAN	AAGPEPQALDEFTSLLIADDTR
sp|O14497|ARI1A_HUMAN	AAGPGLGNVAMGPR					936	936	920	920
sp|Q9BQ69|MACD1_HUMAN	AAGPLLTDEC(+57.02)R					1120	1120	713	713
sp|P20618|PSB1_HUMAN	AAGPLQLR					631	631	442	442
sp|P27694|RFA1_HUMAN	AAGPSLS(+114.04)HTSGGTQSKVVPIASLTPYQSK				1120
sp|P27694|RFA1_HUMAN	AAGPSLSHTSGGTQSK					8750	8750	8420	8420
sp|P27694|RFA1_HUMAN	AAGPSLSHTSGGTQSK(+114.04)VVPIASLTPYQSK			865
sp|P82970|HMGN5_HUMAN	AAGQGDMRQEPK					2670	2670
sp|O14976|GAK_HUMAN	AAGQPYEQHAK					415	415	476	476
sp|Q96L91|EP400_HUMAN	AAGQTVVAQPVHMQQLLK					613	613	557	557
sp|O60313-2|OPA1_HUMAN	AAGQYSTSYAQQK					806	806	731	731
sp|O60313-2|OPA1_HUMAN	AAGQYSTSYAQQK(+114.04)R				80
sp|Q9BZE9|ASPC1_HUMAN	AAGS(+79.97)PSPLPAPDPAPK	1270	2960
sp|Q9Y520|PRC2C_HUMAN	AAGS(+79.97)PSSS(+79.97)DQDEKLPGQDESTAGTSEQNDILK		2980
sp|Q9Y520|PRC2C_HUMAN	AAGS(+79.97)PSSSDQDEKLPGQDESTAGTSEQNDILK	5250	6340
sp|Q0VF96|CGNL1_HUMAN	AAGSAQGNNQAC(+57.02)NSTSEVK					266	266	248	248
sp|O75369|FLNB_HUMAN	AAGSGELGVTMK					1720	1720	1510	1510
sp|Q6NUQ4|TM214_HUMAN	AAGSLELFFDHC(+57.02)LFTMLQELDK							39	39
sp|Q9BZE9|ASPC1_HUMAN	AAGSPS(+79.97)PLPAPDPAPK	579	483
sp|Q9BZE9|ASPC1_HUMAN	AAGSPSPLPAPDPAPK
sp|Q9Y520|PRC2C_HUMAN	AAGSPSSSDQDEKLPGQDESTAGTSEQNDILK					2320	2320	2170	2170
sp|Q5T653|RM02_HUMAN	AAGTC(+57.02)GVLLR
sp|Q8N5M9|JAGN1_HUMAN	AAGTDGSDFQHR					2110	2110	2570	2570
sp|P10586|PTPRF_HUMAN	AAGTEGPFQEVDGVATTR							196	196
sp|Q14974|IMB1_HUMAN	AAGVC(+57.02)LMLLATC(+57.02)C(+57.02)EDDIVPHVLPFIK			402	926	5200	5200	6240	6240
sp|P05386|RLA1_HUMAN	AAGVNVEPFWPGLFAK			1470	2270	100000	100000	89200	89200
sp|Q9Y230|RUVB2_HUMAN	AAGVVLEMIR					9870	9870	9590	9590
sp|Q9BTV4|TMM43_HUMAN	AAGWMAMFMGLNLMTR
sp|Q9H0N5|PHS2_HUMAN	AAGWSELSERDAIYK					484	484	475	475
sp|P33316|DUT_HUMAN	AAGYDLYSAYDYTIPPMEK					12900	12900	13300	13300
sp|P33316-2|DUT_HUMAN	AAGYDLYSAYDYTIPPMEK(+114.04)AVVK			1230	1320
sp|P33316-2|DUT_HUMAN	AAGYDLYSAYDYTIPPMEKAVVK(+114.04)				1320
sp|Q5JSZ5|PRC2B_HUMAN	AAHASADLPEASSK					726	726	598	598
sp|Q8TEX9|IPO4_HUMAN	AAHEALGQFC(+57.02)C(+57.02)ALHK					6720	6720	5220	5220
sp|O95373|IPO7_HUMAN	AAHESK(+114.04)MIEK			1740
sp|Q9UJX2|CDC23_HUMAN	AAHFLHGC(+57.02)NSK					1260	1260	1200	1200
sp|Q15021|CND1_HUMAN	AAHGFDWEEERQPILQLLTQLLQLDIR
sp|Q8WZA9|IRGQ_HUMAN	AAHGVLLQALDEMR					501	501	342	342
sp|Q15833|STXB2_HUMAN	AAHIFFTDTC(+57.02)PEPLFSELGR					4580	4580	4360	4360
sp|O43795|MYO1B_HUMAN	AAHIFNEALVC(+57.02)HQIR					3100	3100	3080	3080
sp|Q9UQ80|PA2G4_HUMAN	AAHLC(+57.02)AEAALR					18800	18800	17700	17700
sp|Q3B7T1|EDRF1_HUMAN	AAHLEEFHYQTK(+114.04)EDQEILHSLHR				221
sp|Q9BRD0|BUD13_HUMAN	AAHMYSGAK
sp|Q9HAU0|PKHA5_HUMAN	AAHPNMR							812	812
sp|Q2NL82|TSR1_HUMAN	AAHRPGPLKQQNK(+114.04)				183
sp|P78371|TCPB_HUMAN	AAHSEGNTTAGLDM(+15.99)R					3760	3760	3590	3590
sp|P78371|TCPB_HUMAN	AAHSEGNTTAGLDMR					25700	25700	25100	25100
sp|P04049|RAF1_HUMAN	AAHTEDINAC(+57.02)TLTTS(+79.97)PR	3360	3410
sp|P04049|RAF1_HUMAN	AAHTEDINAC(+57.02)TLTTSPR					665	665	690	690
sp|P61764|STXB1_HUMAN	AAHVFFTDSC(+57.02)PDALFNELVK					1280	1280	3240	3240
sp|Q9H2Y7|ZN106_HUMAN	AAHVPENS(+79.97)DT(+79.97)EQDVLTVKPVR	7220	6390
sp|Q9H2Y7|ZN106_HUMAN	AAHVPENS(+79.97)DT(+79.97)EQDVLTVKPVRK	3920	3210
sp|Q9H2Y7|ZN106_HUMAN	AAHVPENS(+79.97)DTEQDVLTVKPVR	11000	11000
sp|Q9H2Y7|ZN106_HUMAN	AAHVPENS(+79.97)DTEQDVLTVKPVRK		2540
sp|Q9H2Y7|ZN106_HUMAN	AAHVPENSDT(+79.97)EQDVLTVKPVR	10200	224
sp|Q92754|AP2C_HUMAN	AAHVTLLTSLVEGEAVHLAR
sp|Q96EK5|KBP_HUMAN	AAHYC(+57.02)HSTLK					1000	1000	921	921
sp|Q5SRE5|NU188_HUMAN	AAIAFLHALWQDR			1250	947
sp|Q5SRE5|NU188_HUMAN	AAIAFLHALWQDRR			4800	4520	1410	1410	1110	1110
sp|Q96HA7|TONSL_HUMAN	AAIC(+57.02)QNLQHVLAVVR					544	544	438	438
sp|P35637-2|FUS_HUMAN,sp|P35637|FUS_HUMAN,sp|Q92804-2|RBP56_HUMAN,sp|Q92804|RBP56_HUMAN	AAIDWFDGK					77600	77600	79000	79000
sp|Q92804|RBP56_HUMAN	AAIDWFDGK(+114.04)EFHGNIIK			517	546
sp|P35637|FUS_HUMAN	AAIDWFDGK(+114.04)EFSGNPIK			919	1920
sp|Q9UHB9|SRP68_HUMAN	AAIEAFNK					639	639	496	496
sp|Q6ZMI0|PPR21_HUMAN	AAIEHELPTATQK							566	566
sp|Q9HCE3|ZN532_HUMAN	AAIESGHDDHESHMK					759	759	644	644
sp|Q96RK4|BBS4_HUMAN	AAIEVYNEAAK(+114.04)LNQK				68
sp|Q96RK4|BBS4_HUMAN	AAIEVYNEAAKLNQK(+114.04)
sp|P11388|TOP2A_HUMAN	AAIGC(+57.02)GIVESILNWVK			241		4140	4140	3180	3180
sp|P11388|TOP2A_HUMAN	AAIGC(+57.02)GIVESILNWVKFKAQVQLNKK					646	646	603	603
sp|P07741|APT_HUMAN	AAIGLLAR					1090	1090	966	966
sp|P35232|PHB1_HUMAN	AAIISAEGDSK					3030	3030	7720	7720
sp|O14744|ANM5_HUMAN	AAILPTSIFLTNK			840	739	4310	4310	4100	4100
sp|O14744|ANM5_HUMAN	AAILPTSIFLTNK(+114.04)K			1580	2720
sp|O14744|ANM5_HUMAN	AAILPTSIFLTNKK					5820	5820	5690	5690
sp|Q01664|TFAP4_HUMAN	AAILQQTAEYIFSLEQEK					1370	1370	1290	1290
sp|Q92925|SMRD2_HUMAN	AAIMQALWLYIK			745	794
sp|Q9NPA8|ENY2_HUMAN	AAINQK(+114.04)LIETGER			1200	1460
sp|Q96I25|SPF45_HUMAN	AAIPPPVY(+79.97)EEQDRPRSPTGPSNSFLANMGGTVAHK
sp|Q9UPN4|CP131_HUMAN	AAIQELQQK(+114.04)R			2290
sp|Q9UPW0|FOXJ3_HUMAN	AAIQK(+114.04)SDATQNAHGTGISK				257
sp|Q96DI7|SNR40_HUMAN	AAIQTFQNTYQVLAVTFNDTSDQIISGGIDNDIK
sp|Q8TEW0-5|PARD3_HUMAN	AAISDSADC(+57.02)S(+79.97)LSPDVDPVLAFQR
sp|Q8TEW0|PARD3_HUMAN	AAISDSADC(+57.02)SLSPDVDPVLAFQR					866	866
sp|P22234|PUR6_HUMAN	AAISNKITSC(+57.02)IFQLLQEAGIK					5590	5590	4910	4910
sp|P22234|PUR6_HUMAN	AAISNKITSC(+57.02)IFQLLQEAGIKTAFTRK					1380	1380	1160	1160
sp|O95747|OXSR1_HUMAN	AAISQLRS(+79.97)PR	2420	2760
sp|O75175|CNOT3_HUMAN	AAISSGIEDPVPTLHLTER					1370	1370	2910	2910
sp|P61970|NTF2_HUMAN	AAIVEK(+114.04)LSSLPFQK			4820	6070
sp|Q6P1M0|S27A4_HUMAN,sp|Q6PCB7-2|S27A1_HUMAN,sp|Q6PCB7|S27A1_HUMAN	AAIVVHSR					1230	1230	896	896
sp|Q7Z417|NUFP2_HUMAN	AAIVYHTK					1350	1350	906	906
sp|P46379|BAG6_HUMAN	AAK(+114.04)AAGARPLTSPESLSR			18900	15300
sp|P19338|NUCL_HUMAN	AAK(+114.04)EAM(+15.99)EDGEIDGNK			89
sp|P19338|NUCL_HUMAN	AAK(+114.04)EAMEDGEIDGNK			6010	4020
sp|P26640|SYVC_HUMAN	AAK(+114.04)EFGVSPDK			2100	2360
sp|Q9BSK4|FEM1A_HUMAN	AAK(+114.04)GSLGTQIGFADLMGVLTK			121	233
sp|P61221|ABCE1_HUMAN	AAK(+114.04)GTVGSILDR				2920
sp|P30041|PRDX6_HUMAN	AAK(+114.04)LAPEFAK			892	1000
sp|Q9UNF1|MAGD2_HUMAN	AAK(+114.04)LQSSQEPEAPPPR			3690	3370
sp|P33981|TTK_HUMAN	AAK(+114.04)TLYEHYSGGESHNSSSSK			642	954
sp|P62913-2|RL11_HUMAN	AAK(+114.04)VLEQLTGQTPVFSK			2070	3320
sp|P62913-2|RL11_HUMAN	AAK(+114.04)VLEQLTGQTPVFSK(+114.04)AR			1100	1400
sp|P19338|NUCL_HUMAN	AAK(+114.04)VVPVK				178
sp|O60502|OGA_HUMAN	AAKFEEMC(+57.02)GLVMGMFTR
sp|Q99986|VRK1_HUMAN	AAKPEQIQK							1950	1950
sp|Q92522|H1X_HUMAN	AAKPSVPK					848	848
sp|P46821|MAP1B_HUMAN	AAKPTTTPEVK					3610	3610	3680	3680
sp|P50570|DYN2_HUMAN	AALAAERK
sp|Q9HC35|EMAL4_HUMAN	AALADVLR					685	685	727	727
sp|Q9HC35|EMAL4_HUMAN	AALADVLRR					2160	2160	2360	2360
sp|Q9Y4F1|FARP1_HUMAN	AALAEITEMVAQLHGTMIK					1330	1330	1240	1240
sp|Q96SY0|INT14_HUMAN	AALAFGFLDLLK					351	351	449	449
sp|Q14195-2|DPYL3_HUMAN	AALAGGTTM(+15.99)IIDHVVPEPESSLTEAYEK					7410	7410	7400	7400
sp|Q16555|DPYL2_HUMAN	AALAGGTTM(+15.99)IIDHVVPEPGTSLLAAFDQWR			530	454	1350	1350	1200	1200
sp|Q14195-2|DPYL3_HUMAN	AALAGGTTMIIDHVVPEPESSLTEAYEK			1080	1240	46700	46700	43600	43600
sp|Q16555|DPYL2_HUMAN	AALAGGTTMIIDHVVPEPGTSLLAAFDQWR			1720	2670	13100	13100	12500	12500
sp|Q15102|PA1B3_HUMAN	AALAGHPR					5270	5270	8600	8600
sp|P24941|CDK2_HUMAN	AALAHPFFQDVTKPVPHLR					479	479	689	689
sp|Q15149|PLEC_HUMAN	AALAHSEEVTASQVAATK					2830	2830	2430	2430
sp|O00151|PDLI1_HUMAN	AALANLC(+57.02)IGDVITAIDGENTSNMTHLEAQNR					1220	1220	1160	1160
sp|Q13428|TCOF_HUMAN	AALAPAKES(+79.97)PR	852	1160
sp|Q13428|TCOF_HUMAN	AALAPAKES(+79.97)PRK	2750	2980			3380		3310
sp|P20248|CCNA2_HUMAN	AALAVLK(+114.04)SGNPR			2460	2420
sp|O43747|AP1G1_HUMAN	AALC(+57.02)AVHVIR					3210	3210	2970	2970
sp|P54920|SNAA_HUMAN	AALC(+57.02)HFC(+57.02)IDMLNAK					4270	4270	3630	3630
sp|Q68EM7|RHG17_HUMAN	AALDC(+57.02)STSHLDEFYSDPHAVAGALK							1340	1340
sp|Q68EM7|RHG17_HUMAN	AALDC(+57.02)STSHLDEFYSDPHAVAGALK(+114.04)SYLR			269	214
sp|O75533|SF3B1_HUMAN	AALDEAQGVGLDSTGYYDQEIYGGSDSR					317	317	298	298
sp|Q9Y4K1|CRBG1_HUMAN	AALDGGVASAAS(+79.97)PESKPS(+79.97)PGTK		1060
sp|Q9Y4K1|CRBG1_HUMAN	AALDGGVASAAS(+79.97)PESKPSPGTK	651	871
sp|P09417|DHPR_HUMAN	AALDGTPGMIGYGMAK					2820	2820	3120	3120
sp|Q99728|BARD1_HUMAN	AALDRLEK(+114.04)LLR
sp|Q8NFW8|NEUA_HUMAN	AALDSGAFQSVWVSTDHDEIENVAK			367	394	4350	4350	4210	4210
sp|Q8NFW8|NEUA_HUMAN	AALDSGAFQSVWVSTDHDEIENVAK(+114.04)QFGAQVHR				261
sp|P11766|ADHX_HUMAN	AALEAC(+57.02)HK					9360	9360	8340	8340
sp|P46019|KPB2_HUMAN	AALEAIDELDLFGAHGGRK					293	293	306	306
sp|P34897|GLYM_HUMAN	AALEALGSC(+57.02)LNNK	1060	1110			10500	10500	10400	10400
sp|O95319|CELF2_HUMAN	AALEAQNALHNIK					1520	1520	1490	1490
sp|Q92879-4|CELF1_HUMAN	AALEAQNALHNM(+15.99)K					1350	1350	1160	1160
sp|Q92879-4|CELF1_HUMAN	AALEAQNALHNMK					8210	8210	7710	7710
sp|P08727|K1C19_HUMAN	AALEDTLAETEAR					7680	7680	7970	7970
sp|Q92922|SMRC1_HUMAN	AALEEFSR					837	837	791	791
sp|P12081|HARS1_HUMAN	AALEELVK					4570	4570	4780	4780
sp|Q9H0D6|XRN2_HUMAN	AALEEVYPDLTPEETRR					4280	4280	8790	8790
sp|P78549|NTH_HUMAN	AALEEWLPR							962	962
sp|Q13049|TRI32_HUMAN	AALEGVSK(+114.04)DLQAR			5710	7090
sp|P09601|HMOX1_HUMAN	AALEQDLAFWYGPR			1260	1100	985	985	1060	1060
sp|O75643|U520_HUMAN	AALETDENLLLC(+57.02)APTGAGK					9610	9610	9300	9300
sp|P42345|MTOR_HUMAN	AALETVDRLTESLDFTDYASR					453	453	572	572
sp|Q9BRX8|PXL2A_HUMAN	AALEYLEDIDLK					2600	2600	2520	2520
sp|Q99707|METH_HUMAN	AALFALQNLFEEK					654	654	753	753
sp|Q7L014|DDX46_HUMAN	AALGLQDS(+79.97)DDEDAAVDIDEQIESM(+15.99)FNSK
sp|Q7L014|DDX46_HUMAN	AALGLQDS(+79.97)DDEDAAVDIDEQIESMFNSK		288
sp|P11172|UMPS_HUMAN	AALGPLVTGLYDVQAFK					10400	10400	11700	11700
sp|Q8NEJ9|NGDN_HUMAN	AALGVLES(+79.97)DLPSAVTLLK
sp|P41227|NAA10_HUMAN	AALHLYSNTLNFQISEVEPK			3830	4010	7120	7120	6660	6660
sp|Q8NDH3|PEPL1_HUMAN	AALHPPALAVLSHTPDGATQTIAWVGK					908	908	870	870
sp|P36956|SRBP1_HUMAN	AALHSFK(+114.04)AAR				173
sp|P33240-2|CSTF2_HUMAN,sp|P33240|CSTF2_HUMAN,sp|Q9H0L4|CSTFT_HUMAN	AALIMQVLQLTADQIAMLPPEQR					1370	1370	1250	1250
sp|Q9UKF6|CPSF3_HUMAN	AALIREYEDNDEVHIEVHNPR					785	785	921	921
sp|Q14318|FKBP8_HUMAN	AALK(+114.04)LEPSNK			2310	2410
sp|P12270|TPR_HUMAN	AALK(+114.04)QLQEIFENYK			463	558
sp|Q96MW1|CCD43_HUMAN	AALLAQYADVT(+79.97)DEEDEADEK	5970	8070
sp|Q96MW1|CCD43_HUMAN	AALLAQYADVT(+79.97)DEEDEADEKDDSGATTM(+15.99)NIGSDK	3360	3790
sp|Q96MW1|CCD43_HUMAN	AALLAQYADVT(+79.97)DEEDEADEKDDSGATTMNIGSDK	10100	11900
sp|Q96MW1|CCD43_HUMAN	AALLAQYADVTDEEDEADEKDDS(+79.97)GATTMNIGSDK	10100	11900
sp|Q9C0C9|UBE2O_HUMAN	AALLEAGM(+15.99)PEC(+57.02)TEDK(+114.04)			797	1400
sp|Q9C0C9|UBE2O_HUMAN	AALLEAGMPEC(+57.02)TEDK
sp|Q9C0C9|UBE2O_HUMAN	AALLEAGMPEC(+57.02)TEDK(+114.04)			8070
sp|Q13813-3|SPTN1_HUMAN	AALLELWELR					801	801	744	744
sp|Q13813-3|SPTN1_HUMAN	AALLELWELRR				176	7790	7790	6640	6640
sp|P78346|RPP30_HUMAN	AALLHGETR					697	697	359	359
sp|P78346|RPP30_HUMAN	AALLHGETRK					1270	1270	1240	1240
sp|P50914|RL14_HUMAN	AALLK(+114.04)ASPK			902	904
sp|Q9H8H0|NOL11_HUMAN	AALLNAILHSAYSETFLLPHLK				380
sp|P07814|SYEP_HUMAN	AALLNQHYQVNFK				215	8660	8660	8920	8920
sp|Q14004|CDK13_HUMAN	AALLQLLAQHQPQDDPK(+114.04)R			318	482
sp|P35251|RFC1_HUMAN	AALLSGPPGVGK					877	877	693	693
sp|Q6PGP7|SKI3_HUMAN	AALLSPGDPAIWAGLMAAC(+57.02)HADDK					540	540
sp|Q8IZ83|A16A1_HUMAN	AALLWALAAALER			939	1160	597	597	317	317
sp|Q8IZ83|A16A1_HUMAN	AALLWALAAALERRK					1080	1080	1030	1030
sp|Q9BRR8|GPTC1_HUMAN	AALLYASSHSTLSSR					226	226
sp|Q14980-2|NUMA1_HUMAN	AALM(+15.99)ESQGQQQEER					283	283	204	204
sp|Q14980-2|NUMA1_HUMAN	AALMESQGQQQEER					5070	5070	4530	4530
sp|Q9P287|BCCIP_HUMAN	AALMFANAEEEFFYEK					752	752	626	626
sp|Q3ZAQ7|VMA21_HUMAN	AALNALQPPEFR					2840	2660	2390	2390
sp|Q6PGP7|SKI3_HUMAN	AALNELLK					802	802	788	788
sp|O95602|RPA1_HUMAN	AALNLPEAASYDEVR					460	460
sp|O95602|RPA1_HUMAN	AALNLPEAASYDEVRGK							643	643
sp|Q8IUC4|RHPN2_HUMAN	AALNQQILK					270	270
sp|Q13217|DNJC3_HUMAN	AALPDLTK					1160	1160	1120	1120
sp|P78316|NOP14_HUMAN	AALPGLDVLIYLK				240	673	673	572	572
sp|O75390|CISY_HUMAN	AALPSHVVTMLDNFPTNLHPMSQLSAAVTALNSESNFAR
sp|P42858|HD_HUMAN	AALPSLTNPPS(+79.97)LSPIR		1130
sp|P42858|HD_HUMAN	AALPSLTNPPSLS(+79.97)PIR	867	1130
sp|Q9NRN5|OLFL3_HUMAN	AALPYFPR					1620	1620	2070	2070
sp|O00139|KIF2A_HUMAN	AALQEEEQASK					1120	1120	1140	1140
sp|O00139|KIF2A_HUMAN	AALQEEEQASK(+114.04)QINPK			343	586
sp|P49327|FAS_HUMAN	AALQEELQLC(+114.04)KGLVQALQTK			312	516
sp|P49327|FAS_HUMAN	AALQEELQLC(+57.02)K					12200	12200	13800	13800
sp|P49327|FAS_HUMAN	AALQEELQLC(+57.02)K(+114.04)GLVQALQT(+114.04)KVTQQGLK				628
sp|P49327|FAS_HUMAN	AALQEELQLC(+57.02)K(+114.04)GLVQALQTK			16900	21200
sp|P49327|FAS_HUMAN	AALQEELQLC(+57.02)K(+114.04)GLVQALQTK(+114.04)VTQQGLK			361	628
sp|P50583|AP4A_HUMAN	AALQEGHQFLC(+57.02)SIEA							1120	1120
sp|P62851|RS25_HUMAN	AALQELLSK					66600	66600	64600	64600
sp|P62851|RS25_HUMAN	AALQELLSK(+114.04)GLIK			2330	2930
sp|P62851|RS25_HUMAN	AALQELLSKGLIKLVSKHR
sp|P62851|RS25_HUMAN	AALQELLSKGLIKLVSKHRAQVIYTR			402	217
sp|O96013|PAK4_HUMAN	AALQLVVDPGDPR							434	434
sp|Q8WZA9|IRGQ_HUMAN	AALQSQAEALRR					1450	1450	1450	1450
sp|O43524|FOXO3_HUMAN	AALQTAPESADDS(+79.97)PSQLSK	842	958
sp|Q6NXE6|ARMC6_HUMAN	AALRDLGC(+57.02)HVELR							146	146
sp|P53041|PPP5_HUMAN	AALRDYETVVK					4100	4100	3930	3930
sp|P62910|RL32_HUMAN	AALRPLVK(+114.04)PK			2370	2480
sp|P62910|RL32_HUMAN	AALRPLVKPK				426	54000	54000	54300	54300
sp|P62910|RL32_HUMAN	AALRPLVKPK(+114.04)IVK			293
sp|Q9UNQ2|DIM1_HUMAN	AALRPTDVVLEVGPGTGNMTVK					576	576	1580	1580
sp|Q04637|IF4G1_HUMAN	AALS(+79.97)EEELEK		632
sp|P78527|PRKDC_HUMAN	AALSALESFLK					12300	12300	9370	9370
sp|O95831|AIFM1_HUMAN	AALSASEGEEVPQDK					6680	6680	6930	6930
sp|Q9H6K5|PRR36_HUMAN	AALSDAELGR					1250	1250	1450	1450
sp|Q04637|IF4G1_HUMAN	AALSEEELEK(+114.04)K				455
sp|Q04637-4|IF4G1_HUMAN	AALSEEELEKK					4970	4970	4920	4920
sp|O43432|IF4G3_HUMAN	AALSEEELERK					775	775	744	744
sp|O95714|HERC2_HUMAN	AALSFAFAFLR			218	304
sp|Q07954|LRP1_HUMAN	AALSGANVLTLIEK					1460	1460	1690	1690
sp|Q9UIA9|XPO7_HUMAN	AALSGSYVNFGVFR			779	1020	3790	3790	3960	3960
sp|Q14978-3|NOLC1_HUMAN	AALSLPAK					1210	1210	946	946
sp|P61201|CSN2_HUMAN	AALSSFQK(+114.04)VLELEGEK			1330	1560
sp|Q6Y7W6|GGYF2_HUMAN	AALSSQQQQQLALLLQQFQTLK							996	996
sp|Q6Y7W6|GGYF2_HUMAN	AALSSQQQQQLALLLQQFQTLK(+114.04)MR			433	526
sp|P55084|ECHB_HUMAN	AALTGLLHR					7620	7620	7590	7590
sp|Q9BUE6|ISCA1_HUMAN	AALTLTPSAVNK(+114.04)IK				417
sp|Q9BUE6|ISCA1_HUMAN	AALTLTPSAVNKIK(+114.04)				417
sp|Q96GQ5|RUSF1_HUMAN	AALTVHQAR
sp|Q9H6S0|YTDC2_HUMAN	AALVAGMYPNLVHVDRENLVLTGPK					1020		1170	1170
sp|Q9BS40|LXN_HUMAN	AALVAQNYINYQQGTPHR					1180	1180	1290	1290
sp|Q9BUF5|TBB6_HUMAN	AALVDLEPGTMDSVR					9050	9050	6360	6360
sp|Q6PGP7|SKI3_HUMAN	AALVDYLDGK
sp|Q14194|DPYL1_HUMAN	AALVGGTTMIIDHVVPEPGSSLLTSFEK			1210	457	2000	2000	1740	1740
sp|Q9BPU6|DPYL5_HUMAN	AALVGGTTMIIGHVLPDK					2330	2330	2390	2390
sp|P54886|P5CS_HUMAN	AALWALQGGTSVVIANGTHPK			1270	1270
sp|Q9NS69|TOM22_HUMAN	AALWIGTTSFMILVLPVVFETEK
sp|Q9UJX2|CDC23_HUMAN	AALYFQR							1890	1890
sp|Q16891-4|MIC60_HUMAN	AAM(+15.99)DNSEIAGEKK					58	58
sp|P63010-2|AP2B1_HUMAN,sp|P63010-3|AP2B1_HUMAN,sp|P63010|AP2B1_HUMAN,sp|Q10567-2|AP1B1_HUMAN,sp|Q10567-3|AP1B1_HUMAN,sp|Q10567-4|AP1B1_HUMAN,sp|Q10567|AP1B1_HUMAN	AAM(+15.99)IWIVGEYAER			668	624
sp|Q6KC79|NIPBL_HUMAN	AAM(+15.99)YDIIS(+79.97)SPSK	1100
sp|Q6KC79|NIPBL_HUMAN	AAM(+15.99)YDIISS(+79.97)PSK	1100	1180
sp|Q16891-4|MIC60_HUMAN	AAMDNSEIAGEK					3510	3510	3550	3550
sp|Q16891-4|MIC60_HUMAN	AAMDNSEIAGEKK					1560	1560	1210	1210
sp|Q08211|DHX9_HUMAN	AAMEALVVEVTK			1290	799	21100	21100	7140	7140
sp|Q08211|DHX9_HUMAN	AAMEALVVEVTK(+114.04)QPAIISQLDPVNER
sp|Q08211|DHX9_HUMAN	AAMEALVVEVTKQPAIISQLDPVNER							311	311
sp|Q9Y490|TLN1_HUMAN	AAMEPIVISAK							924	924
sp|P35222|CTNB1_HUMAN	AAMFPETLDEGMQIPSTQFDAAHPTNVQR					3970	3970	3470	3470
sp|O60725|ICMT_HUMAN	AAMFTAGSNFNHVVQNEK					2800	2800	2710	2710
sp|P14923|PLAK_HUMAN	AAMIVNQLSK					1990	1990	1850	1850
sp|P63010-2|AP2B1_HUMAN,sp|P63010-3|AP2B1_HUMAN,sp|P63010|AP2B1_HUMAN,sp|Q10567-2|AP1B1_HUMAN,sp|Q10567-3|AP1B1_HUMAN,sp|Q10567-4|AP1B1_HUMAN,sp|Q10567|AP1B1_HUMAN	AAMIWIVGEYAER			15300	11700	1790	1790	1840	1840
sp|P17023|ZNF19_HUMAN	AAMPLK
sp|Q969I6|S38A4_HUMAN	AAMSSQFANEDTES(+79.97)QK	963
sp|Q9BTW9|TBCD_HUMAN	AAMTSLMDLTLLLAR			203	311	1420	1420	1400	1400
sp|Q6KC79|NIPBL_HUMAN	AAMYDIIS(+79.97)SPSKDSTK		2900
sp|Q6KC79|NIPBL_HUMAN	AAMYDIISS(+79.97)PSK	3970	600
sp|Q6KC79|NIPBL_HUMAN	AAMYDIISS(+79.97)PSKDSTK	2610
sp|Q8NE71|ABCF1_HUMAN	AANAAENDFSVSQAEM(+15.99)SSR					791	791	839	839
sp|Q8NE71|ABCF1_HUMAN	AANAAENDFSVSQAEMSSR					7010	7010	6810	6810
sp|Q9HCE3|ZN532_HUMAN	AANAIQQQTVVVPASSLANAK					1600	1600	2060	2060
sp|Q15334|L2GL1_HUMAN	AANAS(+114.04)SKLQEANAQLAEQAC(+57.02)PHDVEMTPVQR			564
sp|Q15334|L2GL1_HUMAN	AANASS(+114.04)KLQEANAQLAEQAC(+57.02)PHDVEMTPVQR				919
sp|Q15334|L2GL1_HUMAN	AANASSK(+114.04)LQEANAQLAEQAC(+57.02)PHDVEMTPVQR
sp|Q9Y4Y9|LSM5_HUMAN	AANATTNPS(+79.97)QLLPLELVDK					531
sp|Q9Y6N7|ROBO1_HUMAN	AANAYGISDPSQISDPVK							320	320
sp|P42765|THIM_HUMAN	AANDAGYFNDEMAPIEVK					1740	1740
sp|Q15398-3|DLGP5_HUMAN	AANENEPEGKVPSK					1150	1150	1310	1310
sp|P18206|VINC_HUMAN	AANFENHS(+114.04)GKLGATAEK				287
sp|P18206-2|VINC_HUMAN	AANFENHSGK					8710	8710	9860	9860
sp|P18206|VINC_HUMAN	AANFENHSGK(+114.04)LGATAEK			633	699
sp|P25787|PSA2_HUMAN	AANGVVLATEK							1440	1440
sp|P25787|PSA2_HUMAN	AANGVVLATEK(+114.04)K			785
sp|P25787|PSA2_HUMAN	AANGVVLATEKK(+114.04)				804
sp|P07947|YES_HUMAN,sp|P12931-2|SRC_HUMAN,sp|P12931-3|SRC_HUMAN,sp|P12931|SRC_HUMAN	AANILVGENLVC(+57.02)K					1430	1430	1430	1430
sp|Q8NEZ5|FBX22_HUMAN	AANIPEHNTIGFMFAC(+57.02)VGR					456	456	1470	1470
sp|Q9Y4P8|WIPI2_HUMAN	AANMIPAHDSPLAALAFDASGTK					802	802	626	626
sp|P46063|RECQ1_HUMAN	AANMLQQSGS(+114.04)KNTGAK				174
sp|P46063|RECQ1_HUMAN	AANMLQQSGSK					478	478	1810	1810
sp|P46063|RECQ1_HUMAN	AANMLQQSGSK(+114.04)NTGAK				174
sp|Q07864|DPOE1_HUMAN	AANMPDSELFELISENR					1350	1350	1140	1140
sp|Q9BV44|THUM3_HUMAN	AANNIASLLT(+114.04)KSQIK			547
sp|Q9BV44|THUM3_HUMAN	AANNIASLLTK(+114.04)SQIK				887
sp|Q9C0H2|TTYH3_HUMAN	AANPFQQK							700	700
sp|Q8TE99|PXYP1_HUMAN	AANPIDSMLC(+57.02)HFC(+114.04)HNVSFPC(+57.02)TRNGC(+57.02)VDMEHFK(+114.04)
sp|Q9NUQ6|SPS2L_HUMAN	AANPK(+114.04)MVSSLPSTADPSHQTMPANK				183
sp|Q8IY81|SPB1_HUMAN	AANPVDFLSK					1930	1930	1920	1920
sp|Q9Y4L1|HYOU1_HUMAN	AANSLEAFIFETQDK			1150		14500	14500	15200	15200
sp|Q9Y6E0-2|STK24_HUMAN	AANVLLSEHGEVK					2940	2940	2710	2710
sp|O00506-2|STK25_HUMAN,sp|O00506-3|STK25_HUMAN,sp|O00506|STK25_HUMAN,sp|Q9P289-2|STK26_HUMAN,sp|Q9P289-3|STK26_HUMAN,sp|Q9P289|STK26_HUMAN	AANVLLSEQGDVK					3520	3520	3530	3530
sp|P07948|LYN_HUMAN	AANVLVSESLMC(+57.02)K
sp|Q9UBP6|TRMB_HUMAN	AAPAGGFQNIAC(+57.02)LR					686
sp|P05129|KPCG_HUMAN	AAPALT(+79.97)PPDR		950
sp|Q13428|TCOF_HUMAN	AAPAPGK(+114.04)VGDVTPQVK			320
sp|Q86Y37|CACL1_HUMAN	AAPAPTASSTININTSTSK					1200	1200	759	759
sp|Q14244|MAP7_HUMAN	AAPAQVRPPS(+79.97)PGNIRPVK	23700	29400
sp|Q9UKV3|ACINU_HUMAN	AAPC(+57.02)IYWLPLTDSQIVQK					11800	11800	11900	11900
sp|P11309|PIM1_HUMAN	AAPC(+57.02)NDLHATK(+114.04)LAPGK			1080	1250
sp|Q9UHJ6|SHPK_HUMAN	AAPDDPSGFAVLASC(+57.02)AR					1060	1060	944	944
sp|Q99856|ARI3A_HUMAN	AAPDEDREPESAR					1890	1890	2370	2370
sp|Q96GQ7|DDX27_HUMAN	AAPDILIATPGR					1110	1110
sp|Q9Y639|NPTN_HUMAN	AAPDITGHK					1080	1080	2450	2450
sp|Q96TA1|NIBA2_HUMAN	AAPEAS(+79.97)SPPASPLQHLLPGK		9810
sp|P31146|COR1A_HUMAN	AAPEASGTPSSDAVSR					449	449	565	565
sp|Q96TA1|NIBA2_HUMAN	AAPEASS(+79.97)PPAS(+79.97)PLQHLLPGK	69900	68100
sp|Q96TA1|NIBA2_HUMAN	AAPEASS(+79.97)PPASPLQHLLPGK		9540
sp|Q96TA1|NIBA2_HUMAN	AAPEASSPPASPLQHLLPGK							447	447
sp|P78318|IGBP1_HUMAN	AAPEEFRK					469	469
sp|Q8IVP5|FUND1_HUMAN	AAPEINNLIEEATEFIK					772	772	719	719
sp|Q92947|GCDH_HUMAN	AAPEMVSLLK					1520	1520	1470	1470
sp|A0FGR8-2|ESYT2_HUMAN	AAPENPGGVLSVELPGLLAQLAR							262	262
sp|Q96BH1|RNF25_HUMAN	AAPEPQQPMELYQPSAESLR					926	926
sp|Q15181|IPYR_HUMAN	AAPFSLEYR					6980	6980	6990	6990
sp|Q15233|NONO_HUMAN	AAPGAEFAPNK					30900	30900	30300	30300
sp|Q15233|NONO_HUMAN	AAPGAEFAPNK(+114.04)R			4320	5230
sp|Q5K4L6|S27A3_HUMAN	AAPGAGDAAAGSGAEFAGGDGAAR					947			805
sp|P55265|DSRAD_HUMAN	AAPGEFR					828	828	562	562
sp|P35658|NU214_HUMAN	AAPGPGPSTFSFVPPSK							852	852
sp|P49327|FAS_HUMAN	AAPLDSIHSLAAYYIDC(+57.02)IR			4710	4450	18100	18100	17200	17200
sp|A7MCY6|TBKB1_HUMAN	AAPPC(+57.02)PPC(+57.02)QS(+79.97)PVPQR		625
sp|Q7L2J0|MEPCE_HUMAN	AAPPDVGEER								381
sp|Q9H7N4|SFR19_HUMAN	AAPPPPALT(+79.97)PDS(+79.97)QTVDSSC(+57.02)K	5480	5060
sp|Q9H7N4|SFR19_HUMAN	AAPPPPALT(+79.97)PDSQT(+79.97)VDSSC(+57.02)K	5480	5060
sp|Q9H7N4|SFR19_HUMAN	AAPPPPALT(+79.97)PDSQTVDSSC(+57.02)K		3530
sp|Q5T4S7|UBR4_HUMAN	AAPPPPPPPPPLES(+79.97)SPR	24000	35300
sp|Q5T4S7|UBR4_HUMAN	AAPPPPPPPPPLESS(+79.97)PR	27500	37200
sp|Q5T4S7|UBR4_HUMAN	AAPPPPPPPPPLESSPR
sp|Q9HAF1|EAF6_HUMAN	AAPPQIPDTR					367	367
sp|Q9HAF1|EAF6_HUMAN	AAPPQIPDTRR					944	944
sp|O75694|NU155_HUMAN	AAPQS(+79.97)PSVPK	15600	17600
sp|O75694|NU155_HUMAN	AAPQSPSVPK					1830	1830	1840	1840
sp|Q4VC31|MIX23_HUMAN	AAPS(+114.04)GGVNC(+57.02)EEFAEFQELLKVM(+15.99)RT(+114.04)IDDRIVHELNT(+114.04)TVPT(+114.04)ASFAGK
sp|Q9BQ67|GRWD1_HUMAN	AAPSK(+114.04)AC(+57.02)MLTTATAHDGDVNVISWSR			543	246
sp|Q9BRP8|PYM1_HUMAN	AAPTAASDQPDSAATTEK					10700	10700	9580	9580
sp|O60331|PI51C_HUMAN	AAPTEVLSMTAQPGPGHGK							262	262
sp|Q96N67|DOCK7_HUMAN	AAPWGSNPS(+79.97)PSAESTQAMDR	637	1640
sp|Q96N67|DOCK7_HUMAN	AAPWGSNPSPS(+79.97)AESTQAMDR
sp|O75808|CAN15_HUMAN	AAQAFLSDWTASK(+114.04)GTHSPPLTPEVAGLHGPRPL			1380	1500
sp|Q9BV73|CP250_HUMAN	AAQAGS(+79.97)LEISK		346
sp|Q9NR12|PDLI7_HUMAN	AAQAGVAVGDWVLSIDGENAGSLTHIEAQNK				314	916	916	747	747
sp|P41440|S19A1_HUMAN	AAQALS(+114.04)VQDKGLGGLQPAQSPPLSPEDSLGAVGPASLEQR				1560
sp|P41440|S19A1_HUMAN	AAQALSVQDK(+114.04)GLGGLQPAQSPPLSPEDSLGAVGPASLEQR				1560
sp|P11586|C1TC_HUMAN	AAQAPSSFQLLYDLK			2360	2650	11100	11100	13500	13500
sp|P11586|C1TC_HUMAN	AAQAPSSFQLLYDLK(+114.04)LPVEDK			427	467
sp|P11586|C1TC_HUMAN	AAQAPSSFQLLYDLKLPVEDK					206	206	318	318
sp|P37837|TALDO_HUMAN	AAQASDLEK					1050	1050	2290	2290
sp|Q96E22|NGBR_HUMAN	AAQDFC(+57.02)QLVAQK(+114.04)QK			186	328
sp|P06132|DCUP_HUMAN	AAQDFFSTC(+57.02)R							3200	3200
sp|O94906|PRP6_HUMAN	AAQDLC(+57.02)EEALR					1690	1690	1960	1960
sp|P62995|TRA2B_HUMAN	AAQDRDQIYR					25900	25900	26200	26200
sp|P62995|TRA2B_HUMAN	AAQDRDQIYRR					351	351	304	304
sp|Q8WY91|THAP4_HUMAN	AAQEAAS(+79.97)QEQAQQALER
sp|Q8WY91|THAP4_HUMAN	AAQEAASQEQAQQALER					299	299	434	434
sp|Cont_P00883|ALDOA_RABIT,sp|P04075-2|ALDOA_HUMAN,sp|P04075|ALDOA_HUMAN	AAQEEYVK					25400	25400	34500	34500
sp|Cont_P00883|ALDOA_RABIT,sp|P04075-2|ALDOA_HUMAN,sp|P04075|ALDOA_HUMAN	AAQEEYVK(+114.04)R			805	952
sp|Cont_P00883|ALDOA_RABIT,sp|P04075-2|ALDOA_HUMAN,sp|P04075|ALDOA_HUMAN	AAQEEYVKR					510	510
sp|P35520|CBS_HUMAN	AAQELQEGQR					5960	5960	5140	5140
sp|Q99543|DNJC2_HUMAN	AAQEQVLNAS(+79.97)R	462	450
sp|Q99543|DNJC2_HUMAN	AAQEQVLNASR					1680	1680	1330	1330
sp|Q9Y2D5|PLAK2_HUMAN	AAQEREEELK					1300	1300	1380	1380
sp|Q9NW08|RPC2_HUMAN	AAQFDVVK(+114.04)HMR			190	321
sp|Q5T4S7|UBR4_HUMAN	AAQFVDLLGYFSLK			598	966	1140	1140	811	811
sp|O75449|KTNA1_HUMAN	AAQHDLPASEGEVWSMPVPVER							417	417
sp|B5ME19|EIFCL_HUMAN,sp|Q99613-2|EIF3C_HUMAN,sp|Q99613|EIF3C_HUMAN	AAQIELLQLLVQIAAENNLGEGVIVK					1990	1990	1310	1310
sp|Q13952|NFYC_HUMAN	AAQIFITELTLR			1670	1870
sp|Q7Z5K2|WAPL_HUMAN	AAQLAESKTDELIK					702	702	551	551
sp|P62910|RL32_HUMAN	AAQLAIR					649	649	146	146
sp|Q15075|EEA1_HUMAN	AAQLATEIADIK							211	211
sp|P19367|HXK1_HUMAN	AAQLC(+114.04)GAGMAAVVDK								392
sp|P19367|HXK1_HUMAN	AAQLC(+57.02)GAGMAAVVDK					6900	6900	3520	3520
sp|P52789|HXK2_HUMAN	AAQLC(+57.02)GAGMAAVVDR					2620	2620	2550	2550
sp|Q9UPY3|DICER_HUMAN	AAQLFLC(+57.02)SLGLK					738	738	682	682
sp|Q9UKU7|ACAD8_HUMAN	AAQLGFGGVYIQTDVGGS(+79.97)GLS(+79.97)R
sp|Q9UKU7|ACAD8_HUMAN	AAQLGFGGVYIQTDVGGSGLSR			448	171	960	960	861	861
sp|P09622|DLDH_HUMAN	AAQLGFK					7090	7090	6890	6890
sp|Q9NZL4|HPBP1_HUMAN	AAQLIGTC(+57.02)SQNVAAIQEQVLGLGALR					2580	2580	2160	2160
sp|Q9NZL4|HPBP1_HUMAN	AAQLIGTC(+57.02)SQNVAAIQEQVLGLGALRK					4740	4740	4270	4270
sp|Q16204|CCDC6_HUMAN	AAQLQHSEK					171	171	288	288
sp|Q16204|CCDC6_HUMAN	AAQLQHSEK(+114.04)MAQYLEEER			425	627
sp|P23610|HAP40_HUMAN	AAQLQLPQLPLAALQALGEAASC(+57.02)QLLAR
sp|Q69YL0|NCAS2_HUMAN	AAQLTAFALLQAQLR			1120
sp|Q969V3|NCLN_HUMAN	AAQLVDK(+114.04)DSTFLSTLEHHLSR			1100	1610
sp|Q9NRF2|SH2B1_HUMAN	AAQLVLTGGTGSHGVFLVR					415	415	375	375
sp|Q96PK6|RBM14_HUMAN	AAQM(+15.99)HSGYQR							407	407
sp|Q96PK6|RBM14_HUMAN	AAQMHSGYQR					7150	7150	6800	6800
sp|Q99623|PHB2_HUMAN	AAQNISK(+114.04)TIATSQNR			119	128
sp|P07942|LAMB1_HUMAN	AAQNSGEAEYIEK					6180	6180	5870	5870
sp|Q96B54|ZN428_HUMAN	AAQPPAQPC(+57.02)QLC(+57.02)GR					2150	2150	2410	2410
sp|P48729-3|KC1A_HUMAN	AAQQAASSSGQGQQAQT(+79.97)PTGF	6230	6170
sp|P48729-3|KC1A_HUMAN	AAQQAASSSGQGQQAQTPTGF					2680	2680	2790	2790
sp|P48729|KC1A_HUMAN	AAQQAASSSGQGQQAQTPTGK					106	106
sp|Q3YEC7|RABL6_HUMAN	AAQQDS(+79.97)DS(+79.97)DGEALGGNPM(+15.99)VAGFQDDVDLEDQPR
sp|Q9Y5X2|SNX8_HUMAN	AAQQGKQEENDVVEK					177	177	254	254
sp|P78318|IGBP1_HUMAN	AAQQQEEQEEK(+114.04)EEEDDEQTLHR				144
sp|P78318|IGBP1_HUMAN	AAQQQEEQEEKEEEDDEQTLHR					3000	3000	2290	2290
sp|Q99459|CDC5L_HUMAN	AAQRDNEEETTDDPRK					2000	2000	2560	2560
sp|Q96A26|F162A_HUMAN	AAQRHETLTSLNLEK					6610	6610	6250	6250
sp|Q8TDY2|RBCC1_HUMAN	AAQS(+79.97)LDEMSQTITDLLSEQK		60
sp|P49750|YLPM1_HUMAN	AAQS(+79.97)NENLSDSQQEPPK	1270	285
sp|Q8TDY4|ASAP3_HUMAN	AAQSLFPFIEK							455	455
sp|P49750|YLPM1_HUMAN	AAQSNENLSDS(+79.97)QQEPPK		1780
sp|Q8NHG8|ZNRF2_HUMAN	AAQSPFSIPNS(+79.97)SSGPYGSQDS(+79.97)VHS(+79.97)SPEDGGGGR		5150
sp|Q8NHG8|ZNRF2_HUMAN	AAQSPFSIPNSS(+79.97)SGPYGSQDSVHSS(+79.97)PEDGGGGR		1200
sp|Q8NHG8|ZNRF2_HUMAN	AAQSPFSIPNSSS(+79.97)GPYGSQDSVHS(+79.97)SPEDGGGGR	1570
sp|Q8NHG8|ZNRF2_HUMAN	AAQSPFSIPNSSSGPYGS(+79.97)QDS(+79.97)VHS(+79.97)SPEDGGGGR	6330
sp|Q8NHG8|ZNRF2_HUMAN	AAQSPFSIPNSSSGPYGSQDS(+79.97)VHS(+79.97)SPEDGGGGR		2180
sp|Q5VIR6|VPS53_HUMAN	AAQTELGQQILADFEEAFPSQGTK					922	922	842	842
sp|O94915|FRYL_HUMAN	AAQTTIETAIHSLIETLK					439	439
sp|Q8WUA4|TF3C2_HUMAN	AAQVALLYLQELAEELSTALPAPVSC(+57.02)PEGPK
sp|Q8IVM0|CCD50_HUMAN	AAQVAQDEEIAR					1430	1430	1290	1290
sp|O43592|XPOT_HUMAN	AAQVFALLFVTEYLTKWPK					693	693	137	137
sp|Q6NXR4|TTI2_HUMAN	AAQVGLLFLK			423		1180	1180	1200	1200
sp|Q96I24|FUBP3_HUMAN	AAQVMGPPDR					2130	2130	2050	2050
sp|O96011|PX11B_HUMAN	AAQYAC(+57.02)SLLGHALQR					633	633	732	732
sp|Q96EA4|SPDLY_HUMAN	AAQYGLQLVESQNELQNQLDK					1100	1100	958	958
sp|P58107|EPIPL_HUMAN	AAREELLAEFGSGTLDLPALTR					7000	4930	7130	7130
sp|P23588|IF4B_HUMAN	AAREPNIDR					9520	9520	9020	9020
sp|Q9P258|RCC2_HUMAN	AARPATAGK(+114.04)AGGAAVVITEPEHTK			582	843
sp|Q96GM8|TOE1_HUMAN	AARPEIADR							251	251
sp|Q0VF96|CGNL1_HUMAN	AARQDLEC(+57.02)DK					236
sp|Q12959|DLG1_HUMAN	AAS(+114.04)HEQAAAALKNAGQAVT(+114.04)IVAQYRPEEYSR
sp|O00116|ADAS_HUMAN	AAS(+79.97)AATAAPTATPAAQESGTIPK	2520	2760
sp|O75367|H2AY_HUMAN	AAS(+79.97)ADS(+79.97)TTEGTPADGFTVLSTK	6060	3240
sp|O75367|H2AY_HUMAN	AAS(+79.97)ADST(+79.97)TEGTPADGFTVLSTK		3240
sp|O75367|H2AY_HUMAN	AAS(+79.97)ADSTTEGTPADGFTVLSTK	646	1420
sp|Q92614|MY18A_HUMAN	AAS(+79.97)DDGS(+79.97)LKSSS(+79.97)PTSYWK		1440
sp|P19532|TFE3_HUMAN	AAS(+79.97)DPLLSSVS(+79.97)PAVSK	857	855
sp|Q9BUU2|MET22_HUMAN	AAS(+79.97)DSNPAGPLR	1790	1920
sp|Q7L4I2|RSRC2_HUMAN	AAS(+79.97)DTERDGLAPEK	12800	13900
sp|Q6ZV73|FGD6_HUMAN	AAS(+79.97)EELLEK	752	790
sp|Q8N350|CBARP_HUMAN	AAS(+79.97)ESTEQEEGDAPQEDFIQYIAR
sp|Q9Y5B9|SP16H_HUMAN	AAS(+79.97)ITSEVFNK	1130	1210
sp|Q9NSK0|KLC4_HUMAN	AAS(+79.97)LNYLNQPSAAPLQVSR	17100	21200
sp|Q04637-4|IF4G1_HUMAN	AAS(+79.97)LTEDRDR	43300	52200			1430
sp|Q96BT3|CENPT_HUMAN	AAS(+79.97)PESASSTPESLQAR	1250	2740
sp|Q96L73|NSD1_HUMAN	AAS(+79.97)PHQVTPQADEK	2060	2460
sp|Q5VSL9|STRP1_HUMAN	AAS(+79.97)PPAS(+79.97)ASDLIEQQQK	1680
sp|Q5VSL9|STRP1_HUMAN	AAS(+79.97)PPASASDLIEQQQK	46000	50400
sp|Q9ULQ0|STRP2_HUMAN	AAS(+79.97)PPSYTLDLGESQLAPPPSK	1690	1790
sp|P51948|MAT1_HUMAN	AAS(+79.97)PQDLAGGYTSSLAC(+57.02)HR		1350
sp|Q8IYB3|SRRM1_HUMAN	AAS(+79.97)PS(+79.97)PQS(+79.97)VRR		706
sp|Q8IYB3|SRRM1_HUMAN	AAS(+79.97)PS(+79.97)PQSVR	5710	4160
sp|Q8IYB3|SRRM1_HUMAN	AAS(+79.97)PS(+79.97)PQSVRR	8790	9760
sp|Q8IYB3|SRRM1_HUMAN	AAS(+79.97)PSPQSVR	26500	37600
[truncated: 130,704 more rows]
